# Supplementary material for: Field-recorded data on the diet of six species of European Hydromantes cave salamanders
Source: Sci Data. 2018 May 15;5:180083. doi: 10.1038/sdata.2018.83 (PMC5952864; doi:10.1038/sdata.2018.83)
Supplement: Supplementary file 1 [file sdata201883-isa1.zip]

Archive with 3 entries (3 files):
- i_Investigation.txt
- s_study_Lunghi.txt
- a_assay_Lunghi.txt
