# Supplementary material for: Field-recorded data on the diet of six species of European Hydromantes cave salamanders
Source: Sci Data. 2018 May 15;5:180083. doi: 10.1038/sdata.2018.83 (PMC5952864; doi:10.1038/sdata.2018.83)
Supplement: Supplementary file 1 [file sdata201883-isa1.zip › i_Investigation.txt]

# Investigation File generated for Scientific Data with Investigation File Authoring Tool version 0.1.0 on 04/04/2018 - This metadata file is CC0
ONTOLOGY SOURCE REFERENCE
Term Source Name	NCIT_C77614	NCBITaxon	PATO	UBERON	UO	ENVO	OBI	ERO	NCIT	EFO
Term Source File	http://data.bioontology.org/ontologies/NCBITAXON	http://data.bioontology.org/ontologies/PATO	http://data.bioontology.org/ontologies/UBERON	http://data.bioontology.org/ontologies/GAZ	http://data.bioontology.org/ontologies/OBI	http://data.bioontology.org/ontologies/ENVO	http://data.bioontology.org/ontologies/OBI	http://data.bioontology.org/ontologies/ERO	http://data.bioontology.org/ontologies/NCIT	http://data.bioontology.org/ontologies/EFO
Term Source Version	2016AB	unknown	releases/2014-06-15	$Revision: 1.512 $	2014-08-18		2014-08-18	2013-08-02	17.06d	2.94
Term Source Description	National Center for Biotechnology Information (NCBI) Organismal Classification	Phenotypic Quality Ontology	Uber Anatomy Ontology	Gazetteer	Ontology for Biomedical Investigations	Environment Ontology	Ontology for Biomedical Investigations	Eagle-I Research Resource Ontology	National Cancer Institute Thesaurus	Experimental Factor Ontology
INVESTIGATION
Investigation Identifier
Investigation Title
Investigation Description
Investigation Submission Date
Investigation Public Release Date
INVESTIGATION PUBLICATIONS
Investigation PubMed ID
Investigation Publication DOI
Investigation Publication Author List
Investigation Publication Title
Investigation Publication Status
Investigation Publication Status Term Accession Number
Investigation Publication Status Term Source REF
INVESTIGATION CONTACTS
Investigation Person Last Name
Investigation Person Mid Initials
Investigation Person First Name
Investigation Person Address
Investigation Person Phone
Investigation Person Fax
Investigation Person Email
Investigation Person Affiliation
Investigation Person Roles
Investigation Person Roles Term Accession Number
Investigation Person Roles Term Source REF
STUDY
Study Identifier	10.1038/sdata.2018.83
Study Title	Field-recorded data on the diet of six species of European Hydromantes cave salamanders
Study Submission Date	05/01/2018
Study Public Release Date	15/05/2018
Study Description	http://www.nature.com/articles/sdata201883#abstract
Study File Name	s_study_Lunghi.txt
Comment[Subject Keywords]	//;//
Comment[Manuscript Licence]	CC BY-4.0
Comment[Experimental Metadata Licence]	CC0
Comment[Supplementary Information File Name]	
Comment[Supplementary Information File Type]	x-zip-compressed
Comment[Supplementary Information File URL]	http://www.nature.com/articles/sdata201883#supplementary-information
Comment[Data Repository]	figshare
Comment[Data Record Accession]	doi:10.6084/m9.figshare.c.3968970
Comment[Data Record URI]	https://doi.org/10.6084/m9.figshare.c.3968970
STUDY DESIGN DESCRIPTORS
Study Design Type	observation design	time series design	species comparison design
Study Design Type Term Accession Number	OBI:0300311	OBI:0500020	OBI:0001310
Study Design Type Term Source REF	OBI	OBI	OBI
STUDY PUBLICATIONS
Study PubMed ID
Study Publication DOI
Study Publication Author List
Study Publication Title
Study Publication Status
Study Publication Status Term Accession Number
Study Publication Status Term Source REF
STUDY FACTORS
Study Factor Name	year	season	species	sampling site
Study Factor Type	temporal_interval	Season	organism	geographic location
Study Factor Type Term Accession Number	http://www.ifomis.org/bfo/1.1/span#TemporalInterval	NCIT:C94729	OBI:0100026	GAZ:00000448
Study Factor Type Term Source REF	ERO	NCIT	OBI	OBI
STUDY ASSAYS
Study Assay Measurement Type	Gastric Content
Study Assay Measurement Type Term Accession Number	NCIT:C77614
Study Assay Measurement Type Term Source REF	NCIT
Study Assay Technology Type	light microscopy
Study Assay Technology Type Term Accession Number	CHMO:0000102
Study Assay Technology Type Term Source REF	OBI
Study Assay Technology Platform	""
Study Assay File Name	a_assay_Lunghi.txt
STUDY PROTOCOLS
Study Protocol Name	Salamander sampling	Stomach flushing	Stomach contents analysis
Study Protocol Type	sample collection protocol	specimen collection process	organism identification assay
Study Protocol Type Term Accession Number	http://www.ebi.ac.uk/efo/EFO_0005518	OBI:0000659	OBI:0001624
Study Protocol Type Term Source REF	EFO	OBI	OBI
Study Protocol Description			
Study Protocol URI	""	""	""
Study Protocol Version			
Study Protocol Parameters Name	""	""	""
Study Protocol Parameters Name Term Accession Number	""	""	""
Study Protocol Parameters Name Term Source REF	""	""	""
Study Protocol Components Name	""	""	""
Study Protocol Components Type	""	""	""
Study Protocol Components Type Term Accession Number	""	""	""
Study Protocol Components Type Term Source REF	""	""	""
STUDY CONTACTS
Study Person Last Name	Lunghi	Cianferoni	Ceccolini	Mulargia	Cogoni	Barzaghi	Cornago	Avitabile	Veith	Manenti	Ficetola	Corti
Study Person First Name	Enrico	Fabio	Filippo	Manuela	Roberto	Benedetta	Lorenzo	Domenico	Michael	Raoul	Gentile Francesco	Claudia
Study Person Mid Initials												
Study Person Email	enrico.arti@gmail.com	""	""	""	""	""	""	""	""	""	""	""
Study Person Phone												
Study Person Fax												
Study Person Address												
Study Person Affiliation	Universität Trier Fachbereich VI Raum-und Umweltwissenschaften, Biogeographie, Universitätsring 15, 54286 Trier, Germany	Museo di Storia Naturale dell'Università degli Studi di Firenze, Sezione di Zoologia "La Specola", Via Romana 17, 50125 Firenze, Italia	Museo di Storia Naturale dell'Università degli Studi di Firenze, Sezione di Zoologia "La Specola", Via Romana 17, 50125 Firenze, Italia	Via Isalle 4, 08029 Siniscola, Nuoro, Italia	Unione Speleologica Cagliaritana, Via A. Scarlatti, 11, 09045 Quartu Sant'Elena (CA), Italia	Department of Environmental Sciences and Policy, Università degli Studi di Milano, via Celoria 20, 20133 Milano, Italia	Università degli Studi di Bologna, via Selmi 3, 40126 Bologna, Italy	Department of Environmental Sciences and Policy, Università degli Studi di Milano, via Celoria 20, 20133 Milano, Italia	Universität Trier Fachbereich VI Raum-und Umweltwissenschaften, Biogeographie, Universitätsring 15, 54286 Trier, Germany	Department of Environmental Sciences and Policy, Università degli Studi di Milano, via Celoria 20, 20133 Milano, Italia	Department of Environmental Sciences and Policy, Università degli Studi di Milano, via Celoria 20, 20133 Milano, Italia	Museo di Storia Naturale dell'Università degli Studi di Firenze, Sezione di Zoologia "La Specola", Via Romana 17, 50125 Firenze, Italia
Study Person Roles												
Study Person Roles Term Accession Number												
Study Person Roles Term Source REF												
Comment[Study Person ORCID]	0000-0002-4228-2750									0000-0001-6071-8194	0000-0003-3414-5155	
Comment[Funder]												
Comment[FundRef ID]												
Comment[Funder Term Source REF]												
Comment[Grant Identifier]												
