# Supplementary material for: Field-recorded data on the diet of six species of European Hydromantes cave salamanders
Source: Sci Data. 2018 May 15;5:180083. doi: 10.1038/sdata.2018.83 (PMC5952864; doi:10.1038/sdata.2018.83)
Supplement: Supplementary file 1 [file sdata201883-isa1.zip › s_study_Lunghi.txt]

Source Name	Material Type	Term Source REF	Term Accession Number	Characteristics[organism]	Term Source REF	Term Accession Number	Characteristics[sex]	Term Source REF	Term Accession Number	Characteristics[developmental stage]	Term Source REF	Term Accession Number	Characteristics[environment type]	Term Source REF	Term Accession Number	Characteristics[latitude]	Unit	Term Source REF	Term Accession Number	Characteristics[longitude]	Unit	Term Source REF	Term Accession Number	Protocol REF	Sample Name	Factor Value[year]	Factor Value[season]	Factor Value[species]	Factor Value[sampling site]
Hydromantes species	Gastric Content	NCIT_C77614	NCIT	Hydromantes ambrosii	NCBITaxon	NCBITaxon:36317				sexually immature stage	UBERON	UBERON:0000112	cave	ENVO	ENVO:00000067	44.12	degree	UO	UO:0000185	9.77	degree	UO	UO:0000185	Salamander sampling	s1	2016	Spring	Hydromantes ambrosii	Cave_ambrosii1
Hydromantes species	Gastric Content	NCIT_C77614	NCIT	Hydromantes ambrosii	NCBITaxon	NCBITaxon:36317				sexually immature stage	UBERON	UBERON:0000112	cave	ENVO	ENVO:00000067	44.12	degree	UO	UO:0000185	9.77	degree	UO	UO:0000185	Salamander sampling	s2	2016	Spring	Hydromantes ambrosii	Cave_ambrosii1
Hydromantes species	Gastric Content	NCIT_C77614	NCIT	Hydromantes ambrosii	NCBITaxon	NCBITaxon:36317				sexually immature stage	UBERON	UBERON:0000112	cave	ENVO	ENVO:00000067	44.12	degree	UO	UO:0000185	9.77	degree	UO	UO:0000185	Salamander sampling	s3	2016	Spring	Hydromantes ambrosii	Cave_ambrosii1
Hydromantes species	Gastric Content	NCIT_C77614	NCIT	Hydromantes ambrosii	NCBITaxon	NCBITaxon:36317				sexually immature stage	UBERON	UBERON:0000112	cave	ENVO	ENVO:00000067	44.12	degree	UO	UO:0000185	9.77	degree	UO	UO:0000185	Salamander sampling	s4	2016	Spring	Hydromantes ambrosii	Cave_ambrosii1
Hydromantes species	Gastric Content	NCIT_C77614	NCIT	Hydromantes ambrosii	NCBITaxon	NCBITaxon:36317				sexually immature stage	UBERON	UBERON:0000112	cave	ENVO	ENVO:00000067	44.12	degree	UO	UO:0000185	9.77	degree	UO	UO:0000185	Salamander sampling	s5	2016	Spring	Hydromantes ambrosii	Cave_ambrosii1
Hydromantes species	Gastric Content	NCIT_C77614	NCIT	Hydromantes ambrosii	NCBITaxon	NCBITaxon:36317				sexually immature stage	UBERON	UBERON:0000112	cave	ENVO	ENVO:00000067	44.12	degree	UO	UO:0000185	9.77	degree	UO	UO:0000185	Salamander sampling	s6	2016	Spring	Hydromantes ambrosii	Cave_ambrosii1
Hydromantes species	Gastric Content	NCIT_C77614	NCIT	Hydromantes ambrosii	NCBITaxon	NCBITaxon:36317				sexually immature stage	UBERON	UBERON:0000112	cave	ENVO	ENVO:00000067	44.12	degree	UO	UO:0000185	9.77	degree	UO	UO:0000185	Salamander sampling	s7	2016	Autumn	Hydromantes ambrosii	Cave_ambrosii1
Hydromantes species	Gastric Content	NCIT_C77614	NCIT	Hydromantes ambrosii	NCBITaxon	NCBITaxon:36317				sexually immature stage	UBERON	UBERON:0000112	cave	ENVO	ENVO:00000067	44.12	degree	UO	UO:0000185	9.77	degree	UO	UO:0000185	Salamander sampling	s8	2016	Autumn	Hydromantes ambrosii	Cave_ambrosii1
Hydromantes species	Gastric Content	NCIT_C77614	NCIT	Hydromantes ambrosii	NCBITaxon	NCBITaxon:36317				sexually immature stage	UBERON	UBERON:0000112	cave	ENVO	ENVO:00000067	44.12	degree	UO	UO:0000185	9.77	degree	UO	UO:0000185	Salamander sampling	s9	2016	Autumn	Hydromantes ambrosii	Cave_ambrosii1
Hydromantes species	Gastric Content	NCIT_C77614	NCIT	Hydromantes ambrosii	NCBITaxon	NCBITaxon:36317				sexually immature stage	UBERON	UBERON:0000112	cave	ENVO	ENVO:00000067	44.12	degree	UO	UO:0000185	9.77	degree	UO	UO:0000185	Salamander sampling	s10	2016	Autumn	Hydromantes ambrosii	Cave_ambrosii1
Hydromantes species	Gastric Content	NCIT_C77614	NCIT	Hydromantes ambrosii	NCBITaxon	NCBITaxon:36317				sexually immature stage	UBERON	UBERON:0000112	cave	ENVO	ENVO:00000067	44.12	degree	UO	UO:0000185	9.77	degree	UO	UO:0000185	Salamander sampling	s11	2016	Autumn	Hydromantes ambrosii	Cave_ambrosii1
Hydromantes species	Gastric Content	NCIT_C77614	NCIT	Hydromantes ambrosii	NCBITaxon	NCBITaxon:36317				sexually immature stage	UBERON	UBERON:0000112	cave	ENVO	ENVO:00000067	44.12	degree	UO	UO:0000185	9.77	degree	UO	UO:0000185	Salamander sampling	s12	2016	Autumn	Hydromantes ambrosii	Cave_ambrosii1
Hydromantes species	Gastric Content	NCIT_C77614	NCIT	Hydromantes ambrosii	NCBITaxon	NCBITaxon:36317				sexually immature stage	UBERON	UBERON:0000112	cave	ENVO	ENVO:00000067	44.17	degree	UO	UO:0000185	9.72	degree	UO	UO:0000185	Salamander sampling	s13	2016	Spring	Hydromantes ambrosii	Cave_ambrosii2
Hydromantes species	Gastric Content	NCIT_C77614	NCIT	Hydromantes ambrosii	NCBITaxon	NCBITaxon:36317	female	PATO	PATO:0000383	post-juvenile adult stage	UBERON	UBERON:0000113	cave	ENVO	ENVO:00000067	44.17	degree	UO	UO:0000185	9.72	degree	UO	UO:0000185	Salamander sampling	s14	2016	Spring	Hydromantes ambrosii	Cave_ambrosii2
Hydromantes species	Gastric Content	NCIT_C77614	NCIT	Hydromantes ambrosii	NCBITaxon	NCBITaxon:36317	female	PATO	PATO:0000383	post-juvenile adult stage	UBERON	UBERON:0000113	cave	ENVO	ENVO:00000067	44.17	degree	UO	UO:0000185	9.72	degree	UO	UO:0000185	Salamander sampling	s15	2016	Spring	Hydromantes ambrosii	Cave_ambrosii2
Hydromantes species	Gastric Content	NCIT_C77614	NCIT	Hydromantes ambrosii	NCBITaxon	NCBITaxon:36317	male	PATO	PATO:0000384	post-juvenile adult stage	UBERON	UBERON:0000113	cave	ENVO	ENVO:00000067	44.12	degree	UO	UO:0000185	9.77	degree	UO	UO:0000185	Salamander sampling	s16	2016	Spring	Hydromantes ambrosii	Cave_ambrosii1
Hydromantes species	Gastric Content	NCIT_C77614	NCIT	Hydromantes ambrosii	NCBITaxon	NCBITaxon:36317	male	PATO	PATO:0000384	post-juvenile adult stage	UBERON	UBERON:0000113	cave	ENVO	ENVO:00000067	44.12	degree	UO	UO:0000185	9.77	degree	UO	UO:0000185	Salamander sampling	s17	2016	Spring	Hydromantes ambrosii	Cave_ambrosii1
Hydromantes species	Gastric Content	NCIT_C77614	NCIT	Hydromantes ambrosii	NCBITaxon	NCBITaxon:36317	female	PATO	PATO:0000383	post-juvenile adult stage	UBERON	UBERON:0000113	cave	ENVO	ENVO:00000067	44.12	degree	UO	UO:0000185	9.77	degree	UO	UO:0000185	Salamander sampling	s18	2016	Spring	Hydromantes ambrosii	Cave_ambrosii1
Hydromantes species	Gastric Content	NCIT_C77614	NCIT	Hydromantes ambrosii	NCBITaxon	NCBITaxon:36317	male	PATO	PATO:0000384	post-juvenile adult stage	UBERON	UBERON:0000113	cave	ENVO	ENVO:00000067	44.12	degree	UO	UO:0000185	9.77	degree	UO	UO:0000185	Salamander sampling	s19	2016	Spring	Hydromantes ambrosii	Cave_ambrosii1
Hydromantes species	Gastric Content	NCIT_C77614	NCIT	Hydromantes ambrosii	NCBITaxon	NCBITaxon:36317	female	PATO	PATO:0000383	post-juvenile adult stage	UBERON	UBERON:0000113	cave	ENVO	ENVO:00000067	44.12	degree	UO	UO:0000185	9.77	degree	UO	UO:0000185	Salamander sampling	s20	2016	Spring	Hydromantes ambrosii	Cave_ambrosii1
Hydromantes species	Gastric Content	NCIT_C77614	NCIT	Hydromantes ambrosii	NCBITaxon	NCBITaxon:36317	female	PATO	PATO:0000383	post-juvenile adult stage	UBERON	UBERON:0000113	cave	ENVO	ENVO:00000067	44.12	degree	UO	UO:0000185	9.77	degree	UO	UO:0000185	Salamander sampling	s21	2016	Spring	Hydromantes ambrosii	Cave_ambrosii1
Hydromantes species	Gastric Content	NCIT_C77614	NCIT	Hydromantes ambrosii	NCBITaxon	NCBITaxon:36317	male	PATO	PATO:0000384	post-juvenile adult stage	UBERON	UBERON:0000113	cave	ENVO	ENVO:00000067	44.12	degree	UO	UO:0000185	9.77	degree	UO	UO:0000185	Salamander sampling	s22	2016	Spring	Hydromantes ambrosii	Cave_ambrosii1
Hydromantes species	Gastric Content	NCIT_C77614	NCIT	Hydromantes ambrosii	NCBITaxon	NCBITaxon:36317	female	PATO	PATO:0000383	post-juvenile adult stage	UBERON	UBERON:0000113	cave	ENVO	ENVO:00000067	44.12	degree	UO	UO:0000185	9.77	degree	UO	UO:0000185	Salamander sampling	s23	2016	Spring	Hydromantes ambrosii	Cave_ambrosii1
Hydromantes species	Gastric Content	NCIT_C77614	NCIT	Hydromantes ambrosii	NCBITaxon	NCBITaxon:36317	female	PATO	PATO:0000383	post-juvenile adult stage	UBERON	UBERON:0000113	cave	ENVO	ENVO:00000067	44.12	degree	UO	UO:0000185	9.77	degree	UO	UO:0000185	Salamander sampling	s24	2016	Spring	Hydromantes ambrosii	Cave_ambrosii1
Hydromantes species	Gastric Content	NCIT_C77614	NCIT	Hydromantes ambrosii	NCBITaxon	NCBITaxon:36317	male	PATO	PATO:0000384	post-juvenile adult stage	UBERON	UBERON:0000113	cave	ENVO	ENVO:00000067	44.12	degree	UO	UO:0000185	9.77	degree	UO	UO:0000185	Salamander sampling	s25	2016	Spring	Hydromantes ambrosii	Cave_ambrosii1
Hydromantes species	Gastric Content	NCIT_C77614	NCIT	Hydromantes ambrosii	NCBITaxon	NCBITaxon:36317	female	PATO	PATO:0000383	post-juvenile adult stage	UBERON	UBERON:0000113	cave	ENVO	ENVO:00000067	44.12	degree	UO	UO:0000185	9.77	degree	UO	UO:0000185	Salamander sampling	s26	2016	Spring	Hydromantes ambrosii	Cave_ambrosii1
Hydromantes species	Gastric Content	NCIT_C77614	NCIT	Hydromantes ambrosii	NCBITaxon	NCBITaxon:36317	female	PATO	PATO:0000383	post-juvenile adult stage	UBERON	UBERON:0000113	cave	ENVO	ENVO:00000067	44.12	degree	UO	UO:0000185	9.77	degree	UO	UO:0000185	Salamander sampling	s27	2016	Spring	Hydromantes ambrosii	Cave_ambrosii1
Hydromantes species	Gastric Content	NCIT_C77614	NCIT	Hydromantes ambrosii	NCBITaxon	NCBITaxon:36317	male	PATO	PATO:0000384	post-juvenile adult stage	UBERON	UBERON:0000113	cave	ENVO	ENVO:00000067	44.12	degree	UO	UO:0000185	9.77	degree	UO	UO:0000185	Salamander sampling	s28	2016	Spring	Hydromantes ambrosii	Cave_ambrosii1
Hydromantes species	Gastric Content	NCIT_C77614	NCIT	Hydromantes ambrosii	NCBITaxon	NCBITaxon:36317	female	PATO	PATO:0000383	post-juvenile adult stage	UBERON	UBERON:0000113	cave	ENVO	ENVO:00000067	44.12	degree	UO	UO:0000185	9.77	degree	UO	UO:0000185	Salamander sampling	s29	2016	Spring	Hydromantes ambrosii	Cave_ambrosii1
Hydromantes species	Gastric Content	NCIT_C77614	NCIT	Hydromantes ambrosii	NCBITaxon	NCBITaxon:36317	female	PATO	PATO:0000383	post-juvenile adult stage	UBERON	UBERON:0000113	cave	ENVO	ENVO:00000067	44.12	degree	UO	UO:0000185	9.77	degree	UO	UO:0000185	Salamander sampling	s30	2016	Spring	Hydromantes ambrosii	Cave_ambrosii1
Hydromantes species	Gastric Content	NCIT_C77614	NCIT	Hydromantes ambrosii	NCBITaxon	NCBITaxon:36317	male	PATO	PATO:0000384	post-juvenile adult stage	UBERON	UBERON:0000113	cave	ENVO	ENVO:00000067	44.12	degree	UO	UO:0000185	9.77	degree	UO	UO:0000185	Salamander sampling	s31	2016	Spring	Hydromantes ambrosii	Cave_ambrosii1
Hydromantes species	Gastric Content	NCIT_C77614	NCIT	Hydromantes ambrosii	NCBITaxon	NCBITaxon:36317	female	PATO	PATO:0000383	post-juvenile adult stage	UBERON	UBERON:0000113	cave	ENVO	ENVO:00000067	44.12	degree	UO	UO:0000185	9.77	degree	UO	UO:0000185	Salamander sampling	s32	2016	Spring	Hydromantes ambrosii	Cave_ambrosii1
Hydromantes species	Gastric Content	NCIT_C77614	NCIT	Hydromantes ambrosii	NCBITaxon	NCBITaxon:36317	male	PATO	PATO:0000384	post-juvenile adult stage	UBERON	UBERON:0000113	cave	ENVO	ENVO:00000067	44.12	degree	UO	UO:0000185	9.77	degree	UO	UO:0000185	Salamander sampling	s33	2016	Spring	Hydromantes ambrosii	Cave_ambrosii1
Hydromantes species	Gastric Content	NCIT_C77614	NCIT	Hydromantes ambrosii	NCBITaxon	NCBITaxon:36317	female	PATO	PATO:0000383	post-juvenile adult stage	UBERON	UBERON:0000113	cave	ENVO	ENVO:00000067	44.12	degree	UO	UO:0000185	9.77	degree	UO	UO:0000185	Salamander sampling	s34	2016	Spring	Hydromantes ambrosii	Cave_ambrosii1
Hydromantes species	Gastric Content	NCIT_C77614	NCIT	Hydromantes ambrosii	NCBITaxon	NCBITaxon:36317	female	PATO	PATO:0000383	post-juvenile adult stage	UBERON	UBERON:0000113	cave	ENVO	ENVO:00000067	44.12	degree	UO	UO:0000185	9.77	degree	UO	UO:0000185	Salamander sampling	s35	2016	Spring	Hydromantes ambrosii	Cave_ambrosii1
Hydromantes species	Gastric Content	NCIT_C77614	NCIT	Hydromantes ambrosii	NCBITaxon	NCBITaxon:36317	male	PATO	PATO:0000384	post-juvenile adult stage	UBERON	UBERON:0000113	cave	ENVO	ENVO:00000067	44.12	degree	UO	UO:0000185	9.77	degree	UO	UO:0000185	Salamander sampling	s36	2016	Spring	Hydromantes ambrosii	Cave_ambrosii1
Hydromantes species	Gastric Content	NCIT_C77614	NCIT	Hydromantes ambrosii	NCBITaxon	NCBITaxon:36317	male	PATO	PATO:0000384	post-juvenile adult stage	UBERON	UBERON:0000113	cave	ENVO	ENVO:00000067	44.12	degree	UO	UO:0000185	9.77	degree	UO	UO:0000185	Salamander sampling	s37	2016	Spring	Hydromantes ambrosii	Cave_ambrosii1
Hydromantes species	Gastric Content	NCIT_C77614	NCIT	Hydromantes ambrosii	NCBITaxon	NCBITaxon:36317	female	PATO	PATO:0000383	post-juvenile adult stage	UBERON	UBERON:0000113	cave	ENVO	ENVO:00000067	44.12	degree	UO	UO:0000185	9.77	degree	UO	UO:0000185	Salamander sampling	s38	2016	Spring	Hydromantes ambrosii	Cave_ambrosii1
Hydromantes species	Gastric Content	NCIT_C77614	NCIT	Hydromantes ambrosii	NCBITaxon	NCBITaxon:36317	male	PATO	PATO:0000384	post-juvenile adult stage	UBERON	UBERON:0000113	cave	ENVO	ENVO:00000067	44.12	degree	UO	UO:0000185	9.77	degree	UO	UO:0000185	Salamander sampling	s39	2016	Spring	Hydromantes ambrosii	Cave_ambrosii1
Hydromantes species	Gastric Content	NCIT_C77614	NCIT	Hydromantes ambrosii	NCBITaxon	NCBITaxon:36317	female	PATO	PATO:0000383	post-juvenile adult stage	UBERON	UBERON:0000113	cave	ENVO	ENVO:00000067	44.12	degree	UO	UO:0000185	9.77	degree	UO	UO:0000185	Salamander sampling	s40	2016	Autumn	Hydromantes ambrosii	Cave_ambrosii1
Hydromantes species	Gastric Content	NCIT_C77614	NCIT	Hydromantes ambrosii	NCBITaxon	NCBITaxon:36317	female	PATO	PATO:0000383	post-juvenile adult stage	UBERON	UBERON:0000113	cave	ENVO	ENVO:00000067	44.12	degree	UO	UO:0000185	9.77	degree	UO	UO:0000185	Salamander sampling	s41	2016	Autumn	Hydromantes ambrosii	Cave_ambrosii1
Hydromantes species	Gastric Content	NCIT_C77614	NCIT	Hydromantes ambrosii	NCBITaxon	NCBITaxon:36317	female	PATO	PATO:0000383	post-juvenile adult stage	UBERON	UBERON:0000113	cave	ENVO	ENVO:00000067	44.12	degree	UO	UO:0000185	9.77	degree	UO	UO:0000185	Salamander sampling	s42	2016	Autumn	Hydromantes ambrosii	Cave_ambrosii1
Hydromantes species	Gastric Content	NCIT_C77614	NCIT	Hydromantes ambrosii	NCBITaxon	NCBITaxon:36317	female	PATO	PATO:0000383	post-juvenile adult stage	UBERON	UBERON:0000113	cave	ENVO	ENVO:00000067	44.12	degree	UO	UO:0000185	9.77	degree	UO	UO:0000185	Salamander sampling	s43	2017	Spring	Hydromantes ambrosii	Cave_ambrosii1
Hydromantes species	Gastric Content	NCIT_C77614	NCIT	Hydromantes ambrosii	NCBITaxon	NCBITaxon:36317	female	PATO	PATO:0000383	post-juvenile adult stage	UBERON	UBERON:0000113	cave	ENVO	ENVO:00000067	44.12	degree	UO	UO:0000185	9.77	degree	UO	UO:0000185	Salamander sampling	s44	2017	Spring	Hydromantes ambrosii	Cave_ambrosii1
Hydromantes species	Gastric Content	NCIT_C77614	NCIT	Hydromantes ambrosii	NCBITaxon	NCBITaxon:36317	female	PATO	PATO:0000383	post-juvenile adult stage	UBERON	UBERON:0000113	cave	ENVO	ENVO:00000067	44.12	degree	UO	UO:0000185	9.77	degree	UO	UO:0000185	Salamander sampling	s45	2017	Spring	Hydromantes ambrosii	Cave_ambrosii1
Hydromantes species	Gastric Content	NCIT_C77614	NCIT	Hydromantes ambrosii	NCBITaxon	NCBITaxon:36317	female	PATO	PATO:0000383	post-juvenile adult stage	UBERON	UBERON:0000113	cave	ENVO	ENVO:00000067	44.12	degree	UO	UO:0000185	9.77	degree	UO	UO:0000185	Salamander sampling	s46	2017	Spring	Hydromantes ambrosii	Cave_ambrosii1
Hydromantes species	Gastric Content	NCIT_C77614	NCIT	Hydromantes ambrosii	NCBITaxon	NCBITaxon:36317	male	PATO	PATO:0000384	post-juvenile adult stage	UBERON	UBERON:0000113	cave	ENVO	ENVO:00000067	44.12	degree	UO	UO:0000185	9.77	degree	UO	UO:0000185	Salamander sampling	s47	2017	Spring	Hydromantes ambrosii	Cave_ambrosii1
Hydromantes species	Gastric Content	NCIT_C77614	NCIT	Hydromantes ambrosii	NCBITaxon	NCBITaxon:36317	female	PATO	PATO:0000383	post-juvenile adult stage	UBERON	UBERON:0000113	cave	ENVO	ENVO:00000067	44.12	degree	UO	UO:0000185	9.77	degree	UO	UO:0000185	Salamander sampling	s48	2017	Spring	Hydromantes ambrosii	Cave_ambrosii1
Hydromantes species	Gastric Content	NCIT_C77614	NCIT	Hydromantes ambrosii	NCBITaxon	NCBITaxon:36317	male	PATO	PATO:0000384	post-juvenile adult stage	UBERON	UBERON:0000113	cave	ENVO	ENVO:00000067	44.12	degree	UO	UO:0000185	9.77	degree	UO	UO:0000185	Salamander sampling	s49	2017	Spring	Hydromantes ambrosii	Cave_ambrosii1
Hydromantes species	Gastric Content	NCIT_C77614	NCIT	Hydromantes ambrosii	NCBITaxon	NCBITaxon:36317	female	PATO	PATO:0000383	post-juvenile adult stage	UBERON	UBERON:0000113	cave	ENVO	ENVO:00000067	44.12	degree	UO	UO:0000185	9.77	degree	UO	UO:0000185	Salamander sampling	s50	2017	Spring	Hydromantes ambrosii	Cave_ambrosii1
Hydromantes species	Gastric Content	NCIT_C77614	NCIT	Hydromantes ambrosii	NCBITaxon	NCBITaxon:36317	male	PATO	PATO:0000384	post-juvenile adult stage	UBERON	UBERON:0000113	cave	ENVO	ENVO:00000067	44.12	degree	UO	UO:0000185	9.77	degree	UO	UO:0000185	Salamander sampling	s51	2017	Spring	Hydromantes ambrosii	Cave_ambrosii1
Hydromantes species	Gastric Content	NCIT_C77614	NCIT	Hydromantes ambrosii	NCBITaxon	NCBITaxon:36317	male	PATO	PATO:0000384	post-juvenile adult stage	UBERON	UBERON:0000113	cave	ENVO	ENVO:00000067	44.12	degree	UO	UO:0000185	9.77	degree	UO	UO:0000185	Salamander sampling	s52	2017	Spring	Hydromantes ambrosii	Cave_ambrosii1
Hydromantes species	Gastric Content	NCIT_C77614	NCIT	Hydromantes ambrosii	NCBITaxon	NCBITaxon:36317	female	PATO	PATO:0000383	post-juvenile adult stage	UBERON	UBERON:0000113	cave	ENVO	ENVO:00000067	44.12	degree	UO	UO:0000185	9.77	degree	UO	UO:0000185	Salamander sampling	s53	2017	Spring	Hydromantes ambrosii	Cave_ambrosii1
Hydromantes species	Gastric Content	NCIT_C77614	NCIT	Hydromantes ambrosii	NCBITaxon	NCBITaxon:36317	female	PATO	PATO:0000383	post-juvenile adult stage	UBERON	UBERON:0000113	cave	ENVO	ENVO:00000067	44.12	degree	UO	UO:0000185	9.77	degree	UO	UO:0000185	Salamander sampling	s54	2017	Spring	Hydromantes ambrosii	Cave_ambrosii1
Hydromantes species	Gastric Content	NCIT_C77614	NCIT	Hydromantes ambrosii	NCBITaxon	NCBITaxon:36317	female	PATO	PATO:0000383	post-juvenile adult stage	UBERON	UBERON:0000113	cave	ENVO	ENVO:00000067	44.12	degree	UO	UO:0000185	9.77	degree	UO	UO:0000185	Salamander sampling	s55	2017	Spring	Hydromantes ambrosii	Cave_ambrosii1
Hydromantes species	Gastric Content	NCIT_C77614	NCIT	Hydromantes ambrosii	NCBITaxon	NCBITaxon:36317	female	PATO	PATO:0000383	post-juvenile adult stage	UBERON	UBERON:0000113	cave	ENVO	ENVO:00000067	44.17	degree	UO	UO:0000185	9.72	degree	UO	UO:0000185	Salamander sampling	s56	2016	Spring	Hydromantes ambrosii	Cave_ambrosii2
Hydromantes species	Gastric Content	NCIT_C77614	NCIT	Hydromantes ambrosii	NCBITaxon	NCBITaxon:36317	male	PATO	PATO:0000384	post-juvenile adult stage	UBERON	UBERON:0000113	cave	ENVO	ENVO:00000067	44.17	degree	UO	UO:0000185	9.72	degree	UO	UO:0000185	Salamander sampling	s57	2016	Spring	Hydromantes ambrosii	Cave_ambrosii2
Hydromantes species	Gastric Content	NCIT_C77614	NCIT	Hydromantes ambrosii	NCBITaxon	NCBITaxon:36317	male	PATO	PATO:0000384	post-juvenile adult stage	UBERON	UBERON:0000113	cave	ENVO	ENVO:00000067	44.17	degree	UO	UO:0000185	9.72	degree	UO	UO:0000185	Salamander sampling	s58	2016	Spring	Hydromantes ambrosii	Cave_ambrosii2
Hydromantes species	Gastric Content	NCIT_C77614	NCIT	Hydromantes ambrosii	NCBITaxon	NCBITaxon:36317	male	PATO	PATO:0000384	post-juvenile adult stage	UBERON	UBERON:0000113	cave	ENVO	ENVO:00000067	44.17	degree	UO	UO:0000185	9.72	degree	UO	UO:0000185	Salamander sampling	s59	2016	Spring	Hydromantes ambrosii	Cave_ambrosii2
Hydromantes species	Gastric Content	NCIT_C77614	NCIT	Hydromantes ambrosii	NCBITaxon	NCBITaxon:36317	male	PATO	PATO:0000384	post-juvenile adult stage	UBERON	UBERON:0000113	cave	ENVO	ENVO:00000067	44.17	degree	UO	UO:0000185	9.72	degree	UO	UO:0000185	Salamander sampling	s60	2016	Spring	Hydromantes ambrosii	Cave_ambrosii2
Hydromantes species	Gastric Content	NCIT_C77614	NCIT	Hydromantes ambrosii	NCBITaxon	NCBITaxon:36317	female	PATO	PATO:0000383	post-juvenile adult stage	UBERON	UBERON:0000113	cave	ENVO	ENVO:00000067	44.17	degree	UO	UO:0000185	9.72	degree	UO	UO:0000185	Salamander sampling	s61	2016	Spring	Hydromantes ambrosii	Cave_ambrosii2
Hydromantes species	Gastric Content	NCIT_C77614	NCIT	Hydromantes ambrosii	NCBITaxon	NCBITaxon:36317	male	PATO	PATO:0000384	post-juvenile adult stage	UBERON	UBERON:0000113	cave	ENVO	ENVO:00000067	44.17	degree	UO	UO:0000185	9.72	degree	UO	UO:0000185	Salamander sampling	s62	2016	Spring	Hydromantes ambrosii	Cave_ambrosii2
Hydromantes species	Gastric Content	NCIT_C77614	NCIT	Hydromantes ambrosii	NCBITaxon	NCBITaxon:36317	male	PATO	PATO:0000384	post-juvenile adult stage	UBERON	UBERON:0000113	cave	ENVO	ENVO:00000067	44.17	degree	UO	UO:0000185	9.72	degree	UO	UO:0000185	Salamander sampling	s63	2016	Spring	Hydromantes ambrosii	Cave_ambrosii2
Hydromantes species	Gastric Content	NCIT_C77614	NCIT	Hydromantes ambrosii	NCBITaxon	NCBITaxon:36317	female	PATO	PATO:0000383	post-juvenile adult stage	UBERON	UBERON:0000113	cave	ENVO	ENVO:00000067	44.17	degree	UO	UO:0000185	9.72	degree	UO	UO:0000185	Salamander sampling	s64	2016	Spring	Hydromantes ambrosii	Cave_ambrosii2
Hydromantes species	Gastric Content	NCIT_C77614	NCIT	Hydromantes ambrosii	NCBITaxon	NCBITaxon:36317	female	PATO	PATO:0000383	post-juvenile adult stage	UBERON	UBERON:0000113	cave	ENVO	ENVO:00000067	44.17	degree	UO	UO:0000185	9.72	degree	UO	UO:0000185	Salamander sampling	s65	2016	Spring	Hydromantes ambrosii	Cave_ambrosii2
Hydromantes species	Gastric Content	NCIT_C77614	NCIT	Hydromantes ambrosii	NCBITaxon	NCBITaxon:36317	female	PATO	PATO:0000383	post-juvenile adult stage	UBERON	UBERON:0000113	cave	ENVO	ENVO:00000067	44.17	degree	UO	UO:0000185	9.72	degree	UO	UO:0000185	Salamander sampling	s66	2016	Spring	Hydromantes ambrosii	Cave_ambrosii2
Hydromantes species	Gastric Content	NCIT_C77614	NCIT	Hydromantes ambrosii	NCBITaxon	NCBITaxon:36317	female	PATO	PATO:0000383	post-juvenile adult stage	UBERON	UBERON:0000113	cave	ENVO	ENVO:00000067	44.17	degree	UO	UO:0000185	9.72	degree	UO	UO:0000185	Salamander sampling	s67	2016	Spring	Hydromantes ambrosii	Cave_ambrosii2
Hydromantes species	Gastric Content	NCIT_C77614	NCIT	Hydromantes ambrosii	NCBITaxon	NCBITaxon:36317	female	PATO	PATO:0000383	post-juvenile adult stage	UBERON	UBERON:0000113	cave	ENVO	ENVO:00000067	44.17	degree	UO	UO:0000185	9.72	degree	UO	UO:0000185	Salamander sampling	s68	2016	Spring	Hydromantes ambrosii	Cave_ambrosii2
Hydromantes species	Gastric Content	NCIT_C77614	NCIT	Hydromantes ambrosii	NCBITaxon	NCBITaxon:36317	male	PATO	PATO:0000384	post-juvenile adult stage	UBERON	UBERON:0000113	cave	ENVO	ENVO:00000067	44.17	degree	UO	UO:0000185	9.72	degree	UO	UO:0000185	Salamander sampling	s69	2016	Spring	Hydromantes ambrosii	Cave_ambrosii2
Hydromantes species	Gastric Content	NCIT_C77614	NCIT	Hydromantes ambrosii	NCBITaxon	NCBITaxon:36317	male	PATO	PATO:0000384	post-juvenile adult stage	UBERON	UBERON:0000113	cave	ENVO	ENVO:00000067	44.17	degree	UO	UO:0000185	9.72	degree	UO	UO:0000185	Salamander sampling	s70	2016	Autumn	Hydromantes ambrosii	Cave_ambrosii2
Hydromantes species	Gastric Content	NCIT_C77614	NCIT	Hydromantes ambrosii	NCBITaxon	NCBITaxon:36317	female	PATO	PATO:0000383	post-juvenile adult stage	UBERON	UBERON:0000113	cave	ENVO	ENVO:00000067	44.17	degree	UO	UO:0000185	9.72	degree	UO	UO:0000185	Salamander sampling	s71	2016	Autumn	Hydromantes ambrosii	Cave_ambrosii2
Hydromantes species	Gastric Content	NCIT_C77614	NCIT	Hydromantes ambrosii	NCBITaxon	NCBITaxon:36317	female	PATO	PATO:0000383	post-juvenile adult stage	UBERON	UBERON:0000113	cave	ENVO	ENVO:00000067	44.17	degree	UO	UO:0000185	9.72	degree	UO	UO:0000185	Salamander sampling	s72	2016	Autumn	Hydromantes ambrosii	Cave_ambrosii2
Hydromantes species	Gastric Content	NCIT_C77614	NCIT	Hydromantes ambrosii	NCBITaxon	NCBITaxon:36317	female	PATO	PATO:0000383	post-juvenile adult stage	UBERON	UBERON:0000113	cave	ENVO	ENVO:00000067	44.17	degree	UO	UO:0000185	9.72	degree	UO	UO:0000185	Salamander sampling	s73	2016	Autumn	Hydromantes ambrosii	Cave_ambrosii2
Hydromantes species	Gastric Content	NCIT_C77614	NCIT	Hydromantes ambrosii	NCBITaxon	NCBITaxon:36317	female	PATO	PATO:0000383	post-juvenile adult stage	UBERON	UBERON:0000113	cave	ENVO	ENVO:00000067	44.17	degree	UO	UO:0000185	9.72	degree	UO	UO:0000185	Salamander sampling	s74	2016	Autumn	Hydromantes ambrosii	Cave_ambrosii2
Hydromantes species	Gastric Content	NCIT_C77614	NCIT	Hydromantes ambrosii	NCBITaxon	NCBITaxon:36317	female	PATO	PATO:0000383	post-juvenile adult stage	UBERON	UBERON:0000113	cave	ENVO	ENVO:00000067	44.17	degree	UO	UO:0000185	9.72	degree	UO	UO:0000185	Salamander sampling	s75	2016	Autumn	Hydromantes ambrosii	Cave_ambrosii2
Hydromantes species	Gastric Content	NCIT_C77614	NCIT	Hydromantes ambrosii	NCBITaxon	NCBITaxon:36317	female	PATO	PATO:0000383	post-juvenile adult stage	UBERON	UBERON:0000113	cave	ENVO	ENVO:00000067	44.17	degree	UO	UO:0000185	9.72	degree	UO	UO:0000185	Salamander sampling	s76	2016	Autumn	Hydromantes ambrosii	Cave_ambrosii2
Hydromantes species	Gastric Content	NCIT_C77614	NCIT	Hydromantes ambrosii	NCBITaxon	NCBITaxon:36317	male	PATO	PATO:0000384	post-juvenile adult stage	UBERON	UBERON:0000113	cave	ENVO	ENVO:00000067	44.17	degree	UO	UO:0000185	9.72	degree	UO	UO:0000185	Salamander sampling	s77	2016	Autumn	Hydromantes ambrosii	Cave_ambrosii2
Hydromantes species	Gastric Content	NCIT_C77614	NCIT	Hydromantes ambrosii	NCBITaxon	NCBITaxon:36317	female	PATO	PATO:0000383	post-juvenile adult stage	UBERON	UBERON:0000113	cave	ENVO	ENVO:00000067	44.17	degree	UO	UO:0000185	9.72	degree	UO	UO:0000185	Salamander sampling	s78	2016	Autumn	Hydromantes ambrosii	Cave_ambrosii2
Hydromantes species	Gastric Content	NCIT_C77614	NCIT	Hydromantes ambrosii	NCBITaxon	NCBITaxon:36317	female	PATO	PATO:0000383	post-juvenile adult stage	UBERON	UBERON:0000113	cave	ENVO	ENVO:00000067	44.17	degree	UO	UO:0000185	9.72	degree	UO	UO:0000185	Salamander sampling	s79	2016	Autumn	Hydromantes ambrosii	Cave_ambrosii2
Hydromantes species	Gastric Content	NCIT_C77614	NCIT	Hydromantes ambrosii	NCBITaxon	NCBITaxon:36317	female	PATO	PATO:0000383	post-juvenile adult stage	UBERON	UBERON:0000113	cave	ENVO	ENVO:00000067	44.17	degree	UO	UO:0000185	9.72	degree	UO	UO:0000185	Salamander sampling	s80	2016	Autumn	Hydromantes ambrosii	Cave_ambrosii2
Hydromantes species	Gastric Content	NCIT_C77614	NCIT	Hydromantes ambrosii	NCBITaxon	NCBITaxon:36317	female	PATO	PATO:0000383	post-juvenile adult stage	UBERON	UBERON:0000113	cave	ENVO	ENVO:00000067	44.17	degree	UO	UO:0000185	9.72	degree	UO	UO:0000185	Salamander sampling	s81	2016	Autumn	Hydromantes ambrosii	Cave_ambrosii2
Hydromantes species	Gastric Content	NCIT_C77614	NCIT	Hydromantes ambrosii	NCBITaxon	NCBITaxon:36317	male	PATO	PATO:0000384	post-juvenile adult stage	UBERON	UBERON:0000113	cave	ENVO	ENVO:00000067	44.17	degree	UO	UO:0000185	9.72	degree	UO	UO:0000185	Salamander sampling	s82	2016	Autumn	Hydromantes ambrosii	Cave_ambrosii2
Hydromantes species	Gastric Content	NCIT_C77614	NCIT	Hydromantes ambrosii	NCBITaxon	NCBITaxon:36317	male	PATO	PATO:0000384	post-juvenile adult stage	UBERON	UBERON:0000113	cave	ENVO	ENVO:00000067	44.17	degree	UO	UO:0000185	9.72	degree	UO	UO:0000185	Salamander sampling	s83	2016	Autumn	Hydromantes ambrosii	Cave_ambrosii2
Hydromantes species	Gastric Content	NCIT_C77614	NCIT	Hydromantes ambrosii	NCBITaxon	NCBITaxon:36317	female	PATO	PATO:0000383	post-juvenile adult stage	UBERON	UBERON:0000113	cave	ENVO	ENVO:00000067	44.17	degree	UO	UO:0000185	9.72	degree	UO	UO:0000185	Salamander sampling	s84	2016	Autumn	Hydromantes ambrosii	Cave_ambrosii2
Hydromantes species	Gastric Content	NCIT_C77614	NCIT	Hydromantes ambrosii	NCBITaxon	NCBITaxon:36317	female	PATO	PATO:0000383	post-juvenile adult stage	UBERON	UBERON:0000113	cave	ENVO	ENVO:00000067	44.17	degree	UO	UO:0000185	9.72	degree	UO	UO:0000185	Salamander sampling	s85	2016	Autumn	Hydromantes ambrosii	Cave_ambrosii2
Hydromantes species	Gastric Content	NCIT_C77614	NCIT	Hydromantes ambrosii	NCBITaxon	NCBITaxon:36317	male	PATO	PATO:0000384	post-juvenile adult stage	UBERON	UBERON:0000113	cave	ENVO	ENVO:00000067	44.17	degree	UO	UO:0000185	9.72	degree	UO	UO:0000185	Salamander sampling	s86	2017	Spring	Hydromantes ambrosii	Cave_ambrosii2
Hydromantes species	Gastric Content	NCIT_C77614	NCIT	Hydromantes ambrosii	NCBITaxon	NCBITaxon:36317	female	PATO	PATO:0000383	post-juvenile adult stage	UBERON	UBERON:0000113	cave	ENVO	ENVO:00000067	44.17	degree	UO	UO:0000185	9.72	degree	UO	UO:0000185	Salamander sampling	s87	2017	Spring	Hydromantes ambrosii	Cave_ambrosii2
Hydromantes species	Gastric Content	NCIT_C77614	NCIT	Hydromantes ambrosii	NCBITaxon	NCBITaxon:36317	male	PATO	PATO:0000384	post-juvenile adult stage	UBERON	UBERON:0000113	cave	ENVO	ENVO:00000067	44.17	degree	UO	UO:0000185	9.72	degree	UO	UO:0000185	Salamander sampling	s88	2017	Spring	Hydromantes ambrosii	Cave_ambrosii2
Hydromantes species	Gastric Content	NCIT_C77614	NCIT	Hydromantes ambrosii	NCBITaxon	NCBITaxon:36317	male	PATO	PATO:0000384	post-juvenile adult stage	UBERON	UBERON:0000113	cave	ENVO	ENVO:00000067	44.17	degree	UO	UO:0000185	9.72	degree	UO	UO:0000185	Salamander sampling	s89	2017	Spring	Hydromantes ambrosii	Cave_ambrosii2
Hydromantes species	Gastric Content	NCIT_C77614	NCIT	Hydromantes ambrosii	NCBITaxon	NCBITaxon:36317	female	PATO	PATO:0000383	post-juvenile adult stage	UBERON	UBERON:0000113	cave	ENVO	ENVO:00000067	44.17	degree	UO	UO:0000185	9.72	degree	UO	UO:0000185	Salamander sampling	s90	2017	Spring	Hydromantes ambrosii	Cave_ambrosii2
Hydromantes species	Gastric Content	NCIT_C77614	NCIT	Hydromantes ambrosii	NCBITaxon	NCBITaxon:36317	male	PATO	PATO:0000384	post-juvenile adult stage	UBERON	UBERON:0000113	cave	ENVO	ENVO:00000067	44.17	degree	UO	UO:0000185	9.72	degree	UO	UO:0000185	Salamander sampling	s91	2017	Spring	Hydromantes ambrosii	Cave_ambrosii2
Hydromantes species	Gastric Content	NCIT_C77614	NCIT	Hydromantes ambrosii	NCBITaxon	NCBITaxon:36317	female	PATO	PATO:0000383	post-juvenile adult stage	UBERON	UBERON:0000113	cave	ENVO	ENVO:00000067	44.17	degree	UO	UO:0000185	9.72	degree	UO	UO:0000185	Salamander sampling	s92	2017	Spring	Hydromantes ambrosii	Cave_ambrosii2
Hydromantes species	Gastric Content	NCIT_C77614	NCIT	Hydromantes ambrosii	NCBITaxon	NCBITaxon:36317	male	PATO	PATO:0000384	post-juvenile adult stage	UBERON	UBERON:0000113	cave	ENVO	ENVO:00000067	44.17	degree	UO	UO:0000185	9.72	degree	UO	UO:0000185	Salamander sampling	s93	2017	Spring	Hydromantes ambrosii	Cave_ambrosii2
Hydromantes species	Gastric Content	NCIT_C77614	NCIT	Hydromantes ambrosii	NCBITaxon	NCBITaxon:36317	female	PATO	PATO:0000383	post-juvenile adult stage	UBERON	UBERON:0000113	cave	ENVO	ENVO:00000067	44.17	degree	UO	UO:0000185	9.72	degree	UO	UO:0000185	Salamander sampling	s94	2017	Spring	Hydromantes ambrosii	Cave_ambrosii2
Hydromantes species	Gastric Content	NCIT_C77614	NCIT	Hydromantes ambrosii	NCBITaxon	NCBITaxon:36317	female	PATO	PATO:0000383	post-juvenile adult stage	UBERON	UBERON:0000113	cave	ENVO	ENVO:00000067	44.17	degree	UO	UO:0000185	9.72	degree	UO	UO:0000185	Salamander sampling	s95	2017	Spring	Hydromantes ambrosii	Cave_ambrosii2
Hydromantes species	Gastric Content	NCIT_C77614	NCIT	Hydromantes ambrosii	NCBITaxon	NCBITaxon:36317	male	PATO	PATO:0000384	post-juvenile adult stage	UBERON	UBERON:0000113	cave	ENVO	ENVO:00000067	44.17	degree	UO	UO:0000185	9.72	degree	UO	UO:0000185	Salamander sampling	s96	2017	Spring	Hydromantes ambrosii	Cave_ambrosii2
Hydromantes species	Gastric Content	NCIT_C77614	NCIT	Hydromantes ambrosii	NCBITaxon	NCBITaxon:36317	female	PATO	PATO:0000383	post-juvenile adult stage	UBERON	UBERON:0000113	cave	ENVO	ENVO:00000067	44.17	degree	UO	UO:0000185	9.72	degree	UO	UO:0000185	Salamander sampling	s97	2017	Spring	Hydromantes ambrosii	Cave_ambrosii2
Hydromantes species	Gastric Content	NCIT_C77614	NCIT	Hydromantes ambrosii	NCBITaxon	NCBITaxon:36317	female	PATO	PATO:0000383	post-juvenile adult stage	UBERON	UBERON:0000113	cave	ENVO	ENVO:00000067	44.17	degree	UO	UO:0000185	9.72	degree	UO	UO:0000185	Salamander sampling	s98	2017	Spring	Hydromantes ambrosii	Cave_ambrosii2
Hydromantes species	Gastric Content	NCIT_C77614	NCIT	Hydromantes ambrosii	NCBITaxon	NCBITaxon:36317	female	PATO	PATO:0000383	post-juvenile adult stage	UBERON	UBERON:0000113	cave	ENVO	ENVO:00000067	44.17	degree	UO	UO:0000185	9.72	degree	UO	UO:0000185	Salamander sampling	s99	2017	Spring	Hydromantes ambrosii	Cave_ambrosii2
Hydromantes species	Gastric Content	NCIT_C77614	NCIT	Hydromantes ambrosii	NCBITaxon	NCBITaxon:36317	male	PATO	PATO:0000384	post-juvenile adult stage	UBERON	UBERON:0000113	cave	ENVO	ENVO:00000067	44.17	degree	UO	UO:0000185	9.72	degree	UO	UO:0000185	Salamander sampling	s100	2017	Spring	Hydromantes ambrosii	Cave_ambrosii2
Hydromantes species	Gastric Content	NCIT_C77614	NCIT	Hydromantes ambrosii	NCBITaxon	NCBITaxon:36317	male	PATO	PATO:0000384	post-juvenile adult stage	UBERON	UBERON:0000113	cave	ENVO	ENVO:00000067	44.17	degree	UO	UO:0000185	9.72	degree	UO	UO:0000185	Salamander sampling	s101	2017	Spring	Hydromantes ambrosii	Cave_ambrosii2
Hydromantes species	Gastric Content	NCIT_C77614	NCIT	Hydromantes ambrosii	NCBITaxon	NCBITaxon:36317	female	PATO	PATO:0000383	post-juvenile adult stage	UBERON	UBERON:0000113	cave	ENVO	ENVO:00000067	44.17	degree	UO	UO:0000185	9.72	degree	UO	UO:0000185	Salamander sampling	s102	2016	Spring	Hydromantes ambrosii	Cave_ambrosii2
Hydromantes species	Gastric Content	NCIT_C77614	NCIT	Hydromantes ambrosii	NCBITaxon	NCBITaxon:36317	female	PATO	PATO:0000383	post-juvenile adult stage	UBERON	UBERON:0000113	cave	ENVO	ENVO:00000067	44.17	degree	UO	UO:0000185	9.72	degree	UO	UO:0000185	Salamander sampling	s103	2016	Spring	Hydromantes ambrosii	Cave_ambrosii2
Hydromantes species	Gastric Content	NCIT_C77614	NCIT	Hydromantes ambrosii	NCBITaxon	NCBITaxon:36317	female	PATO	PATO:0000383	post-juvenile adult stage	UBERON	UBERON:0000113	cave	ENVO	ENVO:00000067	44.17	degree	UO	UO:0000185	9.72	degree	UO	UO:0000185	Salamander sampling	s104	2016	Spring	Hydromantes ambrosii	Cave_ambrosii2
Hydromantes species	Gastric Content	NCIT_C77614	NCIT	Hydromantes ambrosii	NCBITaxon	NCBITaxon:36317	female	PATO	PATO:0000383	post-juvenile adult stage	UBERON	UBERON:0000113	cave	ENVO	ENVO:00000067	44.17	degree	UO	UO:0000185	9.72	degree	UO	UO:0000185	Salamander sampling	s105	2016	Spring	Hydromantes ambrosii	Cave_ambrosii2
Hydromantes species	Gastric Content	NCIT_C77614	NCIT	Hydromantes ambrosii	NCBITaxon	NCBITaxon:36317	female	PATO	PATO:0000383	post-juvenile adult stage	UBERON	UBERON:0000113	cave	ENVO	ENVO:00000067	44.17	degree	UO	UO:0000185	9.72	degree	UO	UO:0000185	Salamander sampling	s106	2016	Spring	Hydromantes ambrosii	Cave_ambrosii2
Hydromantes species	Gastric Content	NCIT_C77614	NCIT	Hydromantes ambrosii	NCBITaxon	NCBITaxon:36317	female	PATO	PATO:0000383	post-juvenile adult stage	UBERON	UBERON:0000113	cave	ENVO	ENVO:00000067	44.17	degree	UO	UO:0000185	9.72	degree	UO	UO:0000185	Salamander sampling	s107	2016	Spring	Hydromantes ambrosii	Cave_ambrosii2
Hydromantes species	Gastric Content	NCIT_C77614	NCIT	Hydromantes ambrosii	NCBITaxon	NCBITaxon:36317	female	PATO	PATO:0000383	post-juvenile adult stage	UBERON	UBERON:0000113	cave	ENVO	ENVO:00000067	44.17	degree	UO	UO:0000185	9.72	degree	UO	UO:0000185	Salamander sampling	s108	2016	Spring	Hydromantes ambrosii	Cave_ambrosii2
Hydromantes species	Gastric Content	NCIT_C77614	NCIT	Hydromantes ambrosii	NCBITaxon	NCBITaxon:36317	female	PATO	PATO:0000383	post-juvenile adult stage	UBERON	UBERON:0000113	cave	ENVO	ENVO:00000067	44.17	degree	UO	UO:0000185	9.72	degree	UO	UO:0000185	Salamander sampling	s109	2016	Spring	Hydromantes ambrosii	Cave_ambrosii2
Hydromantes species	Gastric Content	NCIT_C77614	NCIT	Hydromantes ambrosii	NCBITaxon	NCBITaxon:36317	male	PATO	PATO:0000384	post-juvenile adult stage	UBERON	UBERON:0000113	cave	ENVO	ENVO:00000067	44.17	degree	UO	UO:0000185	9.72	degree	UO	UO:0000185	Salamander sampling	s110	2016	Autumn	Hydromantes ambrosii	Cave_ambrosii2
Hydromantes species	Gastric Content	NCIT_C77614	NCIT	Hydromantes ambrosii	NCBITaxon	NCBITaxon:36317	male	PATO	PATO:0000384	post-juvenile adult stage	UBERON	UBERON:0000113	cave	ENVO	ENVO:00000067	44.17	degree	UO	UO:0000185	9.72	degree	UO	UO:0000185	Salamander sampling	s111	2016	Autumn	Hydromantes ambrosii	Cave_ambrosii2
Hydromantes species	Gastric Content	NCIT_C77614	NCIT	Hydromantes ambrosii	NCBITaxon	NCBITaxon:36317	male	PATO	PATO:0000384	post-juvenile adult stage	UBERON	UBERON:0000113	cave	ENVO	ENVO:00000067	44.17	degree	UO	UO:0000185	9.72	degree	UO	UO:0000185	Salamander sampling	s112	2016	Autumn	Hydromantes ambrosii	Cave_ambrosii2
Hydromantes species	Gastric Content	NCIT_C77614	NCIT	Hydromantes ambrosii	NCBITaxon	NCBITaxon:36317	female	PATO	PATO:0000383	post-juvenile adult stage	UBERON	UBERON:0000113	cave	ENVO	ENVO:00000067	44.17	degree	UO	UO:0000185	9.72	degree	UO	UO:0000185	Salamander sampling	s113	2016	Autumn	Hydromantes ambrosii	Cave_ambrosii2
Hydromantes species	Gastric Content	NCIT_C77614	NCIT	Hydromantes ambrosii	NCBITaxon	NCBITaxon:36317	female	PATO	PATO:0000383	post-juvenile adult stage	UBERON	UBERON:0000113	cave	ENVO	ENVO:00000067	44.17	degree	UO	UO:0000185	9.72	degree	UO	UO:0000185	Salamander sampling	s114	2016	Autumn	Hydromantes ambrosii	Cave_ambrosii2
Hydromantes species	Gastric Content	NCIT_C77614	NCIT	Hydromantes ambrosii	NCBITaxon	NCBITaxon:36317	male	PATO	PATO:0000384	post-juvenile adult stage	UBERON	UBERON:0000113	cave	ENVO	ENVO:00000067	44.17	degree	UO	UO:0000185	9.72	degree	UO	UO:0000185	Salamander sampling	s115	2016	Autumn	Hydromantes ambrosii	Cave_ambrosii2
Hydromantes species	Gastric Content	NCIT_C77614	NCIT	Hydromantes ambrosii	NCBITaxon	NCBITaxon:36317	female	PATO	PATO:0000383	post-juvenile adult stage	UBERON	UBERON:0000113	cave	ENVO	ENVO:00000067	44.17	degree	UO	UO:0000185	9.72	degree	UO	UO:0000185	Salamander sampling	s116	2016	Autumn	Hydromantes ambrosii	Cave_ambrosii2
Hydromantes species	Gastric Content	NCIT_C77614	NCIT	Hydromantes ambrosii	NCBITaxon	NCBITaxon:36317	female	PATO	PATO:0000383	post-juvenile adult stage	UBERON	UBERON:0000113	cave	ENVO	ENVO:00000067	44.17	degree	UO	UO:0000185	9.72	degree	UO	UO:0000185	Salamander sampling	s117	2016	Autumn	Hydromantes ambrosii	Cave_ambrosii2
Hydromantes species	Gastric Content	NCIT_C77614	NCIT	Hydromantes ambrosii	NCBITaxon	NCBITaxon:36317	female	PATO	PATO:0000383	post-juvenile adult stage	UBERON	UBERON:0000113	cave	ENVO	ENVO:00000067	44.17	degree	UO	UO:0000185	9.72	degree	UO	UO:0000185	Salamander sampling	s118	2016	Autumn	Hydromantes ambrosii	Cave_ambrosii2
Hydromantes species	Gastric Content	NCIT_C77614	NCIT	Hydromantes ambrosii	NCBITaxon	NCBITaxon:36317	female	PATO	PATO:0000383	post-juvenile adult stage	UBERON	UBERON:0000113	cave	ENVO	ENVO:00000067	44.17	degree	UO	UO:0000185	9.72	degree	UO	UO:0000185	Salamander sampling	s119	2016	Autumn	Hydromantes ambrosii	Cave_ambrosii2
Hydromantes species	Gastric Content	NCIT_C77614	NCIT	Hydromantes ambrosii	NCBITaxon	NCBITaxon:36317	male	PATO	PATO:0000384	post-juvenile adult stage	UBERON	UBERON:0000113	cave	ENVO	ENVO:00000067	44.17	degree	UO	UO:0000185	9.72	degree	UO	UO:0000185	Salamander sampling	s120	2016	Autumn	Hydromantes ambrosii	Cave_ambrosii2
Hydromantes species	Gastric Content	NCIT_C77614	NCIT	Hydromantes ambrosii	NCBITaxon	NCBITaxon:36317	female	PATO	PATO:0000383	post-juvenile adult stage	UBERON	UBERON:0000113	cave	ENVO	ENVO:00000067	44.17	degree	UO	UO:0000185	9.72	degree	UO	UO:0000185	Salamander sampling	s121	2016	Autumn	Hydromantes ambrosii	Cave_ambrosii2
Hydromantes species	Gastric Content	NCIT_C77614	NCIT	Hydromantes ambrosii	NCBITaxon	NCBITaxon:36317	female	PATO	PATO:0000383	post-juvenile adult stage	UBERON	UBERON:0000113	cave	ENVO	ENVO:00000067	44.17	degree	UO	UO:0000185	9.72	degree	UO	UO:0000185	Salamander sampling	s122	2016	Autumn	Hydromantes ambrosii	Cave_ambrosii2
Hydromantes species	Gastric Content	NCIT_C77614	NCIT	Hydromantes ambrosii	NCBITaxon	NCBITaxon:36317	female	PATO	PATO:0000383	post-juvenile adult stage	UBERON	UBERON:0000113	cave	ENVO	ENVO:00000067	44.17	degree	UO	UO:0000185	9.72	degree	UO	UO:0000185	Salamander sampling	s123	2016	Autumn	Hydromantes ambrosii	Cave_ambrosii2
Hydromantes species	Gastric Content	NCIT_C77614	NCIT	Hydromantes ambrosii	NCBITaxon	NCBITaxon:36317	female	PATO	PATO:0000383	post-juvenile adult stage	UBERON	UBERON:0000113	cave	ENVO	ENVO:00000067	44.17	degree	UO	UO:0000185	9.72	degree	UO	UO:0000185	Salamander sampling	s124	2017	Spring	Hydromantes ambrosii	Cave_ambrosii2
Hydromantes species	Gastric Content	NCIT_C77614	NCIT	Hydromantes ambrosii	NCBITaxon	NCBITaxon:36317	female	PATO	PATO:0000383	post-juvenile adult stage	UBERON	UBERON:0000113	cave	ENVO	ENVO:00000067	44.17	degree	UO	UO:0000185	9.72	degree	UO	UO:0000185	Salamander sampling	s125	2017	Spring	Hydromantes ambrosii	Cave_ambrosii2
Hydromantes species	Gastric Content	NCIT_C77614	NCIT	Hydromantes ambrosii	NCBITaxon	NCBITaxon:36317	male	PATO	PATO:0000384	post-juvenile adult stage	UBERON	UBERON:0000113	cave	ENVO	ENVO:00000067	44.17	degree	UO	UO:0000185	9.72	degree	UO	UO:0000185	Salamander sampling	s126	2017	Spring	Hydromantes ambrosii	Cave_ambrosii2
Hydromantes species	Gastric Content	NCIT_C77614	NCIT	Hydromantes ambrosii	NCBITaxon	NCBITaxon:36317	female	PATO	PATO:0000383	post-juvenile adult stage	UBERON	UBERON:0000113	cave	ENVO	ENVO:00000067	44.17	degree	UO	UO:0000185	9.72	degree	UO	UO:0000185	Salamander sampling	s127	2017	Spring	Hydromantes ambrosii	Cave_ambrosii2
Hydromantes species	Gastric Content	NCIT_C77614	NCIT	Hydromantes ambrosii	NCBITaxon	NCBITaxon:36317	female	PATO	PATO:0000383	post-juvenile adult stage	UBERON	UBERON:0000113	cave	ENVO	ENVO:00000067	44.17	degree	UO	UO:0000185	9.72	degree	UO	UO:0000185	Salamander sampling	s128	2017	Spring	Hydromantes ambrosii	Cave_ambrosii2
Hydromantes species	Gastric Content	NCIT_C77614	NCIT	Hydromantes ambrosii	NCBITaxon	NCBITaxon:36317	female	PATO	PATO:0000383	post-juvenile adult stage	UBERON	UBERON:0000113	cave	ENVO	ENVO:00000067	44.12	degree	UO	UO:0000185	9.77	degree	UO	UO:0000185	Salamander sampling	s129	2016	Spring	Hydromantes ambrosii	Cave_ambrosii1
Hydromantes species	Gastric Content	NCIT_C77614	NCIT	Hydromantes ambrosii	NCBITaxon	NCBITaxon:36317	female	PATO	PATO:0000383	post-juvenile adult stage	UBERON	UBERON:0000113	cave	ENVO	ENVO:00000067	44.12	degree	UO	UO:0000185	9.77	degree	UO	UO:0000185	Salamander sampling	s130	2016	Spring	Hydromantes ambrosii	Cave_ambrosii1
Hydromantes species	Gastric Content	NCIT_C77614	NCIT	Hydromantes ambrosii	NCBITaxon	NCBITaxon:36317				sexually immature stage	UBERON	UBERON:0000112	cave	ENVO	ENVO:00000067	44.12	degree	UO	UO:0000185	9.77	degree	UO	UO:0000185	Salamander sampling	s131	2016	Spring	Hydromantes ambrosii	Cave_ambrosii1
Hydromantes species	Gastric Content	NCIT_C77614	NCIT	Hydromantes ambrosii	NCBITaxon	NCBITaxon:36317	male	PATO	PATO:0000384	post-juvenile adult stage	UBERON	UBERON:0000113	cave	ENVO	ENVO:00000067	44.12	degree	UO	UO:0000185	9.77	degree	UO	UO:0000185	Salamander sampling	s132	2016	Spring	Hydromantes ambrosii	Cave_ambrosii1
Hydromantes species	Gastric Content	NCIT_C77614	NCIT	Hydromantes ambrosii	NCBITaxon	NCBITaxon:36317				sexually immature stage	UBERON	UBERON:0000112	cave	ENVO	ENVO:00000067	44.12	degree	UO	UO:0000185	9.77	degree	UO	UO:0000185	Salamander sampling	s133	2016	Spring	Hydromantes ambrosii	Cave_ambrosii1
Hydromantes species	Gastric Content	NCIT_C77614	NCIT	Hydromantes ambrosii	NCBITaxon	NCBITaxon:36317	male	PATO	PATO:0000384	post-juvenile adult stage	UBERON	UBERON:0000113	cave	ENVO	ENVO:00000067	44.12	degree	UO	UO:0000185	9.77	degree	UO	UO:0000185	Salamander sampling	s134	2016	Spring	Hydromantes ambrosii	Cave_ambrosii1
Hydromantes species	Gastric Content	NCIT_C77614	NCIT	Hydromantes ambrosii	NCBITaxon	NCBITaxon:36317	female	PATO	PATO:0000383	post-juvenile adult stage	UBERON	UBERON:0000113	cave	ENVO	ENVO:00000067	44.12	degree	UO	UO:0000185	9.77	degree	UO	UO:0000185	Salamander sampling	s135	2016	Spring	Hydromantes ambrosii	Cave_ambrosii1
Hydromantes species	Gastric Content	NCIT_C77614	NCIT	Hydromantes ambrosii	NCBITaxon	NCBITaxon:36317				sexually immature stage	UBERON	UBERON:0000112	cave	ENVO	ENVO:00000067	44.12	degree	UO	UO:0000185	9.77	degree	UO	UO:0000185	Salamander sampling	s136	2016	Spring	Hydromantes ambrosii	Cave_ambrosii1
Hydromantes species	Gastric Content	NCIT_C77614	NCIT	Hydromantes ambrosii	NCBITaxon	NCBITaxon:36317				sexually immature stage	UBERON	UBERON:0000112	cave	ENVO	ENVO:00000067	44.12	degree	UO	UO:0000185	9.77	degree	UO	UO:0000185	Salamander sampling	s137	2016	Spring	Hydromantes ambrosii	Cave_ambrosii1
Hydromantes species	Gastric Content	NCIT_C77614	NCIT	Hydromantes ambrosii	NCBITaxon	NCBITaxon:36317	female	PATO	PATO:0000383	post-juvenile adult stage	UBERON	UBERON:0000113	cave	ENVO	ENVO:00000067	44.12	degree	UO	UO:0000185	9.77	degree	UO	UO:0000185	Salamander sampling	s138	2016	Spring	Hydromantes ambrosii	Cave_ambrosii1
Hydromantes species	Gastric Content	NCIT_C77614	NCIT	Hydromantes ambrosii	NCBITaxon	NCBITaxon:36317				sexually immature stage	UBERON	UBERON:0000112	cave	ENVO	ENVO:00000067	44.12	degree	UO	UO:0000185	9.77	degree	UO	UO:0000185	Salamander sampling	s139	2016	Autumn	Hydromantes ambrosii	Cave_ambrosii1
Hydromantes species	Gastric Content	NCIT_C77614	NCIT	Hydromantes ambrosii	NCBITaxon	NCBITaxon:36317				sexually immature stage	UBERON	UBERON:0000112	cave	ENVO	ENVO:00000067	44.12	degree	UO	UO:0000185	9.77	degree	UO	UO:0000185	Salamander sampling	s140	2016	Autumn	Hydromantes ambrosii	Cave_ambrosii1
Hydromantes species	Gastric Content	NCIT_C77614	NCIT	Hydromantes ambrosii	NCBITaxon	NCBITaxon:36317	female	PATO	PATO:0000383	post-juvenile adult stage	UBERON	UBERON:0000113	cave	ENVO	ENVO:00000067	44.12	degree	UO	UO:0000185	9.77	degree	UO	UO:0000185	Salamander sampling	s141	2016	Autumn	Hydromantes ambrosii	Cave_ambrosii1
Hydromantes species	Gastric Content	NCIT_C77614	NCIT	Hydromantes ambrosii	NCBITaxon	NCBITaxon:36317	female	PATO	PATO:0000383	post-juvenile adult stage	UBERON	UBERON:0000113	cave	ENVO	ENVO:00000067	44.12	degree	UO	UO:0000185	9.77	degree	UO	UO:0000185	Salamander sampling	s142	2016	Autumn	Hydromantes ambrosii	Cave_ambrosii1
Hydromantes species	Gastric Content	NCIT_C77614	NCIT	Hydromantes ambrosii	NCBITaxon	NCBITaxon:36317	female	PATO	PATO:0000383	post-juvenile adult stage	UBERON	UBERON:0000113	cave	ENVO	ENVO:00000067	44.12	degree	UO	UO:0000185	9.77	degree	UO	UO:0000185	Salamander sampling	s143	2016	Autumn	Hydromantes ambrosii	Cave_ambrosii1
Hydromantes species	Gastric Content	NCIT_C77614	NCIT	Hydromantes ambrosii	NCBITaxon	NCBITaxon:36317				sexually immature stage	UBERON	UBERON:0000112	cave	ENVO	ENVO:00000067	44.12	degree	UO	UO:0000185	9.77	degree	UO	UO:0000185	Salamander sampling	s144	2016	Autumn	Hydromantes ambrosii	Cave_ambrosii1
Hydromantes species	Gastric Content	NCIT_C77614	NCIT	Hydromantes ambrosii	NCBITaxon	NCBITaxon:36317				sexually immature stage	UBERON	UBERON:0000112	cave	ENVO	ENVO:00000067	44.12	degree	UO	UO:0000185	9.77	degree	UO	UO:0000185	Salamander sampling	s145	2016	Autumn	Hydromantes ambrosii	Cave_ambrosii1
Hydromantes species	Gastric Content	NCIT_C77614	NCIT	Hydromantes ambrosii	NCBITaxon	NCBITaxon:36317	female	PATO	PATO:0000383	post-juvenile adult stage	UBERON	UBERON:0000113	cave	ENVO	ENVO:00000067	44.12	degree	UO	UO:0000185	9.77	degree	UO	UO:0000185	Salamander sampling	s146	2016	Autumn	Hydromantes ambrosii	Cave_ambrosii1
Hydromantes species	Gastric Content	NCIT_C77614	NCIT	Hydromantes ambrosii	NCBITaxon	NCBITaxon:36317				sexually immature stage	UBERON	UBERON:0000112	cave	ENVO	ENVO:00000067	44.12	degree	UO	UO:0000185	9.77	degree	UO	UO:0000185	Salamander sampling	s147	2016	Autumn	Hydromantes ambrosii	Cave_ambrosii1
Hydromantes species	Gastric Content	NCIT_C77614	NCIT	Hydromantes ambrosii	NCBITaxon	NCBITaxon:36317				sexually immature stage	UBERON	UBERON:0000112	cave	ENVO	ENVO:00000067	44.12	degree	UO	UO:0000185	9.77	degree	UO	UO:0000185	Salamander sampling	s148	2016	Autumn	Hydromantes ambrosii	Cave_ambrosii1
Hydromantes species	Gastric Content	NCIT_C77614	NCIT	Hydromantes ambrosii	NCBITaxon	NCBITaxon:36317	female	PATO	PATO:0000383	post-juvenile adult stage	UBERON	UBERON:0000113	cave	ENVO	ENVO:00000067	44.12	degree	UO	UO:0000185	9.77	degree	UO	UO:0000185	Salamander sampling	s149	2016	Autumn	Hydromantes ambrosii	Cave_ambrosii1
Hydromantes species	Gastric Content	NCIT_C77614	NCIT	Hydromantes ambrosii	NCBITaxon	NCBITaxon:36317	male	PATO	PATO:0000384	post-juvenile adult stage	UBERON	UBERON:0000113	cave	ENVO	ENVO:00000067	44.12	degree	UO	UO:0000185	9.77	degree	UO	UO:0000185	Salamander sampling	s150	2017	Spring	Hydromantes ambrosii	Cave_ambrosii1
Hydromantes species	Gastric Content	NCIT_C77614	NCIT	Hydromantes ambrosii	NCBITaxon	NCBITaxon:36317	male	PATO	PATO:0000384	post-juvenile adult stage	UBERON	UBERON:0000113	cave	ENVO	ENVO:00000067	44.12	degree	UO	UO:0000185	9.77	degree	UO	UO:0000185	Salamander sampling	s151	2017	Spring	Hydromantes ambrosii	Cave_ambrosii1
Hydromantes species	Gastric Content	NCIT_C77614	NCIT	Hydromantes ambrosii	NCBITaxon	NCBITaxon:36317	male	PATO	PATO:0000384	post-juvenile adult stage	UBERON	UBERON:0000113	cave	ENVO	ENVO:00000067	44.12	degree	UO	UO:0000185	9.77	degree	UO	UO:0000185	Salamander sampling	s152	2017	Spring	Hydromantes ambrosii	Cave_ambrosii1
Hydromantes species	Gastric Content	NCIT_C77614	NCIT	Hydromantes ambrosii	NCBITaxon	NCBITaxon:36317	female	PATO	PATO:0000383	post-juvenile adult stage	UBERON	UBERON:0000113	cave	ENVO	ENVO:00000067	44.12	degree	UO	UO:0000185	9.77	degree	UO	UO:0000185	Salamander sampling	s153	2017	Spring	Hydromantes ambrosii	Cave_ambrosii1
Hydromantes species	Gastric Content	NCIT_C77614	NCIT	Hydromantes ambrosii	NCBITaxon	NCBITaxon:36317	male	PATO	PATO:0000384	post-juvenile adult stage	UBERON	UBERON:0000113	cave	ENVO	ENVO:00000067	44.12	degree	UO	UO:0000185	9.77	degree	UO	UO:0000185	Salamander sampling	s154	2017	Spring	Hydromantes ambrosii	Cave_ambrosii1
Hydromantes species	Gastric Content	NCIT_C77614	NCIT	Hydromantes ambrosii	NCBITaxon	NCBITaxon:36317	female	PATO	PATO:0000383	post-juvenile adult stage	UBERON	UBERON:0000113	cave	ENVO	ENVO:00000067	44.12	degree	UO	UO:0000185	9.77	degree	UO	UO:0000185	Salamander sampling	s155	2017	Spring	Hydromantes ambrosii	Cave_ambrosii1
Hydromantes species	Gastric Content	NCIT_C77614	NCIT	Hydromantes ambrosii	NCBITaxon	NCBITaxon:36317	male	PATO	PATO:0000384	post-juvenile adult stage	UBERON	UBERON:0000113	cave	ENVO	ENVO:00000067	44.12	degree	UO	UO:0000185	9.77	degree	UO	UO:0000185	Salamander sampling	s156	2017	Spring	Hydromantes ambrosii	Cave_ambrosii1
Hydromantes species	Gastric Content	NCIT_C77614	NCIT	Hydromantes ambrosii	NCBITaxon	NCBITaxon:36317	female	PATO	PATO:0000383	post-juvenile adult stage	UBERON	UBERON:0000113	cave	ENVO	ENVO:00000067	44.12	degree	UO	UO:0000185	9.77	degree	UO	UO:0000185	Salamander sampling	s157	2017	Spring	Hydromantes ambrosii	Cave_ambrosii1
Hydromantes species	Gastric Content	NCIT_C77614	NCIT	Hydromantes ambrosii	NCBITaxon	NCBITaxon:36317				sexually immature stage	UBERON	UBERON:0000112	cave	ENVO	ENVO:00000067	44.17	degree	UO	UO:0000185	9.72	degree	UO	UO:0000185	Salamander sampling	s158	2016	Autumn	Hydromantes ambrosii	Cave_ambrosii3
Hydromantes species	Gastric Content	NCIT_C77614	NCIT	Hydromantes ambrosii	NCBITaxon	NCBITaxon:36317				sexually immature stage	UBERON	UBERON:0000112	cave	ENVO	ENVO:00000067	44.17	degree	UO	UO:0000185	9.72	degree	UO	UO:0000185	Salamander sampling	s159	2016	Autumn	Hydromantes ambrosii	Cave_ambrosii3
Hydromantes species	Gastric Content	NCIT_C77614	NCIT	Hydromantes ambrosii	NCBITaxon	NCBITaxon:36317	female	PATO	PATO:0000383	post-juvenile adult stage	UBERON	UBERON:0000113	cave	ENVO	ENVO:00000067	44.17	degree	UO	UO:0000185	9.72	degree	UO	UO:0000185	Salamander sampling	s160	2016	Spring	Hydromantes ambrosii	Cave_ambrosii3
Hydromantes species	Gastric Content	NCIT_C77614	NCIT	Hydromantes ambrosii	NCBITaxon	NCBITaxon:36317	female	PATO	PATO:0000383	post-juvenile adult stage	UBERON	UBERON:0000113	cave	ENVO	ENVO:00000067	44.17	degree	UO	UO:0000185	9.72	degree	UO	UO:0000185	Salamander sampling	s161	2016	Spring	Hydromantes ambrosii	Cave_ambrosii3
Hydromantes species	Gastric Content	NCIT_C77614	NCIT	Hydromantes ambrosii	NCBITaxon	NCBITaxon:36317	female	PATO	PATO:0000383	post-juvenile adult stage	UBERON	UBERON:0000113	cave	ENVO	ENVO:00000067	44.17	degree	UO	UO:0000185	9.72	degree	UO	UO:0000185	Salamander sampling	s162	2016	Spring	Hydromantes ambrosii	Cave_ambrosii3
Hydromantes species	Gastric Content	NCIT_C77614	NCIT	Hydromantes ambrosii	NCBITaxon	NCBITaxon:36317	male	PATO	PATO:0000384	post-juvenile adult stage	UBERON	UBERON:0000113	cave	ENVO	ENVO:00000067	44.17	degree	UO	UO:0000185	9.72	degree	UO	UO:0000185	Salamander sampling	s163	2016	Spring	Hydromantes ambrosii	Cave_ambrosii3
Hydromantes species	Gastric Content	NCIT_C77614	NCIT	Hydromantes ambrosii	NCBITaxon	NCBITaxon:36317	female	PATO	PATO:0000383	post-juvenile adult stage	UBERON	UBERON:0000113	cave	ENVO	ENVO:00000067	44.17	degree	UO	UO:0000185	9.72	degree	UO	UO:0000185	Salamander sampling	s164	2016	Spring	Hydromantes ambrosii	Cave_ambrosii3
Hydromantes species	Gastric Content	NCIT_C77614	NCIT	Hydromantes ambrosii	NCBITaxon	NCBITaxon:36317	male	PATO	PATO:0000384	post-juvenile adult stage	UBERON	UBERON:0000113	cave	ENVO	ENVO:00000067	44.17	degree	UO	UO:0000185	9.72	degree	UO	UO:0000185	Salamander sampling	s165	2016	Spring	Hydromantes ambrosii	Cave_ambrosii3
Hydromantes species	Gastric Content	NCIT_C77614	NCIT	Hydromantes ambrosii	NCBITaxon	NCBITaxon:36317	male	PATO	PATO:0000384	post-juvenile adult stage	UBERON	UBERON:0000113	cave	ENVO	ENVO:00000067	44.17	degree	UO	UO:0000185	9.72	degree	UO	UO:0000185	Salamander sampling	s166	2016	Spring	Hydromantes ambrosii	Cave_ambrosii3
Hydromantes species	Gastric Content	NCIT_C77614	NCIT	Hydromantes ambrosii	NCBITaxon	NCBITaxon:36317	female	PATO	PATO:0000383	post-juvenile adult stage	UBERON	UBERON:0000113	cave	ENVO	ENVO:00000067	44.17	degree	UO	UO:0000185	9.72	degree	UO	UO:0000185	Salamander sampling	s167	2016	Autumn	Hydromantes ambrosii	Cave_ambrosii3
Hydromantes species	Gastric Content	NCIT_C77614	NCIT	Hydromantes ambrosii	NCBITaxon	NCBITaxon:36317	male	PATO	PATO:0000384	post-juvenile adult stage	UBERON	UBERON:0000113	cave	ENVO	ENVO:00000067	44.17	degree	UO	UO:0000185	9.72	degree	UO	UO:0000185	Salamander sampling	s168	2016	Autumn	Hydromantes ambrosii	Cave_ambrosii3
Hydromantes species	Gastric Content	NCIT_C77614	NCIT	Hydromantes ambrosii	NCBITaxon	NCBITaxon:36317	female	PATO	PATO:0000383	post-juvenile adult stage	UBERON	UBERON:0000113	cave	ENVO	ENVO:00000067	44.17	degree	UO	UO:0000185	9.72	degree	UO	UO:0000185	Salamander sampling	s169	2016	Autumn	Hydromantes ambrosii	Cave_ambrosii3
Hydromantes species	Gastric Content	NCIT_C77614	NCIT	Hydromantes ambrosii	NCBITaxon	NCBITaxon:36317	female	PATO	PATO:0000383	post-juvenile adult stage	UBERON	UBERON:0000113	cave	ENVO	ENVO:00000067	44.17	degree	UO	UO:0000185	9.72	degree	UO	UO:0000185	Salamander sampling	s170	2016	Autumn	Hydromantes ambrosii	Cave_ambrosii3
Hydromantes species	Gastric Content	NCIT_C77614	NCIT	Hydromantes ambrosii	NCBITaxon	NCBITaxon:36317	male	PATO	PATO:0000384	post-juvenile adult stage	UBERON	UBERON:0000113	cave	ENVO	ENVO:00000067	44.17	degree	UO	UO:0000185	9.72	degree	UO	UO:0000185	Salamander sampling	s171	2016	Autumn	Hydromantes ambrosii	Cave_ambrosii3
Hydromantes species	Gastric Content	NCIT_C77614	NCIT	Hydromantes ambrosii	NCBITaxon	NCBITaxon:36317	male	PATO	PATO:0000384	post-juvenile adult stage	UBERON	UBERON:0000113	cave	ENVO	ENVO:00000067	44.17	degree	UO	UO:0000185	9.72	degree	UO	UO:0000185	Salamander sampling	s172	2016	Autumn	Hydromantes ambrosii	Cave_ambrosii3
Hydromantes species	Gastric Content	NCIT_C77614	NCIT	Hydromantes ambrosii	NCBITaxon	NCBITaxon:36317	male	PATO	PATO:0000384	post-juvenile adult stage	UBERON	UBERON:0000113	cave	ENVO	ENVO:00000067	44.17	degree	UO	UO:0000185	9.72	degree	UO	UO:0000185	Salamander sampling	s173	2016	Autumn	Hydromantes ambrosii	Cave_ambrosii3
Hydromantes species	Gastric Content	NCIT_C77614	NCIT	Hydromantes ambrosii	NCBITaxon	NCBITaxon:36317	female	PATO	PATO:0000383	post-juvenile adult stage	UBERON	UBERON:0000113	cave	ENVO	ENVO:00000067	44.17	degree	UO	UO:0000185	9.72	degree	UO	UO:0000185	Salamander sampling	s174	2016	Autumn	Hydromantes ambrosii	Cave_ambrosii3
Hydromantes species	Gastric Content	NCIT_C77614	NCIT	Hydromantes ambrosii	NCBITaxon	NCBITaxon:36317	female	PATO	PATO:0000383	post-juvenile adult stage	UBERON	UBERON:0000113	cave	ENVO	ENVO:00000067	44.17	degree	UO	UO:0000185	9.72	degree	UO	UO:0000185	Salamander sampling	s175	2016	Autumn	Hydromantes ambrosii	Cave_ambrosii3
Hydromantes species	Gastric Content	NCIT_C77614	NCIT	Hydromantes ambrosii	NCBITaxon	NCBITaxon:36317	male	PATO	PATO:0000384	post-juvenile adult stage	UBERON	UBERON:0000113	cave	ENVO	ENVO:00000067	44.17	degree	UO	UO:0000185	9.72	degree	UO	UO:0000185	Salamander sampling	s176	2017	Spring	Hydromantes ambrosii	Cave_ambrosii3
Hydromantes species	Gastric Content	NCIT_C77614	NCIT	Hydromantes ambrosii	NCBITaxon	NCBITaxon:36317	female	PATO	PATO:0000383	post-juvenile adult stage	UBERON	UBERON:0000113	cave	ENVO	ENVO:00000067	44.17	degree	UO	UO:0000185	9.72	degree	UO	UO:0000185	Salamander sampling	s177	2017	Spring	Hydromantes ambrosii	Cave_ambrosii3
Hydromantes species	Gastric Content	NCIT_C77614	NCIT	Hydromantes ambrosii	NCBITaxon	NCBITaxon:36317	female	PATO	PATO:0000383	post-juvenile adult stage	UBERON	UBERON:0000113	cave	ENVO	ENVO:00000067	44.17	degree	UO	UO:0000185	9.72	degree	UO	UO:0000185	Salamander sampling	s178	2017	Spring	Hydromantes ambrosii	Cave_ambrosii3
Hydromantes species	Gastric Content	NCIT_C77614	NCIT	Hydromantes ambrosii	NCBITaxon	NCBITaxon:36317	female	PATO	PATO:0000383	post-juvenile adult stage	UBERON	UBERON:0000113	cave	ENVO	ENVO:00000067	44.17	degree	UO	UO:0000185	9.72	degree	UO	UO:0000185	Salamander sampling	s179	2017	Spring	Hydromantes ambrosii	Cave_ambrosii3
Hydromantes species	Gastric Content	NCIT_C77614	NCIT	Hydromantes ambrosii	NCBITaxon	NCBITaxon:36317	female	PATO	PATO:0000383	post-juvenile adult stage	UBERON	UBERON:0000113	cave	ENVO	ENVO:00000067	44.17	degree	UO	UO:0000185	9.72	degree	UO	UO:0000185	Salamander sampling	s180	2017	Spring	Hydromantes ambrosii	Cave_ambrosii3
Hydromantes species	Gastric Content	NCIT_C77614	NCIT	Hydromantes ambrosii	NCBITaxon	NCBITaxon:36317	female	PATO	PATO:0000383	post-juvenile adult stage	UBERON	UBERON:0000113	cave	ENVO	ENVO:00000067	44.17	degree	UO	UO:0000185	9.72	degree	UO	UO:0000185	Salamander sampling	s181	2017	Spring	Hydromantes ambrosii	Cave_ambrosii3
Hydromantes species	Gastric Content	NCIT_C77614	NCIT	Hydromantes ambrosii	NCBITaxon	NCBITaxon:36317	male	PATO	PATO:0000384	post-juvenile adult stage	UBERON	UBERON:0000113	cave	ENVO	ENVO:00000067	44.17	degree	UO	UO:0000185	9.72	degree	UO	UO:0000185	Salamander sampling	s182	2017	Spring	Hydromantes ambrosii	Cave_ambrosii3
Hydromantes species	Gastric Content	NCIT_C77614	NCIT	Hydromantes ambrosii	NCBITaxon	NCBITaxon:36317	female	PATO	PATO:0000383	post-juvenile adult stage	UBERON	UBERON:0000113	cave	ENVO	ENVO:00000067	44.17	degree	UO	UO:0000185	9.72	degree	UO	UO:0000185	Salamander sampling	s183	2017	Spring	Hydromantes ambrosii	Cave_ambrosii3
Hydromantes species	Gastric Content	NCIT_C77614	NCIT	Hydromantes ambrosii	NCBITaxon	NCBITaxon:36317	female	PATO	PATO:0000383	post-juvenile adult stage	UBERON	UBERON:0000113	cave	ENVO	ENVO:00000067	44.17	degree	UO	UO:0000185	9.72	degree	UO	UO:0000185	Salamander sampling	s184	2017	Spring	Hydromantes ambrosii	Cave_ambrosii3
Hydromantes species	Gastric Content	NCIT_C77614	NCIT	Hydromantes ambrosii	NCBITaxon	NCBITaxon:36317	female	PATO	PATO:0000383	post-juvenile adult stage	UBERON	UBERON:0000113	cave	ENVO	ENVO:00000067	44.17	degree	UO	UO:0000185	9.72	degree	UO	UO:0000185	Salamander sampling	s185	2016	Spring	Hydromantes ambrosii	Cave_ambrosii3
Hydromantes species	Gastric Content	NCIT_C77614	NCIT	Hydromantes ambrosii	NCBITaxon	NCBITaxon:36317				sexually immature stage	UBERON	UBERON:0000112	cave	ENVO	ENVO:00000067	44.17	degree	UO	UO:0000185	9.72	degree	UO	UO:0000185	Salamander sampling	s186	2016	Spring	Hydromantes ambrosii	Cave_ambrosii3
Hydromantes species	Gastric Content	NCIT_C77614	NCIT	Hydromantes ambrosii	NCBITaxon	NCBITaxon:36317				sexually immature stage	UBERON	UBERON:0000112	cave	ENVO	ENVO:00000067	44.17	degree	UO	UO:0000185	9.72	degree	UO	UO:0000185	Salamander sampling	s187	2016	Autumn	Hydromantes ambrosii	Cave_ambrosii3
Hydromantes species	Gastric Content	NCIT_C77614	NCIT	Hydromantes ambrosii	NCBITaxon	NCBITaxon:36317	female	PATO	PATO:0000383	post-juvenile adult stage	UBERON	UBERON:0000113	cave	ENVO	ENVO:00000067	44.17	degree	UO	UO:0000185	9.72	degree	UO	UO:0000185	Salamander sampling	s188	2016	Autumn	Hydromantes ambrosii	Cave_ambrosii3
Hydromantes species	Gastric Content	NCIT_C77614	NCIT	Hydromantes ambrosii	NCBITaxon	NCBITaxon:36317				sexually immature stage	UBERON	UBERON:0000112	cave	ENVO	ENVO:00000067	44.17	degree	UO	UO:0000185	9.72	degree	UO	UO:0000185	Salamander sampling	s189	2016	Autumn	Hydromantes ambrosii	Cave_ambrosii3
Hydromantes species	Gastric Content	NCIT_C77614	NCIT	Hydromantes ambrosii	NCBITaxon	NCBITaxon:36317	female	PATO	PATO:0000383	post-juvenile adult stage	UBERON	UBERON:0000113	cave	ENVO	ENVO:00000067	44.17	degree	UO	UO:0000185	9.72	degree	UO	UO:0000185	Salamander sampling	s190	2016	Autumn	Hydromantes ambrosii	Cave_ambrosii3
Hydromantes species	Gastric Content	NCIT_C77614	NCIT	Hydromantes ambrosii	NCBITaxon	NCBITaxon:36317	male	PATO	PATO:0000384	post-juvenile adult stage	UBERON	UBERON:0000113	cave	ENVO	ENVO:00000067	44.17	degree	UO	UO:0000185	9.72	degree	UO	UO:0000185	Salamander sampling	s191	2017	Spring	Hydromantes ambrosii	Cave_ambrosii3
Hydromantes species	Gastric Content	NCIT_C77614	NCIT	Hydromantes ambrosii	NCBITaxon	NCBITaxon:36317	female	PATO	PATO:0000383	post-juvenile adult stage	UBERON	UBERON:0000113	cave	ENVO	ENVO:00000067	44.17	degree	UO	UO:0000185	9.72	degree	UO	UO:0000185	Salamander sampling	s192	2017	Spring	Hydromantes ambrosii	Cave_ambrosii3
Hydromantes species	Gastric Content	NCIT_C77614	NCIT	Hydromantes ambrosii	NCBITaxon	NCBITaxon:36317	female	PATO	PATO:0000383	post-juvenile adult stage	UBERON	UBERON:0000113	cave	ENVO	ENVO:00000067	44.17	degree	UO	UO:0000185	9.72	degree	UO	UO:0000185	Salamander sampling	s193	2017	Spring	Hydromantes ambrosii	Cave_ambrosii3
Hydromantes species	Gastric Content	NCIT_C77614	NCIT	Hydromantes flavus	NCBITaxon	NCBITaxon:57554				sexually immature stage	UBERON	UBERON:0000112	cave	ENVO	ENVO:00000067	40.49	degree	UO	UO:0000185	9.58	degree	UO	UO:0000185	Salamander sampling	s194	2016	Autumn	Hydromantes flavus	Cave_flavus1
Hydromantes species	Gastric Content	NCIT_C77614	NCIT	Hydromantes flavus	NCBITaxon	NCBITaxon:57554				sexually immature stage	UBERON	UBERON:0000112	cave	ENVO	ENVO:00000067	40.46	degree	UO	UO:0000185	9.52	degree	UO	UO:0000185	Salamander sampling	s195	2016	Autumn	Hydromantes flavus	Cave_flavus2
Hydromantes species	Gastric Content	NCIT_C77614	NCIT	Hydromantes flavus	NCBITaxon	NCBITaxon:57554				sexually immature stage	UBERON	UBERON:0000112	cave	ENVO	ENVO:00000067	40.46	degree	UO	UO:0000185	9.52	degree	UO	UO:0000185	Salamander sampling	s196	2016	Autumn	Hydromantes flavus	Cave_flavus2
Hydromantes species	Gastric Content	NCIT_C77614	NCIT	Hydromantes flavus	NCBITaxon	NCBITaxon:57554				sexually immature stage	UBERON	UBERON:0000112	cave	ENVO	ENVO:00000067	40.46	degree	UO	UO:0000185	9.52	degree	UO	UO:0000185	Salamander sampling	s197	2016	Autumn	Hydromantes flavus	Cave_flavus2
Hydromantes species	Gastric Content	NCIT_C77614	NCIT	Hydromantes flavus	NCBITaxon	NCBITaxon:57554				sexually immature stage	UBERON	UBERON:0000112	cave	ENVO	ENVO:00000067	40.46	degree	UO	UO:0000185	9.52	degree	UO	UO:0000185	Salamander sampling	s198	2016	Autumn	Hydromantes flavus	Cave_flavus2
Hydromantes species	Gastric Content	NCIT_C77614	NCIT	Hydromantes flavus	NCBITaxon	NCBITaxon:57554				sexually immature stage	UBERON	UBERON:0000112	cave	ENVO	ENVO:00000067	40.46	degree	UO	UO:0000185	9.52	degree	UO	UO:0000185	Salamander sampling	s199	2016	Autumn	Hydromantes flavus	Cave_flavus2
Hydromantes species	Gastric Content	NCIT_C77614	NCIT	Hydromantes flavus	NCBITaxon	NCBITaxon:57554				sexually immature stage	UBERON	UBERON:0000112	cave	ENVO	ENVO:00000067	40.46	degree	UO	UO:0000185	9.52	degree	UO	UO:0000185	Salamander sampling	s200	2016	Autumn	Hydromantes flavus	Cave_flavus2
Hydromantes species	Gastric Content	NCIT_C77614	NCIT	Hydromantes flavus	NCBITaxon	NCBITaxon:57554				sexually immature stage	UBERON	UBERON:0000112	cave	ENVO	ENVO:00000067	40.46	degree	UO	UO:0000185	9.52	degree	UO	UO:0000185	Salamander sampling	s201	2016	Autumn	Hydromantes flavus	Cave_flavus2
Hydromantes species	Gastric Content	NCIT_C77614	NCIT	Hydromantes flavus	NCBITaxon	NCBITaxon:57554				sexually immature stage	UBERON	UBERON:0000112	cave	ENVO	ENVO:00000067	40.46	degree	UO	UO:0000185	9.52	degree	UO	UO:0000185	Salamander sampling	s202	2016	Autumn	Hydromantes flavus	Cave_flavus2
Hydromantes species	Gastric Content	NCIT_C77614	NCIT	Hydromantes flavus	NCBITaxon	NCBITaxon:57554	female	PATO	PATO:0000383	post-juvenile adult stage	UBERON	UBERON:0000113	cave	ENVO	ENVO:00000067	40.46	degree	UO	UO:0000185	9.52	degree	UO	UO:0000185	Salamander sampling	s203	2016	Autumn	Hydromantes flavus	Cave_flavus2
Hydromantes species	Gastric Content	NCIT_C77614	NCIT	Hydromantes flavus	NCBITaxon	NCBITaxon:57554	female	PATO	PATO:0000383	post-juvenile adult stage	UBERON	UBERON:0000113	cave	ENVO	ENVO:00000067	40.46	degree	UO	UO:0000185	9.52	degree	UO	UO:0000185	Salamander sampling	s204	2016	Autumn	Hydromantes flavus	Cave_flavus2
Hydromantes species	Gastric Content	NCIT_C77614	NCIT	Hydromantes flavus	NCBITaxon	NCBITaxon:57554	female	PATO	PATO:0000383	post-juvenile adult stage	UBERON	UBERON:0000113	cave	ENVO	ENVO:00000067	40.46	degree	UO	UO:0000185	9.52	degree	UO	UO:0000185	Salamander sampling	s205	2016	Autumn	Hydromantes flavus	Cave_flavus2
Hydromantes species	Gastric Content	NCIT_C77614	NCIT	Hydromantes flavus	NCBITaxon	NCBITaxon:57554	male	PATO	PATO:0000384	post-juvenile adult stage	UBERON	UBERON:0000113	cave	ENVO	ENVO:00000067	40.46	degree	UO	UO:0000185	9.52	degree	UO	UO:0000185	Salamander sampling	s206	2016	Autumn	Hydromantes flavus	Cave_flavus2
Hydromantes species	Gastric Content	NCIT_C77614	NCIT	Hydromantes flavus	NCBITaxon	NCBITaxon:57554	male	PATO	PATO:0000384	post-juvenile adult stage	UBERON	UBERON:0000113	cave	ENVO	ENVO:00000067	40.46	degree	UO	UO:0000185	9.52	degree	UO	UO:0000185	Salamander sampling	s207	2016	Autumn	Hydromantes flavus	Cave_flavus2
Hydromantes species	Gastric Content	NCIT_C77614	NCIT	Hydromantes flavus	NCBITaxon	NCBITaxon:57554	female	PATO	PATO:0000383	post-juvenile adult stage	UBERON	UBERON:0000113	cave	ENVO	ENVO:00000067	40.46	degree	UO	UO:0000185	9.52	degree	UO	UO:0000185	Salamander sampling	s208	2016	Autumn	Hydromantes flavus	Cave_flavus2
Hydromantes species	Gastric Content	NCIT_C77614	NCIT	Hydromantes flavus	NCBITaxon	NCBITaxon:57554	male	PATO	PATO:0000384	post-juvenile adult stage	UBERON	UBERON:0000113	cave	ENVO	ENVO:00000067	40.46	degree	UO	UO:0000185	9.52	degree	UO	UO:0000185	Salamander sampling	s209	2016	Autumn	Hydromantes flavus	Cave_flavus2
Hydromantes species	Gastric Content	NCIT_C77614	NCIT	Hydromantes flavus	NCBITaxon	NCBITaxon:57554	male	PATO	PATO:0000384	post-juvenile adult stage	UBERON	UBERON:0000113	cave	ENVO	ENVO:00000067	40.46	degree	UO	UO:0000185	9.52	degree	UO	UO:0000185	Salamander sampling	s210	2016	Autumn	Hydromantes flavus	Cave_flavus2
Hydromantes species	Gastric Content	NCIT_C77614	NCIT	Hydromantes flavus	NCBITaxon	NCBITaxon:57554	male	PATO	PATO:0000384	post-juvenile adult stage	UBERON	UBERON:0000113	cave	ENVO	ENVO:00000067	40.46	degree	UO	UO:0000185	9.52	degree	UO	UO:0000185	Salamander sampling	s211	2016	Autumn	Hydromantes flavus	Cave_flavus2
Hydromantes species	Gastric Content	NCIT_C77614	NCIT	Hydromantes flavus	NCBITaxon	NCBITaxon:57554				sexually immature stage	UBERON	UBERON:0000112	cave	ENVO	ENVO:00000067	40.46	degree	UO	UO:0000185	9.52	degree	UO	UO:0000185	Salamander sampling	s212	2015	Autumn	Hydromantes flavus	Cave_flavus2
Hydromantes species	Gastric Content	NCIT_C77614	NCIT	Hydromantes flavus	NCBITaxon	NCBITaxon:57554				sexually immature stage	UBERON	UBERON:0000112	cave	ENVO	ENVO:00000067	40.46	degree	UO	UO:0000185	9.52	degree	UO	UO:0000185	Salamander sampling	s213	2015	Autumn	Hydromantes flavus	Cave_flavus2
Hydromantes species	Gastric Content	NCIT_C77614	NCIT	Hydromantes flavus	NCBITaxon	NCBITaxon:57554				sexually immature stage	UBERON	UBERON:0000112	cave	ENVO	ENVO:00000067	40.46	degree	UO	UO:0000185	9.52	degree	UO	UO:0000185	Salamander sampling	s214	2015	Autumn	Hydromantes flavus	Cave_flavus2
Hydromantes species	Gastric Content	NCIT_C77614	NCIT	Hydromantes flavus	NCBITaxon	NCBITaxon:57554				sexually immature stage	UBERON	UBERON:0000112	cave	ENVO	ENVO:00000067	40.46	degree	UO	UO:0000185	9.52	degree	UO	UO:0000185	Salamander sampling	s215	2015	Autumn	Hydromantes flavus	Cave_flavus2
Hydromantes species	Gastric Content	NCIT_C77614	NCIT	Hydromantes flavus	NCBITaxon	NCBITaxon:57554	female	PATO	PATO:0000383	post-juvenile adult stage	UBERON	UBERON:0000113	cave	ENVO	ENVO:00000067	40.46	degree	UO	UO:0000185	9.52	degree	UO	UO:0000185	Salamander sampling	s216	2016	Autumn	Hydromantes flavus	Cave_flavus2
Hydromantes species	Gastric Content	NCIT_C77614	NCIT	Hydromantes flavus	NCBITaxon	NCBITaxon:57554	female	PATO	PATO:0000383	post-juvenile adult stage	UBERON	UBERON:0000113	cave	ENVO	ENVO:00000067	40.46	degree	UO	UO:0000185	9.52	degree	UO	UO:0000185	Salamander sampling	s217	2016	Autumn	Hydromantes flavus	Cave_flavus2
Hydromantes species	Gastric Content	NCIT_C77614	NCIT	Hydromantes flavus	NCBITaxon	NCBITaxon:57554	female	PATO	PATO:0000383	post-juvenile adult stage	UBERON	UBERON:0000113	cave	ENVO	ENVO:00000067	40.46	degree	UO	UO:0000185	9.52	degree	UO	UO:0000185	Salamander sampling	s218	2016	Autumn	Hydromantes flavus	Cave_flavus2
Hydromantes species	Gastric Content	NCIT_C77614	NCIT	Hydromantes flavus	NCBITaxon	NCBITaxon:57554	male	PATO	PATO:0000384	post-juvenile adult stage	UBERON	UBERON:0000113	cave	ENVO	ENVO:00000067	40.46	degree	UO	UO:0000185	9.52	degree	UO	UO:0000185	Salamander sampling	s219	2016	Autumn	Hydromantes flavus	Cave_flavus2
Hydromantes species	Gastric Content	NCIT_C77614	NCIT	Hydromantes flavus	NCBITaxon	NCBITaxon:57554	female	PATO	PATO:0000383	post-juvenile adult stage	UBERON	UBERON:0000113	cave	ENVO	ENVO:00000067	40.46	degree	UO	UO:0000185	9.52	degree	UO	UO:0000185	Salamander sampling	s220	2016	Autumn	Hydromantes flavus	Cave_flavus2
Hydromantes species	Gastric Content	NCIT_C77614	NCIT	Hydromantes flavus	NCBITaxon	NCBITaxon:57554	female	PATO	PATO:0000383	post-juvenile adult stage	UBERON	UBERON:0000113	cave	ENVO	ENVO:00000067	40.46	degree	UO	UO:0000185	9.52	degree	UO	UO:0000185	Salamander sampling	s221	2016	Autumn	Hydromantes flavus	Cave_flavus2
Hydromantes species	Gastric Content	NCIT_C77614	NCIT	Hydromantes flavus	NCBITaxon	NCBITaxon:57554	female	PATO	PATO:0000383	post-juvenile adult stage	UBERON	UBERON:0000113	cave	ENVO	ENVO:00000067	40.46	degree	UO	UO:0000185	9.52	degree	UO	UO:0000185	Salamander sampling	s222	2016	Autumn	Hydromantes flavus	Cave_flavus2
Hydromantes species	Gastric Content	NCIT_C77614	NCIT	Hydromantes flavus	NCBITaxon	NCBITaxon:57554	female	PATO	PATO:0000383	post-juvenile adult stage	UBERON	UBERON:0000113	cave	ENVO	ENVO:00000067	40.46	degree	UO	UO:0000185	9.52	degree	UO	UO:0000185	Salamander sampling	s223	2016	Autumn	Hydromantes flavus	Cave_flavus2
Hydromantes species	Gastric Content	NCIT_C77614	NCIT	Hydromantes flavus	NCBITaxon	NCBITaxon:57554	male	PATO	PATO:0000384	post-juvenile adult stage	UBERON	UBERON:0000113	cave	ENVO	ENVO:00000067	40.46	degree	UO	UO:0000185	9.52	degree	UO	UO:0000185	Salamander sampling	s224	2016	Autumn	Hydromantes flavus	Cave_flavus2
Hydromantes species	Gastric Content	NCIT_C77614	NCIT	Hydromantes flavus	NCBITaxon	NCBITaxon:57554	female	PATO	PATO:0000383	post-juvenile adult stage	UBERON	UBERON:0000113	cave	ENVO	ENVO:00000067	40.46	degree	UO	UO:0000185	9.52	degree	UO	UO:0000185	Salamander sampling	s225	2016	Autumn	Hydromantes flavus	Cave_flavus2
Hydromantes species	Gastric Content	NCIT_C77614	NCIT	Hydromantes flavus	NCBITaxon	NCBITaxon:57554	female	PATO	PATO:0000383	post-juvenile adult stage	UBERON	UBERON:0000113	cave	ENVO	ENVO:00000067	40.46	degree	UO	UO:0000185	9.52	degree	UO	UO:0000185	Salamander sampling	s226	2016	Autumn	Hydromantes flavus	Cave_flavus2
Hydromantes species	Gastric Content	NCIT_C77614	NCIT	Hydromantes flavus	NCBITaxon	NCBITaxon:57554	male	PATO	PATO:0000384	post-juvenile adult stage	UBERON	UBERON:0000113	cave	ENVO	ENVO:00000067	40.46	degree	UO	UO:0000185	9.52	degree	UO	UO:0000185	Salamander sampling	s227	2016	Autumn	Hydromantes flavus	Cave_flavus2
Hydromantes species	Gastric Content	NCIT_C77614	NCIT	Hydromantes flavus	NCBITaxon	NCBITaxon:57554	male	PATO	PATO:0000384	post-juvenile adult stage	UBERON	UBERON:0000113	cave	ENVO	ENVO:00000067	40.46	degree	UO	UO:0000185	9.52	degree	UO	UO:0000185	Salamander sampling	s228	2016	Autumn	Hydromantes flavus	Cave_flavus2
Hydromantes species	Gastric Content	NCIT_C77614	NCIT	Hydromantes flavus	NCBITaxon	NCBITaxon:57554	female	PATO	PATO:0000383	post-juvenile adult stage	UBERON	UBERON:0000113	cave	ENVO	ENVO:00000067	40.46	degree	UO	UO:0000185	9.52	degree	UO	UO:0000185	Salamander sampling	s229	2016	Autumn	Hydromantes flavus	Cave_flavus2
Hydromantes species	Gastric Content	NCIT_C77614	NCIT	Hydromantes flavus	NCBITaxon	NCBITaxon:57554				sexually immature stage	UBERON	UBERON:0000112	cave	ENVO	ENVO:00000067	40.47	degree	UO	UO:0000185	9.53	degree	UO	UO:0000185	Salamander sampling	s230	2016	Autumn	Hydromantes flavus	Cave_flavus3
Hydromantes species	Gastric Content	NCIT_C77614	NCIT	Hydromantes flavus	NCBITaxon	NCBITaxon:57554	male	PATO	PATO:0000384	post-juvenile adult stage	UBERON	UBERON:0000113	cave	ENVO	ENVO:00000067	40.47	degree	UO	UO:0000185	9.53	degree	UO	UO:0000185	Salamander sampling	s231	2016	Autumn	Hydromantes flavus	Cave_flavus3
Hydromantes species	Gastric Content	NCIT_C77614	NCIT	Hydromantes flavus	NCBITaxon	NCBITaxon:57554	female	PATO	PATO:0000383	post-juvenile adult stage	UBERON	UBERON:0000113	cave	ENVO	ENVO:00000067	40.47	degree	UO	UO:0000185	9.53	degree	UO	UO:0000185	Salamander sampling	s232	2016	Autumn	Hydromantes flavus	Cave_flavus3
Hydromantes species	Gastric Content	NCIT_C77614	NCIT	Hydromantes flavus	NCBITaxon	NCBITaxon:57554	male	PATO	PATO:0000384	post-juvenile adult stage	UBERON	UBERON:0000113	cave	ENVO	ENVO:00000067	40.47	degree	UO	UO:0000185	9.53	degree	UO	UO:0000185	Salamander sampling	s233	2016	Autumn	Hydromantes flavus	Cave_flavus3
Hydromantes species	Gastric Content	NCIT_C77614	NCIT	Hydromantes flavus	NCBITaxon	NCBITaxon:57554	female	PATO	PATO:0000383	post-juvenile adult stage	UBERON	UBERON:0000113	cave	ENVO	ENVO:00000067	40.47	degree	UO	UO:0000185	9.53	degree	UO	UO:0000185	Salamander sampling	s234	2016	Autumn	Hydromantes flavus	Cave_flavus3
Hydromantes species	Gastric Content	NCIT_C77614	NCIT	Hydromantes flavus	NCBITaxon	NCBITaxon:57554	female	PATO	PATO:0000383	post-juvenile adult stage	UBERON	UBERON:0000113	cave	ENVO	ENVO:00000067	40.47	degree	UO	UO:0000185	9.53	degree	UO	UO:0000185	Salamander sampling	s235	2016	Autumn	Hydromantes flavus	Cave_flavus3
Hydromantes species	Gastric Content	NCIT_C77614	NCIT	Hydromantes flavus	NCBITaxon	NCBITaxon:57554	female	PATO	PATO:0000383	post-juvenile adult stage	UBERON	UBERON:0000113	cave	ENVO	ENVO:00000067	40.47	degree	UO	UO:0000185	9.53	degree	UO	UO:0000185	Salamander sampling	s236	2016	Autumn	Hydromantes flavus	Cave_flavus3
Hydromantes species	Gastric Content	NCIT_C77614	NCIT	Hydromantes flavus	NCBITaxon	NCBITaxon:57554	male	PATO	PATO:0000384	post-juvenile adult stage	UBERON	UBERON:0000113	cave	ENVO	ENVO:00000067	40.47	degree	UO	UO:0000185	9.53	degree	UO	UO:0000185	Salamander sampling	s237	2016	Autumn	Hydromantes flavus	Cave_flavus3
Hydromantes species	Gastric Content	NCIT_C77614	NCIT	Hydromantes flavus	NCBITaxon	NCBITaxon:57554	female	PATO	PATO:0000383	post-juvenile adult stage	UBERON	UBERON:0000113	cave	ENVO	ENVO:00000067	40.47	degree	UO	UO:0000185	9.53	degree	UO	UO:0000185	Salamander sampling	s238	2016	Autumn	Hydromantes flavus	Cave_flavus3
Hydromantes species	Gastric Content	NCIT_C77614	NCIT	Hydromantes flavus	NCBITaxon	NCBITaxon:57554	female	PATO	PATO:0000383	post-juvenile adult stage	UBERON	UBERON:0000113	cave	ENVO	ENVO:00000067	40.47	degree	UO	UO:0000185	9.53	degree	UO	UO:0000185	Salamander sampling	s239	2016	Autumn	Hydromantes flavus	Cave_flavus3
Hydromantes species	Gastric Content	NCIT_C77614	NCIT	Hydromantes flavus	NCBITaxon	NCBITaxon:57554	male	PATO	PATO:0000384	post-juvenile adult stage	UBERON	UBERON:0000113	cave	ENVO	ENVO:00000067	40.47	degree	UO	UO:0000185	9.53	degree	UO	UO:0000185	Salamander sampling	s240	2016	Autumn	Hydromantes flavus	Cave_flavus3
Hydromantes species	Gastric Content	NCIT_C77614	NCIT	Hydromantes flavus	NCBITaxon	NCBITaxon:57554				sexually immature stage	UBERON	UBERON:0000112	cave	ENVO	ENVO:00000067	40.46	degree	UO	UO:0000185	9.52	degree	UO	UO:0000185	Salamander sampling	s241	2016	Spring	Hydromantes flavus	Cave_flavus2
Hydromantes species	Gastric Content	NCIT_C77614	NCIT	Hydromantes flavus	NCBITaxon	NCBITaxon:57554				sexually immature stage	UBERON	UBERON:0000112	cave	ENVO	ENVO:00000067	40.46	degree	UO	UO:0000185	9.52	degree	UO	UO:0000185	Salamander sampling	s242	2016	Spring	Hydromantes flavus	Cave_flavus2
Hydromantes species	Gastric Content	NCIT_C77614	NCIT	Hydromantes flavus	NCBITaxon	NCBITaxon:57554				sexually immature stage	UBERON	UBERON:0000112	cave	ENVO	ENVO:00000067	40.46	degree	UO	UO:0000185	9.52	degree	UO	UO:0000185	Salamander sampling	s243	2016	Spring	Hydromantes flavus	Cave_flavus2
Hydromantes species	Gastric Content	NCIT_C77614	NCIT	Hydromantes flavus	NCBITaxon	NCBITaxon:57554				sexually immature stage	UBERON	UBERON:0000112	cave	ENVO	ENVO:00000067	40.46	degree	UO	UO:0000185	9.52	degree	UO	UO:0000185	Salamander sampling	s244	2016	Spring	Hydromantes flavus	Cave_flavus2
Hydromantes species	Gastric Content	NCIT_C77614	NCIT	Hydromantes flavus	NCBITaxon	NCBITaxon:57554				sexually immature stage	UBERON	UBERON:0000112	cave	ENVO	ENVO:00000067	40.46	degree	UO	UO:0000185	9.52	degree	UO	UO:0000185	Salamander sampling	s245	2016	Spring	Hydromantes flavus	Cave_flavus2
Hydromantes species	Gastric Content	NCIT_C77614	NCIT	Hydromantes flavus	NCBITaxon	NCBITaxon:57554				sexually immature stage	UBERON	UBERON:0000112	cave	ENVO	ENVO:00000067	40.46	degree	UO	UO:0000185	9.52	degree	UO	UO:0000185	Salamander sampling	s246	2016	Spring	Hydromantes flavus	Cave_flavus2
Hydromantes species	Gastric Content	NCIT_C77614	NCIT	Hydromantes flavus	NCBITaxon	NCBITaxon:57554				sexually immature stage	UBERON	UBERON:0000112	cave	ENVO	ENVO:00000067	40.46	degree	UO	UO:0000185	9.52	degree	UO	UO:0000185	Salamander sampling	s247	2016	Spring	Hydromantes flavus	Cave_flavus2
Hydromantes species	Gastric Content	NCIT_C77614	NCIT	Hydromantes flavus	NCBITaxon	NCBITaxon:57554				sexually immature stage	UBERON	UBERON:0000112	cave	ENVO	ENVO:00000067	40.46	degree	UO	UO:0000185	9.52	degree	UO	UO:0000185	Salamander sampling	s248	2016	Spring	Hydromantes flavus	Cave_flavus2
Hydromantes species	Gastric Content	NCIT_C77614	NCIT	Hydromantes flavus	NCBITaxon	NCBITaxon:57554				sexually immature stage	UBERON	UBERON:0000112	cave	ENVO	ENVO:00000067	40.46	degree	UO	UO:0000185	9.52	degree	UO	UO:0000185	Salamander sampling	s249	2016	Spring	Hydromantes flavus	Cave_flavus2
Hydromantes species	Gastric Content	NCIT_C77614	NCIT	Hydromantes flavus	NCBITaxon	NCBITaxon:57554				sexually immature stage	UBERON	UBERON:0000112	cave	ENVO	ENVO:00000067	40.46	degree	UO	UO:0000185	9.52	degree	UO	UO:0000185	Salamander sampling	s250	2016	Spring	Hydromantes flavus	Cave_flavus2
Hydromantes species	Gastric Content	NCIT_C77614	NCIT	Hydromantes flavus	NCBITaxon	NCBITaxon:57554	male	PATO	PATO:0000384	post-juvenile adult stage	UBERON	UBERON:0000113	cave	ENVO	ENVO:00000067	40.46	degree	UO	UO:0000185	9.52	degree	UO	UO:0000185	Salamander sampling	s251	2016	Spring	Hydromantes flavus	Cave_flavus2
Hydromantes species	Gastric Content	NCIT_C77614	NCIT	Hydromantes flavus	NCBITaxon	NCBITaxon:57554	female	PATO	PATO:0000383	post-juvenile adult stage	UBERON	UBERON:0000113	cave	ENVO	ENVO:00000067	40.46	degree	UO	UO:0000185	9.52	degree	UO	UO:0000185	Salamander sampling	s252	2016	Spring	Hydromantes flavus	Cave_flavus2
Hydromantes species	Gastric Content	NCIT_C77614	NCIT	Hydromantes flavus	NCBITaxon	NCBITaxon:57554	female	PATO	PATO:0000383	post-juvenile adult stage	UBERON	UBERON:0000113	cave	ENVO	ENVO:00000067	40.46	degree	UO	UO:0000185	9.52	degree	UO	UO:0000185	Salamander sampling	s253	2016	Spring	Hydromantes flavus	Cave_flavus2
Hydromantes species	Gastric Content	NCIT_C77614	NCIT	Hydromantes flavus	NCBITaxon	NCBITaxon:57554	female	PATO	PATO:0000383	post-juvenile adult stage	UBERON	UBERON:0000113	cave	ENVO	ENVO:00000067	40.46	degree	UO	UO:0000185	9.52	degree	UO	UO:0000185	Salamander sampling	s254	2016	Spring	Hydromantes flavus	Cave_flavus2
Hydromantes species	Gastric Content	NCIT_C77614	NCIT	Hydromantes flavus	NCBITaxon	NCBITaxon:57554	female	PATO	PATO:0000383	post-juvenile adult stage	UBERON	UBERON:0000113	cave	ENVO	ENVO:00000067	40.46	degree	UO	UO:0000185	9.52	degree	UO	UO:0000185	Salamander sampling	s255	2016	Spring	Hydromantes flavus	Cave_flavus2
Hydromantes species	Gastric Content	NCIT_C77614	NCIT	Hydromantes flavus	NCBITaxon	NCBITaxon:57554	male	PATO	PATO:0000384	post-juvenile adult stage	UBERON	UBERON:0000113	cave	ENVO	ENVO:00000067	40.46	degree	UO	UO:0000185	9.52	degree	UO	UO:0000185	Salamander sampling	s256	2016	Spring	Hydromantes flavus	Cave_flavus2
Hydromantes species	Gastric Content	NCIT_C77614	NCIT	Hydromantes flavus	NCBITaxon	NCBITaxon:57554	male	PATO	PATO:0000384	post-juvenile adult stage	UBERON	UBERON:0000113	cave	ENVO	ENVO:00000067	40.46	degree	UO	UO:0000185	9.52	degree	UO	UO:0000185	Salamander sampling	s257	2016	Spring	Hydromantes flavus	Cave_flavus2
Hydromantes species	Gastric Content	NCIT_C77614	NCIT	Hydromantes flavus	NCBITaxon	NCBITaxon:57554	male	PATO	PATO:0000384	post-juvenile adult stage	UBERON	UBERON:0000113	cave	ENVO	ENVO:00000067	40.46	degree	UO	UO:0000185	9.52	degree	UO	UO:0000185	Salamander sampling	s258	2016	Spring	Hydromantes flavus	Cave_flavus2
Hydromantes species	Gastric Content	NCIT_C77614	NCIT	Hydromantes flavus	NCBITaxon	NCBITaxon:57554	female	PATO	PATO:0000383	post-juvenile adult stage	UBERON	UBERON:0000113	cave	ENVO	ENVO:00000067	40.46	degree	UO	UO:0000185	9.52	degree	UO	UO:0000185	Salamander sampling	s259	2016	Spring	Hydromantes flavus	Cave_flavus2
Hydromantes species	Gastric Content	NCIT_C77614	NCIT	Hydromantes flavus	NCBITaxon	NCBITaxon:57554	female	PATO	PATO:0000383	post-juvenile adult stage	UBERON	UBERON:0000113	cave	ENVO	ENVO:00000067	40.46	degree	UO	UO:0000185	9.52	degree	UO	UO:0000185	Salamander sampling	s260	2016	Spring	Hydromantes flavus	Cave_flavus2
Hydromantes species	Gastric Content	NCIT_C77614	NCIT	Hydromantes flavus	NCBITaxon	NCBITaxon:57554	male	PATO	PATO:0000384	post-juvenile adult stage	UBERON	UBERON:0000113	cave	ENVO	ENVO:00000067	40.46	degree	UO	UO:0000185	9.52	degree	UO	UO:0000185	Salamander sampling	s261	2016	Spring	Hydromantes flavus	Cave_flavus2
Hydromantes species	Gastric Content	NCIT_C77614	NCIT	Hydromantes flavus	NCBITaxon	NCBITaxon:57554	male	PATO	PATO:0000384	post-juvenile adult stage	UBERON	UBERON:0000113	cave	ENVO	ENVO:00000067	40.46	degree	UO	UO:0000185	9.52	degree	UO	UO:0000185	Salamander sampling	s262	2016	Spring	Hydromantes flavus	Cave_flavus2
Hydromantes species	Gastric Content	NCIT_C77614	NCIT	Hydromantes flavus	NCBITaxon	NCBITaxon:57554	female	PATO	PATO:0000383	post-juvenile adult stage	UBERON	UBERON:0000113	cave	ENVO	ENVO:00000067	40.46	degree	UO	UO:0000185	9.52	degree	UO	UO:0000185	Salamander sampling	s263	2016	Spring	Hydromantes flavus	Cave_flavus2
Hydromantes species	Gastric Content	NCIT_C77614	NCIT	Hydromantes flavus	NCBITaxon	NCBITaxon:57554	male	PATO	PATO:0000384	post-juvenile adult stage	UBERON	UBERON:0000113	cave	ENVO	ENVO:00000067	40.46	degree	UO	UO:0000185	9.52	degree	UO	UO:0000185	Salamander sampling	s264	2016	Spring	Hydromantes flavus	Cave_flavus2
Hydromantes species	Gastric Content	NCIT_C77614	NCIT	Hydromantes flavus	NCBITaxon	NCBITaxon:57554	female	PATO	PATO:0000383	post-juvenile adult stage	UBERON	UBERON:0000113	cave	ENVO	ENVO:00000067	40.46	degree	UO	UO:0000185	9.52	degree	UO	UO:0000185	Salamander sampling	s265	2016	Spring	Hydromantes flavus	Cave_flavus2
Hydromantes species	Gastric Content	NCIT_C77614	NCIT	Hydromantes flavus	NCBITaxon	NCBITaxon:57554	male	PATO	PATO:0000384	post-juvenile adult stage	UBERON	UBERON:0000113	cave	ENVO	ENVO:00000067	40.46	degree	UO	UO:0000185	9.52	degree	UO	UO:0000185	Salamander sampling	s266	2016	Spring	Hydromantes flavus	Cave_flavus2
Hydromantes species	Gastric Content	NCIT_C77614	NCIT	Hydromantes flavus	NCBITaxon	NCBITaxon:57554	female	PATO	PATO:0000383	post-juvenile adult stage	UBERON	UBERON:0000113	cave	ENVO	ENVO:00000067	40.46	degree	UO	UO:0000185	9.52	degree	UO	UO:0000185	Salamander sampling	s267	2016	Spring	Hydromantes flavus	Cave_flavus2
Hydromantes species	Gastric Content	NCIT_C77614	NCIT	Hydromantes flavus	NCBITaxon	NCBITaxon:57554	male	PATO	PATO:0000384	post-juvenile adult stage	UBERON	UBERON:0000113	cave	ENVO	ENVO:00000067	40.46	degree	UO	UO:0000185	9.52	degree	UO	UO:0000185	Salamander sampling	s268	2016	Spring	Hydromantes flavus	Cave_flavus2
Hydromantes species	Gastric Content	NCIT_C77614	NCIT	Hydromantes flavus	NCBITaxon	NCBITaxon:57554	female	PATO	PATO:0000383	post-juvenile adult stage	UBERON	UBERON:0000113	cave	ENVO	ENVO:00000067	40.46	degree	UO	UO:0000185	9.52	degree	UO	UO:0000185	Salamander sampling	s269	2016	Spring	Hydromantes flavus	Cave_flavus2
Hydromantes species	Gastric Content	NCIT_C77614	NCIT	Hydromantes flavus	NCBITaxon	NCBITaxon:57554	male	PATO	PATO:0000384	post-juvenile adult stage	UBERON	UBERON:0000113	cave	ENVO	ENVO:00000067	40.46	degree	UO	UO:0000185	9.52	degree	UO	UO:0000185	Salamander sampling	s270	2016	Spring	Hydromantes flavus	Cave_flavus2
Hydromantes species	Gastric Content	NCIT_C77614	NCIT	Hydromantes flavus	NCBITaxon	NCBITaxon:57554	male	PATO	PATO:0000384	post-juvenile adult stage	UBERON	UBERON:0000113	cave	ENVO	ENVO:00000067	40.46	degree	UO	UO:0000185	9.52	degree	UO	UO:0000185	Salamander sampling	s271	2016	Spring	Hydromantes flavus	Cave_flavus2
Hydromantes species	Gastric Content	NCIT_C77614	NCIT	Hydromantes flavus	NCBITaxon	NCBITaxon:57554	female	PATO	PATO:0000383	post-juvenile adult stage	UBERON	UBERON:0000113	cave	ENVO	ENVO:00000067	40.46	degree	UO	UO:0000185	9.52	degree	UO	UO:0000185	Salamander sampling	s272	2016	Spring	Hydromantes flavus	Cave_flavus2
Hydromantes species	Gastric Content	NCIT_C77614	NCIT	Hydromantes flavus	NCBITaxon	NCBITaxon:57554	female	PATO	PATO:0000383	post-juvenile adult stage	UBERON	UBERON:0000113	cave	ENVO	ENVO:00000067	40.46	degree	UO	UO:0000185	9.52	degree	UO	UO:0000185	Salamander sampling	s273	2016	Spring	Hydromantes flavus	Cave_flavus2
Hydromantes species	Gastric Content	NCIT_C77614	NCIT	Hydromantes flavus	NCBITaxon	NCBITaxon:57554	female	PATO	PATO:0000383	post-juvenile adult stage	UBERON	UBERON:0000113	cave	ENVO	ENVO:00000067	40.46	degree	UO	UO:0000185	9.52	degree	UO	UO:0000185	Salamander sampling	s274	2016	Spring	Hydromantes flavus	Cave_flavus2
Hydromantes species	Gastric Content	NCIT_C77614	NCIT	Hydromantes flavus	NCBITaxon	NCBITaxon:57554	female	PATO	PATO:0000383	post-juvenile adult stage	UBERON	UBERON:0000113	cave	ENVO	ENVO:00000067	40.46	degree	UO	UO:0000185	9.52	degree	UO	UO:0000185	Salamander sampling	s275	2016	Spring	Hydromantes flavus	Cave_flavus2
Hydromantes species	Gastric Content	NCIT_C77614	NCIT	Hydromantes flavus	NCBITaxon	NCBITaxon:57554	female	PATO	PATO:0000383	post-juvenile adult stage	UBERON	UBERON:0000113	cave	ENVO	ENVO:00000067	40.46	degree	UO	UO:0000185	9.52	degree	UO	UO:0000185	Salamander sampling	s276	2016	Spring	Hydromantes flavus	Cave_flavus2
Hydromantes species	Gastric Content	NCIT_C77614	NCIT	Hydromantes flavus	NCBITaxon	NCBITaxon:57554	male	PATO	PATO:0000384	post-juvenile adult stage	UBERON	UBERON:0000113	cave	ENVO	ENVO:00000067	40.46	degree	UO	UO:0000185	9.52	degree	UO	UO:0000185	Salamander sampling	s277	2015	Autumn	Hydromantes flavus	Cave_flavus2
Hydromantes species	Gastric Content	NCIT_C77614	NCIT	Hydromantes flavus	NCBITaxon	NCBITaxon:57554	female	PATO	PATO:0000383	post-juvenile adult stage	UBERON	UBERON:0000113	cave	ENVO	ENVO:00000067	40.46	degree	UO	UO:0000185	9.52	degree	UO	UO:0000185	Salamander sampling	s278	2015	Autumn	Hydromantes flavus	Cave_flavus2
Hydromantes species	Gastric Content	NCIT_C77614	NCIT	Hydromantes flavus	NCBITaxon	NCBITaxon:57554	female	PATO	PATO:0000383	post-juvenile adult stage	UBERON	UBERON:0000113	cave	ENVO	ENVO:00000067	40.46	degree	UO	UO:0000185	9.52	degree	UO	UO:0000185	Salamander sampling	s279	2015	Autumn	Hydromantes flavus	Cave_flavus2
Hydromantes species	Gastric Content	NCIT_C77614	NCIT	Hydromantes flavus	NCBITaxon	NCBITaxon:57554	female	PATO	PATO:0000383	post-juvenile adult stage	UBERON	UBERON:0000113	cave	ENVO	ENVO:00000067	40.46	degree	UO	UO:0000185	9.52	degree	UO	UO:0000185	Salamander sampling	s280	2015	Autumn	Hydromantes flavus	Cave_flavus2
Hydromantes species	Gastric Content	NCIT_C77614	NCIT	Hydromantes flavus	NCBITaxon	NCBITaxon:57554	female	PATO	PATO:0000383	post-juvenile adult stage	UBERON	UBERON:0000113	cave	ENVO	ENVO:00000067	40.46	degree	UO	UO:0000185	9.52	degree	UO	UO:0000185	Salamander sampling	s281	2015	Autumn	Hydromantes flavus	Cave_flavus2
Hydromantes species	Gastric Content	NCIT_C77614	NCIT	Hydromantes flavus	NCBITaxon	NCBITaxon:57554	female	PATO	PATO:0000383	post-juvenile adult stage	UBERON	UBERON:0000113	cave	ENVO	ENVO:00000067	40.46	degree	UO	UO:0000185	9.52	degree	UO	UO:0000185	Salamander sampling	s282	2015	Autumn	Hydromantes flavus	Cave_flavus2
Hydromantes species	Gastric Content	NCIT_C77614	NCIT	Hydromantes flavus	NCBITaxon	NCBITaxon:57554	female	PATO	PATO:0000383	post-juvenile adult stage	UBERON	UBERON:0000113	cave	ENVO	ENVO:00000067	40.46	degree	UO	UO:0000185	9.52	degree	UO	UO:0000185	Salamander sampling	s283	2015	Autumn	Hydromantes flavus	Cave_flavus2
Hydromantes species	Gastric Content	NCIT_C77614	NCIT	Hydromantes flavus	NCBITaxon	NCBITaxon:57554	male	PATO	PATO:0000384	post-juvenile adult stage	UBERON	UBERON:0000113	cave	ENVO	ENVO:00000067	40.46	degree	UO	UO:0000185	9.52	degree	UO	UO:0000185	Salamander sampling	s284	2015	Autumn	Hydromantes flavus	Cave_flavus2
Hydromantes species	Gastric Content	NCIT_C77614	NCIT	Hydromantes flavus	NCBITaxon	NCBITaxon:57554	male	PATO	PATO:0000384	post-juvenile adult stage	UBERON	UBERON:0000113	cave	ENVO	ENVO:00000067	40.46	degree	UO	UO:0000185	9.52	degree	UO	UO:0000185	Salamander sampling	s285	2015	Autumn	Hydromantes flavus	Cave_flavus2
Hydromantes species	Gastric Content	NCIT_C77614	NCIT	Hydromantes flavus	NCBITaxon	NCBITaxon:57554	female	PATO	PATO:0000383	post-juvenile adult stage	UBERON	UBERON:0000113	cave	ENVO	ENVO:00000067	40.46	degree	UO	UO:0000185	9.52	degree	UO	UO:0000185	Salamander sampling	s286	2015	Autumn	Hydromantes flavus	Cave_flavus2
Hydromantes species	Gastric Content	NCIT_C77614	NCIT	Hydromantes flavus	NCBITaxon	NCBITaxon:57554	female	PATO	PATO:0000383	post-juvenile adult stage	UBERON	UBERON:0000113	cave	ENVO	ENVO:00000067	40.46	degree	UO	UO:0000185	9.52	degree	UO	UO:0000185	Salamander sampling	s287	2015	Autumn	Hydromantes flavus	Cave_flavus2
Hydromantes species	Gastric Content	NCIT_C77614	NCIT	Hydromantes flavus	NCBITaxon	NCBITaxon:57554	male	PATO	PATO:0000384	post-juvenile adult stage	UBERON	UBERON:0000113	cave	ENVO	ENVO:00000067	40.46	degree	UO	UO:0000185	9.52	degree	UO	UO:0000185	Salamander sampling	s288	2015	Autumn	Hydromantes flavus	Cave_flavus2
Hydromantes species	Gastric Content	NCIT_C77614	NCIT	Hydromantes flavus	NCBITaxon	NCBITaxon:57554	female	PATO	PATO:0000383	post-juvenile adult stage	UBERON	UBERON:0000113	cave	ENVO	ENVO:00000067	40.46	degree	UO	UO:0000185	9.52	degree	UO	UO:0000185	Salamander sampling	s289	2015	Autumn	Hydromantes flavus	Cave_flavus2
Hydromantes species	Gastric Content	NCIT_C77614	NCIT	Hydromantes flavus	NCBITaxon	NCBITaxon:57554	female	PATO	PATO:0000383	post-juvenile adult stage	UBERON	UBERON:0000113	cave	ENVO	ENVO:00000067	40.46	degree	UO	UO:0000185	9.52	degree	UO	UO:0000185	Salamander sampling	s290	2015	Autumn	Hydromantes flavus	Cave_flavus2
Hydromantes species	Gastric Content	NCIT_C77614	NCIT	Hydromantes flavus	NCBITaxon	NCBITaxon:57554				sexually immature stage	UBERON	UBERON:0000112	cave	ENVO	ENVO:00000067	40.46	degree	UO	UO:0000185	9.52	degree	UO	UO:0000185	Salamander sampling	s291	2016	Spring	Hydromantes flavus	Cave_flavus2
Hydromantes species	Gastric Content	NCIT_C77614	NCIT	Hydromantes flavus	NCBITaxon	NCBITaxon:57554	male	PATO	PATO:0000384	post-juvenile adult stage	UBERON	UBERON:0000113	cave	ENVO	ENVO:00000067	40.46	degree	UO	UO:0000185	9.52	degree	UO	UO:0000185	Salamander sampling	s292	2015	Autumn	Hydromantes flavus	Cave_flavus2
Hydromantes species	Gastric Content	NCIT_C77614	NCIT	Hydromantes flavus	NCBITaxon	NCBITaxon:57554	male	PATO	PATO:0000384	post-juvenile adult stage	UBERON	UBERON:0000113	cave	ENVO	ENVO:00000067	40.46	degree	UO	UO:0000185	9.52	degree	UO	UO:0000185	Salamander sampling	s293	2015	Autumn	Hydromantes flavus	Cave_flavus2
Hydromantes species	Gastric Content	NCIT_C77614	NCIT	Hydromantes flavus	NCBITaxon	NCBITaxon:57554	female	PATO	PATO:0000383	post-juvenile adult stage	UBERON	UBERON:0000113	cave	ENVO	ENVO:00000067	40.46	degree	UO	UO:0000185	9.52	degree	UO	UO:0000185	Salamander sampling	s294	2016	Spring	Hydromantes flavus	Cave_flavus2
Hydromantes species	Gastric Content	NCIT_C77614	NCIT	Hydromantes flavus	NCBITaxon	NCBITaxon:57554	female	PATO	PATO:0000383	post-juvenile adult stage	UBERON	UBERON:0000113	cave	ENVO	ENVO:00000067	40.46	degree	UO	UO:0000185	9.52	degree	UO	UO:0000185	Salamander sampling	s295	2015	Autumn	Hydromantes flavus	Cave_flavus2
Hydromantes species	Gastric Content	NCIT_C77614	NCIT	Hydromantes flavus	NCBITaxon	NCBITaxon:57554	female	PATO	PATO:0000383	post-juvenile adult stage	UBERON	UBERON:0000113	cave	ENVO	ENVO:00000067	40.46	degree	UO	UO:0000185	9.52	degree	UO	UO:0000185	Salamander sampling	s296	2016	Spring	Hydromantes flavus	Cave_flavus2
Hydromantes species	Gastric Content	NCIT_C77614	NCIT	Hydromantes flavus	NCBITaxon	NCBITaxon:57554	female	PATO	PATO:0000383	post-juvenile adult stage	UBERON	UBERON:0000113	cave	ENVO	ENVO:00000067	40.46	degree	UO	UO:0000185	9.52	degree	UO	UO:0000185	Salamander sampling	s297	2015	Autumn	Hydromantes flavus	Cave_flavus2
Hydromantes species	Gastric Content	NCIT_C77614	NCIT	Hydromantes flavus	NCBITaxon	NCBITaxon:57554	female	PATO	PATO:0000383	post-juvenile adult stage	UBERON	UBERON:0000113	cave	ENVO	ENVO:00000067	40.46	degree	UO	UO:0000185	9.52	degree	UO	UO:0000185	Salamander sampling	s298	2015	Autumn	Hydromantes flavus	Cave_flavus2
Hydromantes species	Gastric Content	NCIT_C77614	NCIT	Hydromantes flavus	NCBITaxon	NCBITaxon:57554	female	PATO	PATO:0000383	post-juvenile adult stage	UBERON	UBERON:0000113	cave	ENVO	ENVO:00000067	40.46	degree	UO	UO:0000185	9.52	degree	UO	UO:0000185	Salamander sampling	s299	2016	Spring	Hydromantes flavus	Cave_flavus2
Hydromantes species	Gastric Content	NCIT_C77614	NCIT	Hydromantes flavus	NCBITaxon	NCBITaxon:57554	male	PATO	PATO:0000384	post-juvenile adult stage	UBERON	UBERON:0000113	cave	ENVO	ENVO:00000067	40.46	degree	UO	UO:0000185	9.52	degree	UO	UO:0000185	Salamander sampling	s300	2016	Spring	Hydromantes flavus	Cave_flavus2
Hydromantes species	Gastric Content	NCIT_C77614	NCIT	Hydromantes flavus	NCBITaxon	NCBITaxon:57554	female	PATO	PATO:0000383	post-juvenile adult stage	UBERON	UBERON:0000113	cave	ENVO	ENVO:00000067	40.46	degree	UO	UO:0000185	9.52	degree	UO	UO:0000185	Salamander sampling	s301	2015	Autumn	Hydromantes flavus	Cave_flavus2
Hydromantes species	Gastric Content	NCIT_C77614	NCIT	Hydromantes flavus	NCBITaxon	NCBITaxon:57554	female	PATO	PATO:0000383	post-juvenile adult stage	UBERON	UBERON:0000113	cave	ENVO	ENVO:00000067	40.46	degree	UO	UO:0000185	9.52	degree	UO	UO:0000185	Salamander sampling	s302	2015	Autumn	Hydromantes flavus	Cave_flavus2
Hydromantes species	Gastric Content	NCIT_C77614	NCIT	Hydromantes flavus	NCBITaxon	NCBITaxon:57554	male	PATO	PATO:0000384	post-juvenile adult stage	UBERON	UBERON:0000113	cave	ENVO	ENVO:00000067	40.46	degree	UO	UO:0000185	9.52	degree	UO	UO:0000185	Salamander sampling	s303	2016	Spring	Hydromantes flavus	Cave_flavus2
Hydromantes species	Gastric Content	NCIT_C77614	NCIT	Hydromantes flavus	NCBITaxon	NCBITaxon:57554	male	PATO	PATO:0000384	post-juvenile adult stage	UBERON	UBERON:0000113	cave	ENVO	ENVO:00000067	40.46	degree	UO	UO:0000185	9.52	degree	UO	UO:0000185	Salamander sampling	s304	2015	Autumn	Hydromantes flavus	Cave_flavus2
Hydromantes species	Gastric Content	NCIT_C77614	NCIT	Hydromantes flavus	NCBITaxon	NCBITaxon:57554	male	PATO	PATO:0000384	post-juvenile adult stage	UBERON	UBERON:0000113	cave	ENVO	ENVO:00000067	40.46	degree	UO	UO:0000185	9.52	degree	UO	UO:0000185	Salamander sampling	s305	2015	Autumn	Hydromantes flavus	Cave_flavus2
Hydromantes species	Gastric Content	NCIT_C77614	NCIT	Hydromantes flavus	NCBITaxon	NCBITaxon:57554	female	PATO	PATO:0000383	post-juvenile adult stage	UBERON	UBERON:0000113	cave	ENVO	ENVO:00000067	40.46	degree	UO	UO:0000185	9.52	degree	UO	UO:0000185	Salamander sampling	s306	2015	Autumn	Hydromantes flavus	Cave_flavus2
Hydromantes species	Gastric Content	NCIT_C77614	NCIT	Hydromantes flavus	NCBITaxon	NCBITaxon:57554	male	PATO	PATO:0000384	post-juvenile adult stage	UBERON	UBERON:0000113	cave	ENVO	ENVO:00000067	40.46	degree	UO	UO:0000185	9.52	degree	UO	UO:0000185	Salamander sampling	s307	2015	Autumn	Hydromantes flavus	Cave_flavus2
Hydromantes species	Gastric Content	NCIT_C77614	NCIT	Hydromantes flavus	NCBITaxon	NCBITaxon:57554	female	PATO	PATO:0000383	post-juvenile adult stage	UBERON	UBERON:0000113	cave	ENVO	ENVO:00000067	40.46	degree	UO	UO:0000185	9.52	degree	UO	UO:0000185	Salamander sampling	s308	2015	Autumn	Hydromantes flavus	Cave_flavus2
Hydromantes species	Gastric Content	NCIT_C77614	NCIT	Hydromantes flavus	NCBITaxon	NCBITaxon:57554	male	PATO	PATO:0000384	post-juvenile adult stage	UBERON	UBERON:0000113	cave	ENVO	ENVO:00000067	40.46	degree	UO	UO:0000185	9.52	degree	UO	UO:0000185	Salamander sampling	s309	2015	Autumn	Hydromantes flavus	Cave_flavus2
Hydromantes species	Gastric Content	NCIT_C77614	NCIT	Hydromantes flavus	NCBITaxon	NCBITaxon:57554	female	PATO	PATO:0000383	post-juvenile adult stage	UBERON	UBERON:0000113	cave	ENVO	ENVO:00000067	40.46	degree	UO	UO:0000185	9.52	degree	UO	UO:0000185	Salamander sampling	s310	2015	Autumn	Hydromantes flavus	Cave_flavus2
Hydromantes species	Gastric Content	NCIT_C77614	NCIT	Hydromantes flavus	NCBITaxon	NCBITaxon:57554	male	PATO	PATO:0000384	post-juvenile adult stage	UBERON	UBERON:0000113	cave	ENVO	ENVO:00000067	40.46	degree	UO	UO:0000185	9.52	degree	UO	UO:0000185	Salamander sampling	s311	2016	Spring	Hydromantes flavus	Cave_flavus2
Hydromantes species	Gastric Content	NCIT_C77614	NCIT	Hydromantes flavus	NCBITaxon	NCBITaxon:57554	female	PATO	PATO:0000383	post-juvenile adult stage	UBERON	UBERON:0000113	cave	ENVO	ENVO:00000067	40.46	degree	UO	UO:0000185	9.52	degree	UO	UO:0000185	Salamander sampling	s312	2015	Autumn	Hydromantes flavus	Cave_flavus2
Hydromantes species	Gastric Content	NCIT_C77614	NCIT	Hydromantes flavus	NCBITaxon	NCBITaxon:57554	female	PATO	PATO:0000383	post-juvenile adult stage	UBERON	UBERON:0000113	cave	ENVO	ENVO:00000067	40.46	degree	UO	UO:0000185	9.52	degree	UO	UO:0000185	Salamander sampling	s313	2016	Spring	Hydromantes flavus	Cave_flavus2
Hydromantes species	Gastric Content	NCIT_C77614	NCIT	Hydromantes flavus	NCBITaxon	NCBITaxon:57554	female	PATO	PATO:0000383	post-juvenile adult stage	UBERON	UBERON:0000113	cave	ENVO	ENVO:00000067	40.46	degree	UO	UO:0000185	9.52	degree	UO	UO:0000185	Salamander sampling	s314	2015	Autumn	Hydromantes flavus	Cave_flavus2
Hydromantes species	Gastric Content	NCIT_C77614	NCIT	Hydromantes flavus	NCBITaxon	NCBITaxon:57554	female	PATO	PATO:0000383	post-juvenile adult stage	UBERON	UBERON:0000113	cave	ENVO	ENVO:00000067	40.46	degree	UO	UO:0000185	9.52	degree	UO	UO:0000185	Salamander sampling	s315	2015	Autumn	Hydromantes flavus	Cave_flavus2
Hydromantes species	Gastric Content	NCIT_C77614	NCIT	Hydromantes flavus	NCBITaxon	NCBITaxon:57554	female	PATO	PATO:0000383	post-juvenile adult stage	UBERON	UBERON:0000113	cave	ENVO	ENVO:00000067	40.46	degree	UO	UO:0000185	9.52	degree	UO	UO:0000185	Salamander sampling	s316	2015	Autumn	Hydromantes flavus	Cave_flavus2
Hydromantes species	Gastric Content	NCIT_C77614	NCIT	Hydromantes flavus	NCBITaxon	NCBITaxon:57554	female	PATO	PATO:0000383	post-juvenile adult stage	UBERON	UBERON:0000113	cave	ENVO	ENVO:00000067	40.46	degree	UO	UO:0000185	9.52	degree	UO	UO:0000185	Salamander sampling	s317	2015	Autumn	Hydromantes flavus	Cave_flavus2
Hydromantes species	Gastric Content	NCIT_C77614	NCIT	Hydromantes flavus	NCBITaxon	NCBITaxon:57554	female	PATO	PATO:0000383	post-juvenile adult stage	UBERON	UBERON:0000113	cave	ENVO	ENVO:00000067	40.46	degree	UO	UO:0000185	9.52	degree	UO	UO:0000185	Salamander sampling	s318	2015	Autumn	Hydromantes flavus	Cave_flavus2
Hydromantes species	Gastric Content	NCIT_C77614	NCIT	Hydromantes flavus	NCBITaxon	NCBITaxon:57554	female	PATO	PATO:0000383	post-juvenile adult stage	UBERON	UBERON:0000113	cave	ENVO	ENVO:00000067	40.46	degree	UO	UO:0000185	9.52	degree	UO	UO:0000185	Salamander sampling	s319	2015	Autumn	Hydromantes flavus	Cave_flavus2
Hydromantes species	Gastric Content	NCIT_C77614	NCIT	Hydromantes flavus	NCBITaxon	NCBITaxon:57554	female	PATO	PATO:0000383	post-juvenile adult stage	UBERON	UBERON:0000113	cave	ENVO	ENVO:00000067	40.46	degree	UO	UO:0000185	9.52	degree	UO	UO:0000185	Salamander sampling	s320	2015	Autumn	Hydromantes flavus	Cave_flavus2
Hydromantes species	Gastric Content	NCIT_C77614	NCIT	Hydromantes flavus	NCBITaxon	NCBITaxon:57554	female	PATO	PATO:0000383	post-juvenile adult stage	UBERON	UBERON:0000113	cave	ENVO	ENVO:00000067	40.46	degree	UO	UO:0000185	9.52	degree	UO	UO:0000185	Salamander sampling	s321	2017	Spring	Hydromantes flavus	Cave_flavus2
Hydromantes species	Gastric Content	NCIT_C77614	NCIT	Hydromantes flavus	NCBITaxon	NCBITaxon:57554	female	PATO	PATO:0000383	post-juvenile adult stage	UBERON	UBERON:0000113	cave	ENVO	ENVO:00000067	40.46	degree	UO	UO:0000185	9.52	degree	UO	UO:0000185	Salamander sampling	s322	2017	Spring	Hydromantes flavus	Cave_flavus2
Hydromantes species	Gastric Content	NCIT_C77614	NCIT	Hydromantes flavus	NCBITaxon	NCBITaxon:57554	female	PATO	PATO:0000383	post-juvenile adult stage	UBERON	UBERON:0000113	cave	ENVO	ENVO:00000067	40.46	degree	UO	UO:0000185	9.52	degree	UO	UO:0000185	Salamander sampling	s323	2017	Spring	Hydromantes flavus	Cave_flavus2
Hydromantes species	Gastric Content	NCIT_C77614	NCIT	Hydromantes flavus	NCBITaxon	NCBITaxon:57554	female	PATO	PATO:0000383	post-juvenile adult stage	UBERON	UBERON:0000113	cave	ENVO	ENVO:00000067	40.46	degree	UO	UO:0000185	9.52	degree	UO	UO:0000185	Salamander sampling	s324	2017	Spring	Hydromantes flavus	Cave_flavus2
Hydromantes species	Gastric Content	NCIT_C77614	NCIT	Hydromantes flavus	NCBITaxon	NCBITaxon:57554	male	PATO	PATO:0000384	post-juvenile adult stage	UBERON	UBERON:0000113	cave	ENVO	ENVO:00000067	40.46	degree	UO	UO:0000185	9.52	degree	UO	UO:0000185	Salamander sampling	s325	2017	Spring	Hydromantes flavus	Cave_flavus2
Hydromantes species	Gastric Content	NCIT_C77614	NCIT	Hydromantes flavus	NCBITaxon	NCBITaxon:57554				sexually immature stage	UBERON	UBERON:0000112	cave	ENVO	ENVO:00000067	40.46	degree	UO	UO:0000185	9.52	degree	UO	UO:0000185	Salamander sampling	s326	2016	Spring	Hydromantes flavus	Cave_flavus2
Hydromantes species	Gastric Content	NCIT_C77614	NCIT	Hydromantes flavus	NCBITaxon	NCBITaxon:57554	female	PATO	PATO:0000383	post-juvenile adult stage	UBERON	UBERON:0000113	cave	ENVO	ENVO:00000067	40.46	degree	UO	UO:0000185	9.52	degree	UO	UO:0000185	Salamander sampling	s327	2017	Spring	Hydromantes flavus	Cave_flavus2
Hydromantes species	Gastric Content	NCIT_C77614	NCIT	Hydromantes flavus	NCBITaxon	NCBITaxon:57554	female	PATO	PATO:0000383	post-juvenile adult stage	UBERON	UBERON:0000113	cave	ENVO	ENVO:00000067	40.46	degree	UO	UO:0000185	9.52	degree	UO	UO:0000185	Salamander sampling	s328	2017	Spring	Hydromantes flavus	Cave_flavus2
Hydromantes species	Gastric Content	NCIT_C77614	NCIT	Hydromantes flavus	NCBITaxon	NCBITaxon:57554	female	PATO	PATO:0000383	post-juvenile adult stage	UBERON	UBERON:0000113	cave	ENVO	ENVO:00000067	40.46	degree	UO	UO:0000185	9.52	degree	UO	UO:0000185	Salamander sampling	s329	2016	Spring	Hydromantes flavus	Cave_flavus2
Hydromantes species	Gastric Content	NCIT_C77614	NCIT	Hydromantes flavus	NCBITaxon	NCBITaxon:57554	female	PATO	PATO:0000383	post-juvenile adult stage	UBERON	UBERON:0000113	cave	ENVO	ENVO:00000067	40.46	degree	UO	UO:0000185	9.52	degree	UO	UO:0000185	Salamander sampling	s330	2017	Spring	Hydromantes flavus	Cave_flavus2
Hydromantes species	Gastric Content	NCIT_C77614	NCIT	Hydromantes flavus	NCBITaxon	NCBITaxon:57554	female	PATO	PATO:0000383	post-juvenile adult stage	UBERON	UBERON:0000113	cave	ENVO	ENVO:00000067	40.46	degree	UO	UO:0000185	9.52	degree	UO	UO:0000185	Salamander sampling	s331	2016	Spring	Hydromantes flavus	Cave_flavus2
Hydromantes species	Gastric Content	NCIT_C77614	NCIT	Hydromantes flavus	NCBITaxon	NCBITaxon:57554	female	PATO	PATO:0000383	post-juvenile adult stage	UBERON	UBERON:0000113	cave	ENVO	ENVO:00000067	40.46	degree	UO	UO:0000185	9.52	degree	UO	UO:0000185	Salamander sampling	s332	2017	Spring	Hydromantes flavus	Cave_flavus2
Hydromantes species	Gastric Content	NCIT_C77614	NCIT	Hydromantes flavus	NCBITaxon	NCBITaxon:57554				sexually immature stage	UBERON	UBERON:0000112	cave	ENVO	ENVO:00000067	40.46	degree	UO	UO:0000185	9.52	degree	UO	UO:0000185	Salamander sampling	s333	2016	Spring	Hydromantes flavus	Cave_flavus2
Hydromantes species	Gastric Content	NCIT_C77614	NCIT	Hydromantes flavus	NCBITaxon	NCBITaxon:57554	male	PATO	PATO:0000384	post-juvenile adult stage	UBERON	UBERON:0000113	cave	ENVO	ENVO:00000067	40.46	degree	UO	UO:0000185	9.52	degree	UO	UO:0000185	Salamander sampling	s334	2017	Spring	Hydromantes flavus	Cave_flavus2
Hydromantes species	Gastric Content	NCIT_C77614	NCIT	Hydromantes flavus	NCBITaxon	NCBITaxon:57554	female	PATO	PATO:0000383	post-juvenile adult stage	UBERON	UBERON:0000113	cave	ENVO	ENVO:00000067	40.46	degree	UO	UO:0000185	9.52	degree	UO	UO:0000185	Salamander sampling	s335	2017	Spring	Hydromantes flavus	Cave_flavus2
Hydromantes species	Gastric Content	NCIT_C77614	NCIT	Hydromantes flavus	NCBITaxon	NCBITaxon:57554	male	PATO	PATO:0000384	post-juvenile adult stage	UBERON	UBERON:0000113	cave	ENVO	ENVO:00000067	40.46	degree	UO	UO:0000185	9.52	degree	UO	UO:0000185	Salamander sampling	s336	2017	Spring	Hydromantes flavus	Cave_flavus2
Hydromantes species	Gastric Content	NCIT_C77614	NCIT	Hydromantes flavus	NCBITaxon	NCBITaxon:57554	male	PATO	PATO:0000384	post-juvenile adult stage	UBERON	UBERON:0000113	cave	ENVO	ENVO:00000067	40.46	degree	UO	UO:0000185	9.52	degree	UO	UO:0000185	Salamander sampling	s337	2017	Spring	Hydromantes flavus	Cave_flavus2
Hydromantes species	Gastric Content	NCIT_C77614	NCIT	Hydromantes flavus	NCBITaxon	NCBITaxon:57554	female	PATO	PATO:0000383	post-juvenile adult stage	UBERON	UBERON:0000113	cave	ENVO	ENVO:00000067	40.46	degree	UO	UO:0000185	9.52	degree	UO	UO:0000185	Salamander sampling	s338	2017	Spring	Hydromantes flavus	Cave_flavus2
Hydromantes species	Gastric Content	NCIT_C77614	NCIT	Hydromantes flavus	NCBITaxon	NCBITaxon:57554	female	PATO	PATO:0000383	post-juvenile adult stage	UBERON	UBERON:0000113	cave	ENVO	ENVO:00000067	40.49	degree	UO	UO:0000185	9.58	degree	UO	UO:0000185	Salamander sampling	s339	2015	Autumn	Hydromantes flavus	Cave_flavus1
Hydromantes species	Gastric Content	NCIT_C77614	NCIT	Hydromantes flavus	NCBITaxon	NCBITaxon:57554	female	PATO	PATO:0000383	post-juvenile adult stage	UBERON	UBERON:0000113	cave	ENVO	ENVO:00000067	40.49	degree	UO	UO:0000185	9.58	degree	UO	UO:0000185	Salamander sampling	s340	2015	Autumn	Hydromantes flavus	Cave_flavus1
Hydromantes species	Gastric Content	NCIT_C77614	NCIT	Hydromantes flavus	NCBITaxon	NCBITaxon:57554	female	PATO	PATO:0000383	post-juvenile adult stage	UBERON	UBERON:0000113	cave	ENVO	ENVO:00000067	40.46	degree	UO	UO:0000185	9.52	degree	UO	UO:0000185	Salamander sampling	s341	2016	Spring	Hydromantes flavus	Cave_flavus2
Hydromantes species	Gastric Content	NCIT_C77614	NCIT	Hydromantes flavus	NCBITaxon	NCBITaxon:57554	female	PATO	PATO:0000383	post-juvenile adult stage	UBERON	UBERON:0000113	cave	ENVO	ENVO:00000067	40.46	degree	UO	UO:0000185	9.52	degree	UO	UO:0000185	Salamander sampling	s342	2016	Spring	Hydromantes flavus	Cave_flavus2
Hydromantes species	Gastric Content	NCIT_C77614	NCIT	Hydromantes flavus	NCBITaxon	NCBITaxon:57554	male	PATO	PATO:0000384	post-juvenile adult stage	UBERON	UBERON:0000113	cave	ENVO	ENVO:00000067	40.46	degree	UO	UO:0000185	9.52	degree	UO	UO:0000185	Salamander sampling	s343	2016	Spring	Hydromantes flavus	Cave_flavus2
Hydromantes species	Gastric Content	NCIT_C77614	NCIT	Hydromantes flavus	NCBITaxon	NCBITaxon:57554	female	PATO	PATO:0000383	post-juvenile adult stage	UBERON	UBERON:0000113	cave	ENVO	ENVO:00000067	40.46	degree	UO	UO:0000185	9.52	degree	UO	UO:0000185	Salamander sampling	s344	2016	Spring	Hydromantes flavus	Cave_flavus2
Hydromantes species	Gastric Content	NCIT_C77614	NCIT	Hydromantes flavus	NCBITaxon	NCBITaxon:57554	female	PATO	PATO:0000383	post-juvenile adult stage	UBERON	UBERON:0000113	cave	ENVO	ENVO:00000067	40.46	degree	UO	UO:0000185	9.52	degree	UO	UO:0000185	Salamander sampling	s345	2016	Spring	Hydromantes flavus	Cave_flavus2
Hydromantes species	Gastric Content	NCIT_C77614	NCIT	Hydromantes flavus	NCBITaxon	NCBITaxon:57554	female	PATO	PATO:0000383	post-juvenile adult stage	UBERON	UBERON:0000113	cave	ENVO	ENVO:00000067	40.46	degree	UO	UO:0000185	9.52	degree	UO	UO:0000185	Salamander sampling	s346	2016	Spring	Hydromantes flavus	Cave_flavus2
Hydromantes species	Gastric Content	NCIT_C77614	NCIT	Hydromantes flavus	NCBITaxon	NCBITaxon:57554	female	PATO	PATO:0000383	post-juvenile adult stage	UBERON	UBERON:0000113	cave	ENVO	ENVO:00000067	40.46	degree	UO	UO:0000185	9.52	degree	UO	UO:0000185	Salamander sampling	s347	2016	Spring	Hydromantes flavus	Cave_flavus2
Hydromantes species	Gastric Content	NCIT_C77614	NCIT	Hydromantes flavus	NCBITaxon	NCBITaxon:57554	female	PATO	PATO:0000383	post-juvenile adult stage	UBERON	UBERON:0000113	cave	ENVO	ENVO:00000067	40.46	degree	UO	UO:0000185	9.52	degree	UO	UO:0000185	Salamander sampling	s348	2016	Spring	Hydromantes flavus	Cave_flavus2
Hydromantes species	Gastric Content	NCIT_C77614	NCIT	Hydromantes flavus	NCBITaxon	NCBITaxon:57554	male	PATO	PATO:0000384	post-juvenile adult stage	UBERON	UBERON:0000113	cave	ENVO	ENVO:00000067	40.46	degree	UO	UO:0000185	9.52	degree	UO	UO:0000185	Salamander sampling	s349	2016	Spring	Hydromantes flavus	Cave_flavus2
Hydromantes species	Gastric Content	NCIT_C77614	NCIT	Hydromantes flavus	NCBITaxon	NCBITaxon:57554				sexually immature stage	UBERON	UBERON:0000112	cave	ENVO	ENVO:00000067	40.47	degree	UO	UO:0000185	9.53	degree	UO	UO:0000185	Salamander sampling	s350	2016	Spring	Hydromantes flavus	Cave_flavus3
Hydromantes species	Gastric Content	NCIT_C77614	NCIT	Hydromantes flavus	NCBITaxon	NCBITaxon:57554	male	PATO	PATO:0000384	post-juvenile adult stage	UBERON	UBERON:0000113	cave	ENVO	ENVO:00000067	40.47	degree	UO	UO:0000185	9.53	degree	UO	UO:0000185	Salamander sampling	s351	2016	Spring	Hydromantes flavus	Cave_flavus3
Hydromantes species	Gastric Content	NCIT_C77614	NCIT	Hydromantes flavus	NCBITaxon	NCBITaxon:57554	male	PATO	PATO:0000384	post-juvenile adult stage	UBERON	UBERON:0000113	cave	ENVO	ENVO:00000067	40.47	degree	UO	UO:0000185	9.53	degree	UO	UO:0000185	Salamander sampling	s352	2016	Spring	Hydromantes flavus	Cave_flavus3
Hydromantes species	Gastric Content	NCIT_C77614	NCIT	Hydromantes flavus	NCBITaxon	NCBITaxon:57554				sexually immature stage	UBERON	UBERON:0000112	cave	ENVO	ENVO:00000067	40.46	degree	UO	UO:0000185	9.52	degree	UO	UO:0000185	Salamander sampling	s353	2016	Autumn	Hydromantes flavus	Cave_flavus2
Hydromantes species	Gastric Content	NCIT_C77614	NCIT	Hydromantes flavus	NCBITaxon	NCBITaxon:57554	male	PATO	PATO:0000384	post-juvenile adult stage	UBERON	UBERON:0000113	cave	ENVO	ENVO:00000067	40.47	degree	UO	UO:0000185	9.53	degree	UO	UO:0000185	Salamander sampling	s354	2016	Spring	Hydromantes flavus	Cave_flavus3
Hydromantes species	Gastric Content	NCIT_C77614	NCIT	Hydromantes flavus	NCBITaxon	NCBITaxon:57554	female	PATO	PATO:0000383	post-juvenile adult stage	UBERON	UBERON:0000113	cave	ENVO	ENVO:00000067	40.46	degree	UO	UO:0000185	9.52	degree	UO	UO:0000185	Salamander sampling	s355	2016	Autumn	Hydromantes flavus	Cave_flavus2
Hydromantes species	Gastric Content	NCIT_C77614	NCIT	Hydromantes flavus	NCBITaxon	NCBITaxon:57554	female	PATO	PATO:0000383	post-juvenile adult stage	UBERON	UBERON:0000113	cave	ENVO	ENVO:00000067	40.47	degree	UO	UO:0000185	9.53	degree	UO	UO:0000185	Salamander sampling	s356	2016	Spring	Hydromantes flavus	Cave_flavus3
Hydromantes species	Gastric Content	NCIT_C77614	NCIT	Hydromantes flavus	NCBITaxon	NCBITaxon:57554	female	PATO	PATO:0000383	post-juvenile adult stage	UBERON	UBERON:0000113	cave	ENVO	ENVO:00000067	40.47	degree	UO	UO:0000185	9.53	degree	UO	UO:0000185	Salamander sampling	s357	2016	Spring	Hydromantes flavus	Cave_flavus3
Hydromantes species	Gastric Content	NCIT_C77614	NCIT	Hydromantes flavus	NCBITaxon	NCBITaxon:57554	female	PATO	PATO:0000383	post-juvenile adult stage	UBERON	UBERON:0000113	cave	ENVO	ENVO:00000067	40.47	degree	UO	UO:0000185	9.53	degree	UO	UO:0000185	Salamander sampling	s358	2017	Spring	Hydromantes flavus	Cave_flavus3
Hydromantes species	Gastric Content	NCIT_C77614	NCIT	Hydromantes flavus	NCBITaxon	NCBITaxon:57554	female	PATO	PATO:0000383	post-juvenile adult stage	UBERON	UBERON:0000113	cave	ENVO	ENVO:00000067	40.46	degree	UO	UO:0000185	9.52	degree	UO	UO:0000185	Salamander sampling	s359	2016	Autumn	Hydromantes flavus	Cave_flavus2
Hydromantes species	Gastric Content	NCIT_C77614	NCIT	Hydromantes flavus	NCBITaxon	NCBITaxon:57554	female	PATO	PATO:0000383	post-juvenile adult stage	UBERON	UBERON:0000113	cave	ENVO	ENVO:00000067	40.47	degree	UO	UO:0000185	9.53	degree	UO	UO:0000185	Salamander sampling	s360	2017	Spring	Hydromantes flavus	Cave_flavus3
Hydromantes species	Gastric Content	NCIT_C77614	NCIT	Hydromantes flavus	NCBITaxon	NCBITaxon:57554	male	PATO	PATO:0000384	post-juvenile adult stage	UBERON	UBERON:0000113	cave	ENVO	ENVO:00000067	40.46	degree	UO	UO:0000185	9.52	degree	UO	UO:0000185	Salamander sampling	s361	2016	Autumn	Hydromantes flavus	Cave_flavus2
Hydromantes species	Gastric Content	NCIT_C77614	NCIT	Hydromantes flavus	NCBITaxon	NCBITaxon:57554				sexually immature stage	UBERON	UBERON:0000112	cave	ENVO	ENVO:00000067	40.46	degree	UO	UO:0000185	9.52	degree	UO	UO:0000185	Salamander sampling	s362	2016	Autumn	Hydromantes flavus	Cave_flavus2
Hydromantes species	Gastric Content	NCIT_C77614	NCIT	Hydromantes flavus	NCBITaxon	NCBITaxon:57554	male	PATO	PATO:0000384	post-juvenile adult stage	UBERON	UBERON:0000113	cave	ENVO	ENVO:00000067	40.46	degree	UO	UO:0000185	9.52	degree	UO	UO:0000185	Salamander sampling	s363	2016	Autumn	Hydromantes flavus	Cave_flavus2
Hydromantes species	Gastric Content	NCIT_C77614	NCIT	Hydromantes flavus	NCBITaxon	NCBITaxon:57554	female	PATO	PATO:0000383	post-juvenile adult stage	UBERON	UBERON:0000113	cave	ENVO	ENVO:00000067	40.46	degree	UO	UO:0000185	9.52	degree	UO	UO:0000185	Salamander sampling	s364	2016	Autumn	Hydromantes flavus	Cave_flavus2
Hydromantes species	Gastric Content	NCIT_C77614	NCIT	Hydromantes flavus	NCBITaxon	NCBITaxon:57554	male	PATO	PATO:0000384	post-juvenile adult stage	UBERON	UBERON:0000113	cave	ENVO	ENVO:00000067	40.46	degree	UO	UO:0000185	9.52	degree	UO	UO:0000185	Salamander sampling	s365	2016	Autumn	Hydromantes flavus	Cave_flavus2
Hydromantes species	Gastric Content	NCIT_C77614	NCIT	Hydromantes flavus	NCBITaxon	NCBITaxon:57554	female	PATO	PATO:0000383	post-juvenile adult stage	UBERON	UBERON:0000113	cave	ENVO	ENVO:00000067	40.46	degree	UO	UO:0000185	9.52	degree	UO	UO:0000185	Salamander sampling	s366	2016	Autumn	Hydromantes flavus	Cave_flavus2
Hydromantes species	Gastric Content	NCIT_C77614	NCIT	Hydromantes flavus	NCBITaxon	NCBITaxon:57554	female	PATO	PATO:0000383	post-juvenile adult stage	UBERON	UBERON:0000113	cave	ENVO	ENVO:00000067	40.46	degree	UO	UO:0000185	9.52	degree	UO	UO:0000185	Salamander sampling	s367	2016	Autumn	Hydromantes flavus	Cave_flavus2
Hydromantes species	Gastric Content	NCIT_C77614	NCIT	Hydromantes flavus	NCBITaxon	NCBITaxon:57554	female	PATO	PATO:0000383	post-juvenile adult stage	UBERON	UBERON:0000113	cave	ENVO	ENVO:00000067	40.46	degree	UO	UO:0000185	9.52	degree	UO	UO:0000185	Salamander sampling	s368	2016	Autumn	Hydromantes flavus	Cave_flavus2
Hydromantes species	Gastric Content	NCIT_C77614	NCIT	Hydromantes flavus	NCBITaxon	NCBITaxon:57554	female	PATO	PATO:0000383	post-juvenile adult stage	UBERON	UBERON:0000113	cave	ENVO	ENVO:00000067	40.46	degree	UO	UO:0000185	9.52	degree	UO	UO:0000185	Salamander sampling	s369	2016	Autumn	Hydromantes flavus	Cave_flavus2
Hydromantes species	Gastric Content	NCIT_C77614	NCIT	Hydromantes flavus	NCBITaxon	NCBITaxon:57554	male	PATO	PATO:0000384	post-juvenile adult stage	UBERON	UBERON:0000113	cave	ENVO	ENVO:00000067	40.46	degree	UO	UO:0000185	9.52	degree	UO	UO:0000185	Salamander sampling	s370	2016	Autumn	Hydromantes flavus	Cave_flavus2
Hydromantes species	Gastric Content	NCIT_C77614	NCIT	Hydromantes flavus	NCBITaxon	NCBITaxon:57554	male	PATO	PATO:0000384	post-juvenile adult stage	UBERON	UBERON:0000113	cave	ENVO	ENVO:00000067	40.46	degree	UO	UO:0000185	9.52	degree	UO	UO:0000185	Salamander sampling	s371	2016	Autumn	Hydromantes flavus	Cave_flavus2
Hydromantes species	Gastric Content	NCIT_C77614	NCIT	Hydromantes flavus	NCBITaxon	NCBITaxon:57554				sexually immature stage	UBERON	UBERON:0000112	cave	ENVO	ENVO:00000067	40.46	degree	UO	UO:0000185	9.52	degree	UO	UO:0000185	Salamander sampling	s372	2015	Autumn	Hydromantes flavus	Cave_flavus2
Hydromantes species	Gastric Content	NCIT_C77614	NCIT	Hydromantes flavus	NCBITaxon	NCBITaxon:57554				sexually immature stage	UBERON	UBERON:0000112	cave	ENVO	ENVO:00000067	40.46	degree	UO	UO:0000185	9.52	degree	UO	UO:0000185	Salamander sampling	s373	2015	Autumn	Hydromantes flavus	Cave_flavus2
Hydromantes species	Gastric Content	NCIT_C77614	NCIT	Hydromantes flavus	NCBITaxon	NCBITaxon:57554	female	PATO	PATO:0000383	post-juvenile adult stage	UBERON	UBERON:0000113	cave	ENVO	ENVO:00000067	40.46	degree	UO	UO:0000185	9.52	degree	UO	UO:0000185	Salamander sampling	s374	2015	Autumn	Hydromantes flavus	Cave_flavus2
Hydromantes species	Gastric Content	NCIT_C77614	NCIT	Hydromantes flavus	NCBITaxon	NCBITaxon:57554	male	PATO	PATO:0000384	post-juvenile adult stage	UBERON	UBERON:0000113	cave	ENVO	ENVO:00000067	40.46	degree	UO	UO:0000185	9.52	degree	UO	UO:0000185	Salamander sampling	s375	2015	Autumn	Hydromantes flavus	Cave_flavus2
Hydromantes species	Gastric Content	NCIT_C77614	NCIT	Hydromantes flavus	NCBITaxon	NCBITaxon:57554	female	PATO	PATO:0000383	post-juvenile adult stage	UBERON	UBERON:0000113	cave	ENVO	ENVO:00000067	40.46	degree	UO	UO:0000185	9.52	degree	UO	UO:0000185	Salamander sampling	s376	2015	Autumn	Hydromantes flavus	Cave_flavus2
Hydromantes species	Gastric Content	NCIT_C77614	NCIT	Hydromantes flavus	NCBITaxon	NCBITaxon:57554				sexually immature stage	UBERON	UBERON:0000112	cave	ENVO	ENVO:00000067	40.46	degree	UO	UO:0000185	9.52	degree	UO	UO:0000185	Salamander sampling	s377	2017	Spring	Hydromantes flavus	Cave_flavus2
Hydromantes species	Gastric Content	NCIT_C77614	NCIT	Hydromantes flavus	NCBITaxon	NCBITaxon:57554	female	PATO	PATO:0000383	post-juvenile adult stage	UBERON	UBERON:0000113	cave	ENVO	ENVO:00000067	40.46	degree	UO	UO:0000185	9.52	degree	UO	UO:0000185	Salamander sampling	s378	2017	Spring	Hydromantes flavus	Cave_flavus2
Hydromantes species	Gastric Content	NCIT_C77614	NCIT	Hydromantes flavus	NCBITaxon	NCBITaxon:57554	female	PATO	PATO:0000383	post-juvenile adult stage	UBERON	UBERON:0000113	cave	ENVO	ENVO:00000067	40.46	degree	UO	UO:0000185	9.52	degree	UO	UO:0000185	Salamander sampling	s379	2017	Spring	Hydromantes flavus	Cave_flavus2
Hydromantes species	Gastric Content	NCIT_C77614	NCIT	Hydromantes flavus	NCBITaxon	NCBITaxon:57554				sexually immature stage	UBERON	UBERON:0000112	cave	ENVO	ENVO:00000067	40.46	degree	UO	UO:0000185	9.52	degree	UO	UO:0000185	Salamander sampling	s380	2017	Spring	Hydromantes flavus	Cave_flavus2
Hydromantes species	Gastric Content	NCIT_C77614	NCIT	Hydromantes flavus	NCBITaxon	NCBITaxon:57554	male	PATO	PATO:0000384	post-juvenile adult stage	UBERON	UBERON:0000113	cave	ENVO	ENVO:00000067	40.46	degree	UO	UO:0000185	9.52	degree	UO	UO:0000185	Salamander sampling	s381	2017	Spring	Hydromantes flavus	Cave_flavus2
Hydromantes species	Gastric Content	NCIT_C77614	NCIT	Hydromantes flavus	NCBITaxon	NCBITaxon:57554	female	PATO	PATO:0000383	post-juvenile adult stage	UBERON	UBERON:0000113	cave	ENVO	ENVO:00000067	40.49	degree	UO	UO:0000185	9.58	degree	UO	UO:0000185	Salamander sampling	s382	2016	Spring	Hydromantes flavus	Cave_flavus1
Hydromantes species	Gastric Content	NCIT_C77614	NCIT	Hydromantes flavus	NCBITaxon	NCBITaxon:57554				sexually immature stage	UBERON	UBERON:0000112	cave	ENVO	ENVO:00000067	40.49	degree	UO	UO:0000185	9.58	degree	UO	UO:0000185	Salamander sampling	s383	2016	Spring	Hydromantes flavus	Cave_flavus1
Hydromantes species	Gastric Content	NCIT_C77614	NCIT	Hydromantes flavus	NCBITaxon	NCBITaxon:57554				sexually immature stage	UBERON	UBERON:0000112	cave	ENVO	ENVO:00000067	40.49	degree	UO	UO:0000185	9.58	degree	UO	UO:0000185	Salamander sampling	s384	2016	Spring	Hydromantes flavus	Cave_flavus1
Hydromantes species	Gastric Content	NCIT_C77614	NCIT	Hydromantes flavus	NCBITaxon	NCBITaxon:57554	male	PATO	PATO:0000384	post-juvenile adult stage	UBERON	UBERON:0000113	cave	ENVO	ENVO:00000067	40.49	degree	UO	UO:0000185	9.58	degree	UO	UO:0000185	Salamander sampling	s385	2016	Spring	Hydromantes flavus	Cave_flavus1
Hydromantes species	Gastric Content	NCIT_C77614	NCIT	Hydromantes flavus	NCBITaxon	NCBITaxon:57554				sexually immature stage	UBERON	UBERON:0000112	cave	ENVO	ENVO:00000067	40.49	degree	UO	UO:0000185	9.58	degree	UO	UO:0000185	Salamander sampling	s386	2016	Autumn	Hydromantes flavus	Cave_flavus1
Hydromantes species	Gastric Content	NCIT_C77614	NCIT	Hydromantes flavus	NCBITaxon	NCBITaxon:57554	female	PATO	PATO:0000383	post-juvenile adult stage	UBERON	UBERON:0000113	cave	ENVO	ENVO:00000067	40.49	degree	UO	UO:0000185	9.58	degree	UO	UO:0000185	Salamander sampling	s387	2016	Autumn	Hydromantes flavus	Cave_flavus1
Hydromantes species	Gastric Content	NCIT_C77614	NCIT	Hydromantes flavus	NCBITaxon	NCBITaxon:57554	female	PATO	PATO:0000383	post-juvenile adult stage	UBERON	UBERON:0000113	cave	ENVO	ENVO:00000067	40.49	degree	UO	UO:0000185	9.58	degree	UO	UO:0000185	Salamander sampling	s388	2016	Autumn	Hydromantes flavus	Cave_flavus1
Hydromantes species	Gastric Content	NCIT_C77614	NCIT	Hydromantes flavus	NCBITaxon	NCBITaxon:57554	male	PATO	PATO:0000384	post-juvenile adult stage	UBERON	UBERON:0000113	cave	ENVO	ENVO:00000067	40.49	degree	UO	UO:0000185	9.58	degree	UO	UO:0000185	Salamander sampling	s389	2016	Autumn	Hydromantes flavus	Cave_flavus1
Hydromantes species	Gastric Content	NCIT_C77614	NCIT	Hydromantes flavus	NCBITaxon	NCBITaxon:57554	male	PATO	PATO:0000384	post-juvenile adult stage	UBERON	UBERON:0000113	cave	ENVO	ENVO:00000067	40.49	degree	UO	UO:0000185	9.58	degree	UO	UO:0000185	Salamander sampling	s390	2016	Autumn	Hydromantes flavus	Cave_flavus1
Hydromantes species	Gastric Content	NCIT_C77614	NCIT	Hydromantes flavus	NCBITaxon	NCBITaxon:57554	female	PATO	PATO:0000383	post-juvenile adult stage	UBERON	UBERON:0000113	cave	ENVO	ENVO:00000067	40.49	degree	UO	UO:0000185	9.58	degree	UO	UO:0000185	Salamander sampling	s391	2016	Autumn	Hydromantes flavus	Cave_flavus1
Hydromantes species	Gastric Content	NCIT_C77614	NCIT	Hydromantes flavus	NCBITaxon	NCBITaxon:57554	male	PATO	PATO:0000384	post-juvenile adult stage	UBERON	UBERON:0000113	cave	ENVO	ENVO:00000067	40.49	degree	UO	UO:0000185	9.58	degree	UO	UO:0000185	Salamander sampling	s392	2015	Autumn	Hydromantes flavus	Cave_flavus1
Hydromantes species	Gastric Content	NCIT_C77614	NCIT	Hydromantes flavus	NCBITaxon	NCBITaxon:57554	female	PATO	PATO:0000383	post-juvenile adult stage	UBERON	UBERON:0000113	cave	ENVO	ENVO:00000067	40.49	degree	UO	UO:0000185	9.58	degree	UO	UO:0000185	Salamander sampling	s393	2015	Autumn	Hydromantes flavus	Cave_flavus1
Hydromantes species	Gastric Content	NCIT_C77614	NCIT	Hydromantes flavus	NCBITaxon	NCBITaxon:57554	male	PATO	PATO:0000384	post-juvenile adult stage	UBERON	UBERON:0000113	cave	ENVO	ENVO:00000067	40.49	degree	UO	UO:0000185	9.58	degree	UO	UO:0000185	Salamander sampling	s394	2015	Autumn	Hydromantes flavus	Cave_flavus1
Hydromantes species	Gastric Content	NCIT_C77614	NCIT	Hydromantes flavus	NCBITaxon	NCBITaxon:57554	male	PATO	PATO:0000384	post-juvenile adult stage	UBERON	UBERON:0000113	cave	ENVO	ENVO:00000067	40.49	degree	UO	UO:0000185	9.58	degree	UO	UO:0000185	Salamander sampling	s395	2015	Autumn	Hydromantes flavus	Cave_flavus1
Hydromantes species	Gastric Content	NCIT_C77614	NCIT	Hydromantes flavus	NCBITaxon	NCBITaxon:57554	female	PATO	PATO:0000383	post-juvenile adult stage	UBERON	UBERON:0000113	cave	ENVO	ENVO:00000067	40.49	degree	UO	UO:0000185	9.58	degree	UO	UO:0000185	Salamander sampling	s396	2017	Spring	Hydromantes flavus	Cave_flavus1
Hydromantes species	Gastric Content	NCIT_C77614	NCIT	Hydromantes flavus	NCBITaxon	NCBITaxon:57554	female	PATO	PATO:0000383	post-juvenile adult stage	UBERON	UBERON:0000113	cave	ENVO	ENVO:00000067	40.49	degree	UO	UO:0000185	9.58	degree	UO	UO:0000185	Salamander sampling	s397	2017	Spring	Hydromantes flavus	Cave_flavus1
Hydromantes species	Gastric Content	NCIT_C77614	NCIT	Hydromantes flavus	NCBITaxon	NCBITaxon:57554	male	PATO	PATO:0000384	post-juvenile adult stage	UBERON	UBERON:0000113	cave	ENVO	ENVO:00000067	40.49	degree	UO	UO:0000185	9.58	degree	UO	UO:0000185	Salamander sampling	s398	2017	Spring	Hydromantes flavus	Cave_flavus1
Hydromantes species	Gastric Content	NCIT_C77614	NCIT	Hydromantes flavus	NCBITaxon	NCBITaxon:57554				sexually immature stage	UBERON	UBERON:0000112	cave	ENVO	ENVO:00000067	40.49	degree	UO	UO:0000185	9.58	degree	UO	UO:0000185	Salamander sampling	s399	2017	Spring	Hydromantes flavus	Cave_flavus1
Hydromantes species	Gastric Content	NCIT_C77614	NCIT	Hydromantes flavus	NCBITaxon	NCBITaxon:57554				sexually immature stage	UBERON	UBERON:0000112	cave	ENVO	ENVO:00000067	40.49	degree	UO	UO:0000185	9.58	degree	UO	UO:0000185	Salamander sampling	s400	2017	Spring	Hydromantes flavus	Cave_flavus1
Hydromantes species	Gastric Content	NCIT_C77614	NCIT	Hydromantes flavus	NCBITaxon	NCBITaxon:57554				sexually immature stage	UBERON	UBERON:0000112	cave	ENVO	ENVO:00000067	40.49	degree	UO	UO:0000185	9.58	degree	UO	UO:0000185	Salamander sampling	s401	2017	Spring	Hydromantes flavus	Cave_flavus1
Hydromantes species	Gastric Content	NCIT_C77614	NCIT	Hydromantes flavus	NCBITaxon	NCBITaxon:57554				sexually immature stage	UBERON	UBERON:0000112	cave	ENVO	ENVO:00000067	40.49	degree	UO	UO:0000185	9.58	degree	UO	UO:0000185	Salamander sampling	s402	2017	Spring	Hydromantes flavus	Cave_flavus1
Hydromantes species	Gastric Content	NCIT_C77614	NCIT	Hydromantes flavus	NCBITaxon	NCBITaxon:57554	female	PATO	PATO:0000383	post-juvenile adult stage	UBERON	UBERON:0000113	cave	ENVO	ENVO:00000067	40.47	degree	UO	UO:0000185	9.53	degree	UO	UO:0000185	Salamander sampling	s403	2016	Autumn	Hydromantes flavus	Cave_flavus3
Hydromantes species	Gastric Content	NCIT_C77614	NCIT	Hydromantes flavus	NCBITaxon	NCBITaxon:57554	female	PATO	PATO:0000383	post-juvenile adult stage	UBERON	UBERON:0000113	cave	ENVO	ENVO:00000067	40.47	degree	UO	UO:0000185	9.53	degree	UO	UO:0000185	Salamander sampling	s404	2016	Autumn	Hydromantes flavus	Cave_flavus3
Hydromantes species	Gastric Content	NCIT_C77614	NCIT	Hydromantes flavus	NCBITaxon	NCBITaxon:57554	male	PATO	PATO:0000384	post-juvenile adult stage	UBERON	UBERON:0000113	cave	ENVO	ENVO:00000067	40.47	degree	UO	UO:0000185	9.53	degree	UO	UO:0000185	Salamander sampling	s405	2017	Spring	Hydromantes flavus	Cave_flavus3
Hydromantes species	Gastric Content	NCIT_C77614	NCIT	Hydromantes genei	NCBITaxon	NCBITaxon:36318	male	PATO	PATO:0000384	post-juvenile adult stage	UBERON	UBERON:0000113	cave	ENVO	ENVO:00000067	8.73	degree	UO	UO:0000185	39.12	degree	UO	UO:0000185	Salamander sampling	s406	2016	Spring	Hydromantes genei	Cave_genei2
Hydromantes species	Gastric Content	NCIT_C77614	NCIT	Hydromantes genei	NCBITaxon	NCBITaxon:36318	male	PATO	PATO:0000384	post-juvenile adult stage	UBERON	UBERON:0000113	cave	ENVO	ENVO:00000067	8.73	degree	UO	UO:0000185	39.12	degree	UO	UO:0000185	Salamander sampling	s407	2016	Spring	Hydromantes genei	Cave_genei2
Hydromantes species	Gastric Content	NCIT_C77614	NCIT	Hydromantes genei	NCBITaxon	NCBITaxon:36318				sexually immature stage	UBERON	UBERON:0000112	cave	ENVO	ENVO:00000067	8.73	degree	UO	UO:0000185	39.12	degree	UO	UO:0000185	Salamander sampling	s408	2016	Spring	Hydromantes genei	Cave_genei2
Hydromantes species	Gastric Content	NCIT_C77614	NCIT	Hydromantes genei	NCBITaxon	NCBITaxon:36318	male	PATO	PATO:0000384	post-juvenile adult stage	UBERON	UBERON:0000113	cave	ENVO	ENVO:00000067	8.73	degree	UO	UO:0000185	39.12	degree	UO	UO:0000185	Salamander sampling	s409	2016	Spring	Hydromantes genei	Cave_genei2
Hydromantes species	Gastric Content	NCIT_C77614	NCIT	Hydromantes genei	NCBITaxon	NCBITaxon:36318	male	PATO	PATO:0000384	post-juvenile adult stage	UBERON	UBERON:0000113	cave	ENVO	ENVO:00000067	8.73	degree	UO	UO:0000185	39.12	degree	UO	UO:0000185	Salamander sampling	s410	2016	Spring	Hydromantes genei	Cave_genei2
Hydromantes species	Gastric Content	NCIT_C77614	NCIT	Hydromantes genei	NCBITaxon	NCBITaxon:36318	male	PATO	PATO:0000384	post-juvenile adult stage	UBERON	UBERON:0000113	cave	ENVO	ENVO:00000067	8.73	degree	UO	UO:0000185	39.12	degree	UO	UO:0000185	Salamander sampling	s411	2016	Spring	Hydromantes genei	Cave_genei2
Hydromantes species	Gastric Content	NCIT_C77614	NCIT	Hydromantes genei	NCBITaxon	NCBITaxon:36318	male	PATO	PATO:0000384	post-juvenile adult stage	UBERON	UBERON:0000113	cave	ENVO	ENVO:00000067	8.73	degree	UO	UO:0000185	39.12	degree	UO	UO:0000185	Salamander sampling	s412	2016	Spring	Hydromantes genei	Cave_genei2
Hydromantes species	Gastric Content	NCIT_C77614	NCIT	Hydromantes genei	NCBITaxon	NCBITaxon:36318	female	PATO	PATO:0000383	post-juvenile adult stage	UBERON	UBERON:0000113	cave	ENVO	ENVO:00000067	8.73	degree	UO	UO:0000185	39.12	degree	UO	UO:0000185	Salamander sampling	s413	2016	Spring	Hydromantes genei	Cave_genei2
Hydromantes species	Gastric Content	NCIT_C77614	NCIT	Hydromantes genei	NCBITaxon	NCBITaxon:36318	female	PATO	PATO:0000383	post-juvenile adult stage	UBERON	UBERON:0000113	cave	ENVO	ENVO:00000067	8.73	degree	UO	UO:0000185	39.12	degree	UO	UO:0000185	Salamander sampling	s414	2016	Autumn	Hydromantes genei	Cave_genei2
Hydromantes species	Gastric Content	NCIT_C77614	NCIT	Hydromantes genei	NCBITaxon	NCBITaxon:36318	male	PATO	PATO:0000384	post-juvenile adult stage	UBERON	UBERON:0000113	cave	ENVO	ENVO:00000067	8.73	degree	UO	UO:0000185	39.12	degree	UO	UO:0000185	Salamander sampling	s415	2016	Autumn	Hydromantes genei	Cave_genei2
Hydromantes species	Gastric Content	NCIT_C77614	NCIT	Hydromantes genei	NCBITaxon	NCBITaxon:36318	male	PATO	PATO:0000384	post-juvenile adult stage	UBERON	UBERON:0000113	cave	ENVO	ENVO:00000067	8.73	degree	UO	UO:0000185	39.12	degree	UO	UO:0000185	Salamander sampling	s416	2016	Autumn	Hydromantes genei	Cave_genei2
Hydromantes species	Gastric Content	NCIT_C77614	NCIT	Hydromantes genei	NCBITaxon	NCBITaxon:36318	male	PATO	PATO:0000384	post-juvenile adult stage	UBERON	UBERON:0000113	cave	ENVO	ENVO:00000067	8.73	degree	UO	UO:0000185	39.12	degree	UO	UO:0000185	Salamander sampling	s417	2016	Autumn	Hydromantes genei	Cave_genei2
Hydromantes species	Gastric Content	NCIT_C77614	NCIT	Hydromantes genei	NCBITaxon	NCBITaxon:36318	male	PATO	PATO:0000384	post-juvenile adult stage	UBERON	UBERON:0000113	cave	ENVO	ENVO:00000067	8.73	degree	UO	UO:0000185	39.12	degree	UO	UO:0000185	Salamander sampling	s418	2015	Autumn	Hydromantes genei	Cave_genei2
Hydromantes species	Gastric Content	NCIT_C77614	NCIT	Hydromantes genei	NCBITaxon	NCBITaxon:36318	male	PATO	PATO:0000384	post-juvenile adult stage	UBERON	UBERON:0000113	cave	ENVO	ENVO:00000067	8.73	degree	UO	UO:0000185	39.12	degree	UO	UO:0000185	Salamander sampling	s419	2015	Autumn	Hydromantes genei	Cave_genei2
Hydromantes species	Gastric Content	NCIT_C77614	NCIT	Hydromantes genei	NCBITaxon	NCBITaxon:36318				sexually immature stage	UBERON	UBERON:0000112	cave	ENVO	ENVO:00000067	8.73	degree	UO	UO:0000185	39.12	degree	UO	UO:0000185	Salamander sampling	s420	2015	Autumn	Hydromantes genei	Cave_genei2
Hydromantes species	Gastric Content	NCIT_C77614	NCIT	Hydromantes genei	NCBITaxon	NCBITaxon:36318				sexually immature stage	UBERON	UBERON:0000112	cave	ENVO	ENVO:00000067	8.73	degree	UO	UO:0000185	39.12	degree	UO	UO:0000185	Salamander sampling	s421	2015	Autumn	Hydromantes genei	Cave_genei2
Hydromantes species	Gastric Content	NCIT_C77614	NCIT	Hydromantes genei	NCBITaxon	NCBITaxon:36318	female	PATO	PATO:0000383	post-juvenile adult stage	UBERON	UBERON:0000113	cave	ENVO	ENVO:00000067	8.73	degree	UO	UO:0000185	39.12	degree	UO	UO:0000185	Salamander sampling	s422	2015	Autumn	Hydromantes genei	Cave_genei2
Hydromantes species	Gastric Content	NCIT_C77614	NCIT	Hydromantes genei	NCBITaxon	NCBITaxon:36318	male	PATO	PATO:0000384	post-juvenile adult stage	UBERON	UBERON:0000113	cave	ENVO	ENVO:00000067	8.73	degree	UO	UO:0000185	39.12	degree	UO	UO:0000185	Salamander sampling	s423	2015	Autumn	Hydromantes genei	Cave_genei2
Hydromantes species	Gastric Content	NCIT_C77614	NCIT	Hydromantes genei	NCBITaxon	NCBITaxon:36318	female	PATO	PATO:0000383	post-juvenile adult stage	UBERON	UBERON:0000113	cave	ENVO	ENVO:00000067	8.73	degree	UO	UO:0000185	39.12	degree	UO	UO:0000185	Salamander sampling	s424	2015	Autumn	Hydromantes genei	Cave_genei2
Hydromantes species	Gastric Content	NCIT_C77614	NCIT	Hydromantes genei	NCBITaxon	NCBITaxon:36318	female	PATO	PATO:0000383	post-juvenile adult stage	UBERON	UBERON:0000113	cave	ENVO	ENVO:00000067	8.73	degree	UO	UO:0000185	39.12	degree	UO	UO:0000185	Salamander sampling	s425	2015	Autumn	Hydromantes genei	Cave_genei2
Hydromantes species	Gastric Content	NCIT_C77614	NCIT	Hydromantes genei	NCBITaxon	NCBITaxon:36318				sexually immature stage	UBERON	UBERON:0000112	cave	ENVO	ENVO:00000067	8.73	degree	UO	UO:0000185	39.12	degree	UO	UO:0000185	Salamander sampling	s426	2015	Autumn	Hydromantes genei	Cave_genei2
Hydromantes species	Gastric Content	NCIT_C77614	NCIT	Hydromantes genei	NCBITaxon	NCBITaxon:36318				sexually immature stage	UBERON	UBERON:0000112	cave	ENVO	ENVO:00000067	8.73	degree	UO	UO:0000185	39.12	degree	UO	UO:0000185	Salamander sampling	s427	2015	Autumn	Hydromantes genei	Cave_genei2
Hydromantes species	Gastric Content	NCIT_C77614	NCIT	Hydromantes genei	NCBITaxon	NCBITaxon:36318				sexually immature stage	UBERON	UBERON:0000112	cave	ENVO	ENVO:00000067	8.73	degree	UO	UO:0000185	39.12	degree	UO	UO:0000185	Salamander sampling	s428	2015	Autumn	Hydromantes genei	Cave_genei2
Hydromantes species	Gastric Content	NCIT_C77614	NCIT	Hydromantes genei	NCBITaxon	NCBITaxon:36318				sexually immature stage	UBERON	UBERON:0000112	cave	ENVO	ENVO:00000067	8.73	degree	UO	UO:0000185	39.12	degree	UO	UO:0000185	Salamander sampling	s429	2015	Autumn	Hydromantes genei	Cave_genei2
Hydromantes species	Gastric Content	NCIT_C77614	NCIT	Hydromantes genei	NCBITaxon	NCBITaxon:36318				sexually immature stage	UBERON	UBERON:0000112	cave	ENVO	ENVO:00000067	8.73	degree	UO	UO:0000185	39.12	degree	UO	UO:0000185	Salamander sampling	s430	2015	Autumn	Hydromantes genei	Cave_genei2
Hydromantes species	Gastric Content	NCIT_C77614	NCIT	Hydromantes genei	NCBITaxon	NCBITaxon:36318	male	PATO	PATO:0000384	post-juvenile adult stage	UBERON	UBERON:0000113	cave	ENVO	ENVO:00000067	8.73	degree	UO	UO:0000185	39.12	degree	UO	UO:0000185	Salamander sampling	s431	2017	Spring	Hydromantes genei	Cave_genei2
Hydromantes species	Gastric Content	NCIT_C77614	NCIT	Hydromantes genei	NCBITaxon	NCBITaxon:36318				sexually immature stage	UBERON	UBERON:0000112	cave	ENVO	ENVO:00000067	8.73	degree	UO	UO:0000185	39.12	degree	UO	UO:0000185	Salamander sampling	s432	2016	Spring	Hydromantes genei	Cave_genei2
Hydromantes species	Gastric Content	NCIT_C77614	NCIT	Hydromantes genei	NCBITaxon	NCBITaxon:36318				sexually immature stage	UBERON	UBERON:0000112	cave	ENVO	ENVO:00000067	8.73	degree	UO	UO:0000185	39.12	degree	UO	UO:0000185	Salamander sampling	s433	2016	Autumn	Hydromantes genei	Cave_genei2
Hydromantes species	Gastric Content	NCIT_C77614	NCIT	Hydromantes genei	NCBITaxon	NCBITaxon:36318				sexually immature stage	UBERON	UBERON:0000112	cave	ENVO	ENVO:00000067	8.73	degree	UO	UO:0000185	39.12	degree	UO	UO:0000185	Salamander sampling	s434	2015	Autumn	Hydromantes genei	Cave_genei2
Hydromantes species	Gastric Content	NCIT_C77614	NCIT	Hydromantes genei	NCBITaxon	NCBITaxon:36318				sexually immature stage	UBERON	UBERON:0000112	cave	ENVO	ENVO:00000067	8.73	degree	UO	UO:0000185	39.12	degree	UO	UO:0000185	Salamander sampling	s435	2015	Autumn	Hydromantes genei	Cave_genei2
Hydromantes species	Gastric Content	NCIT_C77614	NCIT	Hydromantes genei	NCBITaxon	NCBITaxon:36318				sexually immature stage	UBERON	UBERON:0000112	cave	ENVO	ENVO:00000067	39.25	degree	UO	UO:0000185	8.52	degree	UO	UO:0000185	Salamander sampling	s436	2016	Spring	Hydromantes genei	Cave_genei4
Hydromantes species	Gastric Content	NCIT_C77614	NCIT	Hydromantes genei	NCBITaxon	NCBITaxon:36318				sexually immature stage	UBERON	UBERON:0000112	cave	ENVO	ENVO:00000067	39.25	degree	UO	UO:0000185	8.52	degree	UO	UO:0000185	Salamander sampling	s437	2016	Spring	Hydromantes genei	Cave_genei4
Hydromantes species	Gastric Content	NCIT_C77614	NCIT	Hydromantes genei	NCBITaxon	NCBITaxon:36318				sexually immature stage	UBERON	UBERON:0000112	cave	ENVO	ENVO:00000067	39.25	degree	UO	UO:0000185	8.52	degree	UO	UO:0000185	Salamander sampling	s438	2016	Spring	Hydromantes genei	Cave_genei4
Hydromantes species	Gastric Content	NCIT_C77614	NCIT	Hydromantes genei	NCBITaxon	NCBITaxon:36318				sexually immature stage	UBERON	UBERON:0000112	cave	ENVO	ENVO:00000067	39.25	degree	UO	UO:0000185	8.52	degree	UO	UO:0000185	Salamander sampling	s439	2017	Spring	Hydromantes genei	Cave_genei4
Hydromantes species	Gastric Content	NCIT_C77614	NCIT	Hydromantes genei	NCBITaxon	NCBITaxon:36318				sexually immature stage	UBERON	UBERON:0000112	cave	ENVO	ENVO:00000067	39.36	degree	UO	UO:0000185	8.41	degree	UO	UO:0000185	Salamander sampling	s440	2015	Autumn	Hydromantes genei	Cave_genei1
Hydromantes species	Gastric Content	NCIT_C77614	NCIT	Hydromantes genei	NCBITaxon	NCBITaxon:36318				sexually immature stage	UBERON	UBERON:0000112	cave	ENVO	ENVO:00000067	39.36	degree	UO	UO:0000185	8.41	degree	UO	UO:0000185	Salamander sampling	s441	2015	Autumn	Hydromantes genei	Cave_genei1
Hydromantes species	Gastric Content	NCIT_C77614	NCIT	Hydromantes genei	NCBITaxon	NCBITaxon:36318				sexually immature stage	UBERON	UBERON:0000112	cave	ENVO	ENVO:00000067	39.25	degree	UO	UO:0000185	8.52	degree	UO	UO:0000185	Salamander sampling	s442	2016	Spring	Hydromantes genei	Cave_genei3
Hydromantes species	Gastric Content	NCIT_C77614	NCIT	Hydromantes genei	NCBITaxon	NCBITaxon:36318				sexually immature stage	UBERON	UBERON:0000112	cave	ENVO	ENVO:00000067	39.25	degree	UO	UO:0000185	8.52	degree	UO	UO:0000185	Salamander sampling	s443	2016	Spring	Hydromantes genei	Cave_genei3
Hydromantes species	Gastric Content	NCIT_C77614	NCIT	Hydromantes genei	NCBITaxon	NCBITaxon:36318				sexually immature stage	UBERON	UBERON:0000112	cave	ENVO	ENVO:00000067	39.25	degree	UO	UO:0000185	8.52	degree	UO	UO:0000185	Salamander sampling	s444	2016	Spring	Hydromantes genei	Cave_genei3
Hydromantes species	Gastric Content	NCIT_C77614	NCIT	Hydromantes genei	NCBITaxon	NCBITaxon:36318				sexually immature stage	UBERON	UBERON:0000112	cave	ENVO	ENVO:00000067	39.25	degree	UO	UO:0000185	8.52	degree	UO	UO:0000185	Salamander sampling	s445	2016	Spring	Hydromantes genei	Cave_genei3
Hydromantes species	Gastric Content	NCIT_C77614	NCIT	Hydromantes genei	NCBITaxon	NCBITaxon:36318				sexually immature stage	UBERON	UBERON:0000112	cave	ENVO	ENVO:00000067	39.25	degree	UO	UO:0000185	8.52	degree	UO	UO:0000185	Salamander sampling	s446	2016	Spring	Hydromantes genei	Cave_genei3
Hydromantes species	Gastric Content	NCIT_C77614	NCIT	Hydromantes genei	NCBITaxon	NCBITaxon:36318				sexually immature stage	UBERON	UBERON:0000112	cave	ENVO	ENVO:00000067	39.25	degree	UO	UO:0000185	8.52	degree	UO	UO:0000185	Salamander sampling	s447	2016	Autumn	Hydromantes genei	Cave_genei3
Hydromantes species	Gastric Content	NCIT_C77614	NCIT	Hydromantes genei	NCBITaxon	NCBITaxon:36318				sexually immature stage	UBERON	UBERON:0000112	cave	ENVO	ENVO:00000067	39.25	degree	UO	UO:0000185	8.52	degree	UO	UO:0000185	Salamander sampling	s448	2016	Autumn	Hydromantes genei	Cave_genei3
Hydromantes species	Gastric Content	NCIT_C77614	NCIT	Hydromantes genei	NCBITaxon	NCBITaxon:36318				sexually immature stage	UBERON	UBERON:0000112	cave	ENVO	ENVO:00000067	39.25	degree	UO	UO:0000185	8.52	degree	UO	UO:0000185	Salamander sampling	s449	2017	Spring	Hydromantes genei	Cave_genei3
Hydromantes species	Gastric Content	NCIT_C77614	NCIT	Hydromantes genei	NCBITaxon	NCBITaxon:36318				sexually immature stage	UBERON	UBERON:0000112	cave	ENVO	ENVO:00000067	39.25	degree	UO	UO:0000185	8.52	degree	UO	UO:0000185	Salamander sampling	s450	2017	Spring	Hydromantes genei	Cave_genei3
Hydromantes species	Gastric Content	NCIT_C77614	NCIT	Hydromantes genei	NCBITaxon	NCBITaxon:36318	female	PATO	PATO:0000383	post-juvenile adult stage	UBERON	UBERON:0000113	cave	ENVO	ENVO:00000067	8.73	degree	UO	UO:0000185	39.12	degree	UO	UO:0000185	Salamander sampling	s451	2016	Spring	Hydromantes genei	Cave_genei2
Hydromantes species	Gastric Content	NCIT_C77614	NCIT	Hydromantes genei	NCBITaxon	NCBITaxon:36318	male	PATO	PATO:0000384	post-juvenile adult stage	UBERON	UBERON:0000113	cave	ENVO	ENVO:00000067	8.73	degree	UO	UO:0000185	39.12	degree	UO	UO:0000185	Salamander sampling	s452	2016	Spring	Hydromantes genei	Cave_genei2
Hydromantes species	Gastric Content	NCIT_C77614	NCIT	Hydromantes genei	NCBITaxon	NCBITaxon:36318	male	PATO	PATO:0000384	post-juvenile adult stage	UBERON	UBERON:0000113	cave	ENVO	ENVO:00000067	8.73	degree	UO	UO:0000185	39.12	degree	UO	UO:0000185	Salamander sampling	s453	2016	Spring	Hydromantes genei	Cave_genei2
Hydromantes species	Gastric Content	NCIT_C77614	NCIT	Hydromantes genei	NCBITaxon	NCBITaxon:36318	female	PATO	PATO:0000383	post-juvenile adult stage	UBERON	UBERON:0000113	cave	ENVO	ENVO:00000067	8.73	degree	UO	UO:0000185	39.12	degree	UO	UO:0000185	Salamander sampling	s454	2016	Spring	Hydromantes genei	Cave_genei2
Hydromantes species	Gastric Content	NCIT_C77614	NCIT	Hydromantes genei	NCBITaxon	NCBITaxon:36318	male	PATO	PATO:0000384	post-juvenile adult stage	UBERON	UBERON:0000113	cave	ENVO	ENVO:00000067	8.73	degree	UO	UO:0000185	39.12	degree	UO	UO:0000185	Salamander sampling	s455	2016	Spring	Hydromantes genei	Cave_genei2
Hydromantes species	Gastric Content	NCIT_C77614	NCIT	Hydromantes genei	NCBITaxon	NCBITaxon:36318	male	PATO	PATO:0000384	post-juvenile adult stage	UBERON	UBERON:0000113	cave	ENVO	ENVO:00000067	8.73	degree	UO	UO:0000185	39.12	degree	UO	UO:0000185	Salamander sampling	s456	2016	Autumn	Hydromantes genei	Cave_genei2
Hydromantes species	Gastric Content	NCIT_C77614	NCIT	Hydromantes genei	NCBITaxon	NCBITaxon:36318	male	PATO	PATO:0000384	post-juvenile adult stage	UBERON	UBERON:0000113	cave	ENVO	ENVO:00000067	8.73	degree	UO	UO:0000185	39.12	degree	UO	UO:0000185	Salamander sampling	s457	2016	Autumn	Hydromantes genei	Cave_genei2
Hydromantes species	Gastric Content	NCIT_C77614	NCIT	Hydromantes genei	NCBITaxon	NCBITaxon:36318	female	PATO	PATO:0000383	post-juvenile adult stage	UBERON	UBERON:0000113	cave	ENVO	ENVO:00000067	8.73	degree	UO	UO:0000185	39.12	degree	UO	UO:0000185	Salamander sampling	s458	2016	Autumn	Hydromantes genei	Cave_genei2
Hydromantes species	Gastric Content	NCIT_C77614	NCIT	Hydromantes genei	NCBITaxon	NCBITaxon:36318	female	PATO	PATO:0000383	post-juvenile adult stage	UBERON	UBERON:0000113	cave	ENVO	ENVO:00000067	8.73	degree	UO	UO:0000185	39.12	degree	UO	UO:0000185	Salamander sampling	s459	2015	Autumn	Hydromantes genei	Cave_genei2
Hydromantes species	Gastric Content	NCIT_C77614	NCIT	Hydromantes genei	NCBITaxon	NCBITaxon:36318	female	PATO	PATO:0000383	post-juvenile adult stage	UBERON	UBERON:0000113	cave	ENVO	ENVO:00000067	8.73	degree	UO	UO:0000185	39.12	degree	UO	UO:0000185	Salamander sampling	s460	2015	Autumn	Hydromantes genei	Cave_genei2
Hydromantes species	Gastric Content	NCIT_C77614	NCIT	Hydromantes genei	NCBITaxon	NCBITaxon:36318	female	PATO	PATO:0000383	post-juvenile adult stage	UBERON	UBERON:0000113	cave	ENVO	ENVO:00000067	8.73	degree	UO	UO:0000185	39.12	degree	UO	UO:0000185	Salamander sampling	s461	2015	Autumn	Hydromantes genei	Cave_genei2
Hydromantes species	Gastric Content	NCIT_C77614	NCIT	Hydromantes genei	NCBITaxon	NCBITaxon:36318	female	PATO	PATO:0000383	post-juvenile adult stage	UBERON	UBERON:0000113	cave	ENVO	ENVO:00000067	8.73	degree	UO	UO:0000185	39.12	degree	UO	UO:0000185	Salamander sampling	s462	2015	Autumn	Hydromantes genei	Cave_genei2
Hydromantes species	Gastric Content	NCIT_C77614	NCIT	Hydromantes genei	NCBITaxon	NCBITaxon:36318	male	PATO	PATO:0000384	post-juvenile adult stage	UBERON	UBERON:0000113	cave	ENVO	ENVO:00000067	8.73	degree	UO	UO:0000185	39.12	degree	UO	UO:0000185	Salamander sampling	s463	2015	Autumn	Hydromantes genei	Cave_genei2
Hydromantes species	Gastric Content	NCIT_C77614	NCIT	Hydromantes genei	NCBITaxon	NCBITaxon:36318	female	PATO	PATO:0000383	post-juvenile adult stage	UBERON	UBERON:0000113	cave	ENVO	ENVO:00000067	8.73	degree	UO	UO:0000185	39.12	degree	UO	UO:0000185	Salamander sampling	s464	2015	Autumn	Hydromantes genei	Cave_genei2
Hydromantes species	Gastric Content	NCIT_C77614	NCIT	Hydromantes genei	NCBITaxon	NCBITaxon:36318	female	PATO	PATO:0000383	post-juvenile adult stage	UBERON	UBERON:0000113	cave	ENVO	ENVO:00000067	8.73	degree	UO	UO:0000185	39.12	degree	UO	UO:0000185	Salamander sampling	s465	2015	Autumn	Hydromantes genei	Cave_genei2
Hydromantes species	Gastric Content	NCIT_C77614	NCIT	Hydromantes genei	NCBITaxon	NCBITaxon:36318	female	PATO	PATO:0000383	post-juvenile adult stage	UBERON	UBERON:0000113	cave	ENVO	ENVO:00000067	8.73	degree	UO	UO:0000185	39.12	degree	UO	UO:0000185	Salamander sampling	s466	2015	Autumn	Hydromantes genei	Cave_genei2
Hydromantes species	Gastric Content	NCIT_C77614	NCIT	Hydromantes genei	NCBITaxon	NCBITaxon:36318	female	PATO	PATO:0000383	post-juvenile adult stage	UBERON	UBERON:0000113	cave	ENVO	ENVO:00000067	8.73	degree	UO	UO:0000185	39.12	degree	UO	UO:0000185	Salamander sampling	s467	2015	Autumn	Hydromantes genei	Cave_genei2
Hydromantes species	Gastric Content	NCIT_C77614	NCIT	Hydromantes genei	NCBITaxon	NCBITaxon:36318	male	PATO	PATO:0000384	post-juvenile adult stage	UBERON	UBERON:0000113	cave	ENVO	ENVO:00000067	8.73	degree	UO	UO:0000185	39.12	degree	UO	UO:0000185	Salamander sampling	s468	2017	Spring	Hydromantes genei	Cave_genei2
Hydromantes species	Gastric Content	NCIT_C77614	NCIT	Hydromantes genei	NCBITaxon	NCBITaxon:36318	male	PATO	PATO:0000384	post-juvenile adult stage	UBERON	UBERON:0000113	cave	ENVO	ENVO:00000067	8.73	degree	UO	UO:0000185	39.12	degree	UO	UO:0000185	Salamander sampling	s469	2017	Spring	Hydromantes genei	Cave_genei2
Hydromantes species	Gastric Content	NCIT_C77614	NCIT	Hydromantes genei	NCBITaxon	NCBITaxon:36318	female	PATO	PATO:0000383	post-juvenile adult stage	UBERON	UBERON:0000113	cave	ENVO	ENVO:00000067	8.73	degree	UO	UO:0000185	39.12	degree	UO	UO:0000185	Salamander sampling	s470	2017	Spring	Hydromantes genei	Cave_genei2
Hydromantes species	Gastric Content	NCIT_C77614	NCIT	Hydromantes genei	NCBITaxon	NCBITaxon:36318	male	PATO	PATO:0000384	post-juvenile adult stage	UBERON	UBERON:0000113	cave	ENVO	ENVO:00000067	39.25	degree	UO	UO:0000185	8.52	degree	UO	UO:0000185	Salamander sampling	s471	2016	Spring	Hydromantes genei	Cave_genei4
Hydromantes species	Gastric Content	NCIT_C77614	NCIT	Hydromantes genei	NCBITaxon	NCBITaxon:36318	male	PATO	PATO:0000384	post-juvenile adult stage	UBERON	UBERON:0000113	cave	ENVO	ENVO:00000067	39.25	degree	UO	UO:0000185	8.52	degree	UO	UO:0000185	Salamander sampling	s472	2016	Spring	Hydromantes genei	Cave_genei4
Hydromantes species	Gastric Content	NCIT_C77614	NCIT	Hydromantes genei	NCBITaxon	NCBITaxon:36318	female	PATO	PATO:0000383	post-juvenile adult stage	UBERON	UBERON:0000113	cave	ENVO	ENVO:00000067	39.25	degree	UO	UO:0000185	8.52	degree	UO	UO:0000185	Salamander sampling	s473	2016	Spring	Hydromantes genei	Cave_genei4
Hydromantes species	Gastric Content	NCIT_C77614	NCIT	Hydromantes genei	NCBITaxon	NCBITaxon:36318	male	PATO	PATO:0000384	post-juvenile adult stage	UBERON	UBERON:0000113	cave	ENVO	ENVO:00000067	39.25	degree	UO	UO:0000185	8.52	degree	UO	UO:0000185	Salamander sampling	s474	2016	Spring	Hydromantes genei	Cave_genei4
Hydromantes species	Gastric Content	NCIT_C77614	NCIT	Hydromantes genei	NCBITaxon	NCBITaxon:36318	female	PATO	PATO:0000383	post-juvenile adult stage	UBERON	UBERON:0000113	cave	ENVO	ENVO:00000067	39.25	degree	UO	UO:0000185	8.52	degree	UO	UO:0000185	Salamander sampling	s475	2016	Autumn	Hydromantes genei	Cave_genei4
Hydromantes species	Gastric Content	NCIT_C77614	NCIT	Hydromantes genei	NCBITaxon	NCBITaxon:36318	male	PATO	PATO:0000384	post-juvenile adult stage	UBERON	UBERON:0000113	cave	ENVO	ENVO:00000067	39.25	degree	UO	UO:0000185	8.52	degree	UO	UO:0000185	Salamander sampling	s476	2017	Spring	Hydromantes genei	Cave_genei4
Hydromantes species	Gastric Content	NCIT_C77614	NCIT	Hydromantes genei	NCBITaxon	NCBITaxon:36318	male	PATO	PATO:0000384	post-juvenile adult stage	UBERON	UBERON:0000113	cave	ENVO	ENVO:00000067	39.36	degree	UO	UO:0000185	8.41	degree	UO	UO:0000185	Salamander sampling	s477	2015	Autumn	Hydromantes genei	Cave_genei1
Hydromantes species	Gastric Content	NCIT_C77614	NCIT	Hydromantes genei	NCBITaxon	NCBITaxon:36318	female	PATO	PATO:0000383	post-juvenile adult stage	UBERON	UBERON:0000113	cave	ENVO	ENVO:00000067	39.36	degree	UO	UO:0000185	8.41	degree	UO	UO:0000185	Salamander sampling	s478	2015	Autumn	Hydromantes genei	Cave_genei1
Hydromantes species	Gastric Content	NCIT_C77614	NCIT	Hydromantes genei	NCBITaxon	NCBITaxon:36318	male	PATO	PATO:0000384	post-juvenile adult stage	UBERON	UBERON:0000113	cave	ENVO	ENVO:00000067	39.36	degree	UO	UO:0000185	8.41	degree	UO	UO:0000185	Salamander sampling	s479	2015	Autumn	Hydromantes genei	Cave_genei1
Hydromantes species	Gastric Content	NCIT_C77614	NCIT	Hydromantes genei	NCBITaxon	NCBITaxon:36318	female	PATO	PATO:0000383	post-juvenile adult stage	UBERON	UBERON:0000113	cave	ENVO	ENVO:00000067	39.36	degree	UO	UO:0000185	8.41	degree	UO	UO:0000185	Salamander sampling	s480	2015	Autumn	Hydromantes genei	Cave_genei1
Hydromantes species	Gastric Content	NCIT_C77614	NCIT	Hydromantes genei	NCBITaxon	NCBITaxon:36318	male	PATO	PATO:0000384	post-juvenile adult stage	UBERON	UBERON:0000113	cave	ENVO	ENVO:00000067	39.36	degree	UO	UO:0000185	8.41	degree	UO	UO:0000185	Salamander sampling	s481	2015	Autumn	Hydromantes genei	Cave_genei1
Hydromantes species	Gastric Content	NCIT_C77614	NCIT	Hydromantes genei	NCBITaxon	NCBITaxon:36318	female	PATO	PATO:0000383	post-juvenile adult stage	UBERON	UBERON:0000113	cave	ENVO	ENVO:00000067	39.36	degree	UO	UO:0000185	8.41	degree	UO	UO:0000185	Salamander sampling	s482	2015	Autumn	Hydromantes genei	Cave_genei1
Hydromantes species	Gastric Content	NCIT_C77614	NCIT	Hydromantes genei	NCBITaxon	NCBITaxon:36318	male	PATO	PATO:0000384	post-juvenile adult stage	UBERON	UBERON:0000113	cave	ENVO	ENVO:00000067	39.36	degree	UO	UO:0000185	8.41	degree	UO	UO:0000185	Salamander sampling	s483	2015	Autumn	Hydromantes genei	Cave_genei1
Hydromantes species	Gastric Content	NCIT_C77614	NCIT	Hydromantes genei	NCBITaxon	NCBITaxon:36318	female	PATO	PATO:0000383	post-juvenile adult stage	UBERON	UBERON:0000113	cave	ENVO	ENVO:00000067	39.36	degree	UO	UO:0000185	8.41	degree	UO	UO:0000185	Salamander sampling	s484	2015	Autumn	Hydromantes genei	Cave_genei1
Hydromantes species	Gastric Content	NCIT_C77614	NCIT	Hydromantes genei	NCBITaxon	NCBITaxon:36318	male	PATO	PATO:0000384	post-juvenile adult stage	UBERON	UBERON:0000113	cave	ENVO	ENVO:00000067	39.25	degree	UO	UO:0000185	8.52	degree	UO	UO:0000185	Salamander sampling	s485	2016	Spring	Hydromantes genei	Cave_genei3
Hydromantes species	Gastric Content	NCIT_C77614	NCIT	Hydromantes genei	NCBITaxon	NCBITaxon:36318	female	PATO	PATO:0000383	post-juvenile adult stage	UBERON	UBERON:0000113	cave	ENVO	ENVO:00000067	39.25	degree	UO	UO:0000185	8.52	degree	UO	UO:0000185	Salamander sampling	s486	2016	Spring	Hydromantes genei	Cave_genei3
Hydromantes species	Gastric Content	NCIT_C77614	NCIT	Hydromantes genei	NCBITaxon	NCBITaxon:36318	female	PATO	PATO:0000383	post-juvenile adult stage	UBERON	UBERON:0000113	cave	ENVO	ENVO:00000067	39.25	degree	UO	UO:0000185	8.52	degree	UO	UO:0000185	Salamander sampling	s487	2016	Spring	Hydromantes genei	Cave_genei3
Hydromantes species	Gastric Content	NCIT_C77614	NCIT	Hydromantes genei	NCBITaxon	NCBITaxon:36318	female	PATO	PATO:0000383	post-juvenile adult stage	UBERON	UBERON:0000113	cave	ENVO	ENVO:00000067	39.25	degree	UO	UO:0000185	8.52	degree	UO	UO:0000185	Salamander sampling	s488	2016	Spring	Hydromantes genei	Cave_genei3
Hydromantes species	Gastric Content	NCIT_C77614	NCIT	Hydromantes genei	NCBITaxon	NCBITaxon:36318	male	PATO	PATO:0000384	post-juvenile adult stage	UBERON	UBERON:0000113	cave	ENVO	ENVO:00000067	39.25	degree	UO	UO:0000185	8.52	degree	UO	UO:0000185	Salamander sampling	s489	2016	Spring	Hydromantes genei	Cave_genei3
Hydromantes species	Gastric Content	NCIT_C77614	NCIT	Hydromantes genei	NCBITaxon	NCBITaxon:36318	female	PATO	PATO:0000383	post-juvenile adult stage	UBERON	UBERON:0000113	cave	ENVO	ENVO:00000067	39.25	degree	UO	UO:0000185	8.52	degree	UO	UO:0000185	Salamander sampling	s490	2016	Spring	Hydromantes genei	Cave_genei3
Hydromantes species	Gastric Content	NCIT_C77614	NCIT	Hydromantes genei	NCBITaxon	NCBITaxon:36318	male	PATO	PATO:0000384	post-juvenile adult stage	UBERON	UBERON:0000113	cave	ENVO	ENVO:00000067	39.25	degree	UO	UO:0000185	8.52	degree	UO	UO:0000185	Salamander sampling	s491	2016	Spring	Hydromantes genei	Cave_genei3
Hydromantes species	Gastric Content	NCIT_C77614	NCIT	Hydromantes genei	NCBITaxon	NCBITaxon:36318	male	PATO	PATO:0000384	post-juvenile adult stage	UBERON	UBERON:0000113	cave	ENVO	ENVO:00000067	39.25	degree	UO	UO:0000185	8.52	degree	UO	UO:0000185	Salamander sampling	s492	2016	Spring	Hydromantes genei	Cave_genei3
Hydromantes species	Gastric Content	NCIT_C77614	NCIT	Hydromantes genei	NCBITaxon	NCBITaxon:36318	male	PATO	PATO:0000384	post-juvenile adult stage	UBERON	UBERON:0000113	cave	ENVO	ENVO:00000067	39.25	degree	UO	UO:0000185	8.52	degree	UO	UO:0000185	Salamander sampling	s493	2016	Spring	Hydromantes genei	Cave_genei3
Hydromantes species	Gastric Content	NCIT_C77614	NCIT	Hydromantes genei	NCBITaxon	NCBITaxon:36318	female	PATO	PATO:0000383	post-juvenile adult stage	UBERON	UBERON:0000113	cave	ENVO	ENVO:00000067	39.25	degree	UO	UO:0000185	8.52	degree	UO	UO:0000185	Salamander sampling	s494	2016	Spring	Hydromantes genei	Cave_genei3
Hydromantes species	Gastric Content	NCIT_C77614	NCIT	Hydromantes genei	NCBITaxon	NCBITaxon:36318	male	PATO	PATO:0000384	post-juvenile adult stage	UBERON	UBERON:0000113	cave	ENVO	ENVO:00000067	39.25	degree	UO	UO:0000185	8.52	degree	UO	UO:0000185	Salamander sampling	s495	2016	Autumn	Hydromantes genei	Cave_genei3
Hydromantes species	Gastric Content	NCIT_C77614	NCIT	Hydromantes genei	NCBITaxon	NCBITaxon:36318	female	PATO	PATO:0000383	post-juvenile adult stage	UBERON	UBERON:0000113	cave	ENVO	ENVO:00000067	39.25	degree	UO	UO:0000185	8.52	degree	UO	UO:0000185	Salamander sampling	s496	2016	Autumn	Hydromantes genei	Cave_genei3
Hydromantes species	Gastric Content	NCIT_C77614	NCIT	Hydromantes genei	NCBITaxon	NCBITaxon:36318	male	PATO	PATO:0000384	post-juvenile adult stage	UBERON	UBERON:0000113	cave	ENVO	ENVO:00000067	39.25	degree	UO	UO:0000185	8.52	degree	UO	UO:0000185	Salamander sampling	s497	2016	Autumn	Hydromantes genei	Cave_genei3
Hydromantes species	Gastric Content	NCIT_C77614	NCIT	Hydromantes genei	NCBITaxon	NCBITaxon:36318	female	PATO	PATO:0000383	post-juvenile adult stage	UBERON	UBERON:0000113	cave	ENVO	ENVO:00000067	39.25	degree	UO	UO:0000185	8.52	degree	UO	UO:0000185	Salamander sampling	s498	2017	Spring	Hydromantes genei	Cave_genei3
Hydromantes species	Gastric Content	NCIT_C77614	NCIT	Hydromantes genei	NCBITaxon	NCBITaxon:36318	female	PATO	PATO:0000383	post-juvenile adult stage	UBERON	UBERON:0000113	cave	ENVO	ENVO:00000067	39.25	degree	UO	UO:0000185	8.52	degree	UO	UO:0000185	Salamander sampling	s499	2017	Spring	Hydromantes genei	Cave_genei3
Hydromantes species	Gastric Content	NCIT_C77614	NCIT	Hydromantes genei	NCBITaxon	NCBITaxon:36318	male	PATO	PATO:0000384	post-juvenile adult stage	UBERON	UBERON:0000113	cave	ENVO	ENVO:00000067	39.25	degree	UO	UO:0000185	8.52	degree	UO	UO:0000185	Salamander sampling	s500	2017	Spring	Hydromantes genei	Cave_genei3
Hydromantes species	Gastric Content	NCIT_C77614	NCIT	Hydromantes genei	NCBITaxon	NCBITaxon:36318	female	PATO	PATO:0000383	post-juvenile adult stage	UBERON	UBERON:0000113	cave	ENVO	ENVO:00000067	39.25	degree	UO	UO:0000185	8.52	degree	UO	UO:0000185	Salamander sampling	s501	2017	Spring	Hydromantes genei	Cave_genei3
Hydromantes species	Gastric Content	NCIT_C77614	NCIT	Hydromantes genei	NCBITaxon	NCBITaxon:36318				sexually immature stage	UBERON	UBERON:0000112	cave	ENVO	ENVO:00000067	39.25	degree	UO	UO:0000185	8.52	degree	UO	UO:0000185	Salamander sampling	s502	2016	Spring	Hydromantes genei	Cave_genei4
Hydromantes species	Gastric Content	NCIT_C77614	NCIT	Hydromantes genei	NCBITaxon	NCBITaxon:36318				sexually immature stage	UBERON	UBERON:0000112	cave	ENVO	ENVO:00000067	39.25	degree	UO	UO:0000185	8.52	degree	UO	UO:0000185	Salamander sampling	s503	2016	Spring	Hydromantes genei	Cave_genei4
Hydromantes species	Gastric Content	NCIT_C77614	NCIT	Hydromantes genei	NCBITaxon	NCBITaxon:36318				sexually immature stage	UBERON	UBERON:0000112	cave	ENVO	ENVO:00000067	39.25	degree	UO	UO:0000185	8.52	degree	UO	UO:0000185	Salamander sampling	s504	2016	Spring	Hydromantes genei	Cave_genei4
Hydromantes species	Gastric Content	NCIT_C77614	NCIT	Hydromantes genei	NCBITaxon	NCBITaxon:36318				sexually immature stage	UBERON	UBERON:0000112	cave	ENVO	ENVO:00000067	39.25	degree	UO	UO:0000185	8.52	degree	UO	UO:0000185	Salamander sampling	s505	2016	Spring	Hydromantes genei	Cave_genei4
Hydromantes species	Gastric Content	NCIT_C77614	NCIT	Hydromantes genei	NCBITaxon	NCBITaxon:36318	female	PATO	PATO:0000383	post-juvenile adult stage	UBERON	UBERON:0000113	cave	ENVO	ENVO:00000067	39.25	degree	UO	UO:0000185	8.52	degree	UO	UO:0000185	Salamander sampling	s506	2016	Autumn	Hydromantes genei	Cave_genei4
Hydromantes species	Gastric Content	NCIT_C77614	NCIT	Hydromantes genei	NCBITaxon	NCBITaxon:36318				sexually immature stage	UBERON	UBERON:0000112	cave	ENVO	ENVO:00000067	39.25	degree	UO	UO:0000185	8.52	degree	UO	UO:0000185	Salamander sampling	s507	2016	Autumn	Hydromantes genei	Cave_genei4
Hydromantes species	Gastric Content	NCIT_C77614	NCIT	Hydromantes genei	NCBITaxon	NCBITaxon:36318	male	PATO	PATO:0000384	post-juvenile adult stage	UBERON	UBERON:0000113	cave	ENVO	ENVO:00000067	39.25	degree	UO	UO:0000185	8.52	degree	UO	UO:0000185	Salamander sampling	s508	2016	Autumn	Hydromantes genei	Cave_genei4
Hydromantes species	Gastric Content	NCIT_C77614	NCIT	Hydromantes genei	NCBITaxon	NCBITaxon:36318	female	PATO	PATO:0000383	post-juvenile adult stage	UBERON	UBERON:0000113	cave	ENVO	ENVO:00000067	39.25	degree	UO	UO:0000185	8.52	degree	UO	UO:0000185	Salamander sampling	s509	2017	Spring	Hydromantes genei	Cave_genei4
Hydromantes species	Gastric Content	NCIT_C77614	NCIT	Hydromantes genei	NCBITaxon	NCBITaxon:36318	female	PATO	PATO:0000383	post-juvenile adult stage	UBERON	UBERON:0000113	cave	ENVO	ENVO:00000067	39.36	degree	UO	UO:0000185	8.41	degree	UO	UO:0000185	Salamander sampling	s510	2015	Autumn	Hydromantes genei	Cave_genei1
Hydromantes species	Gastric Content	NCIT_C77614	NCIT	Hydromantes genei	NCBITaxon	NCBITaxon:36318	male	PATO	PATO:0000384	post-juvenile adult stage	UBERON	UBERON:0000113	cave	ENVO	ENVO:00000067	39.36	degree	UO	UO:0000185	8.41	degree	UO	UO:0000185	Salamander sampling	s511	2015	Autumn	Hydromantes genei	Cave_genei1
Hydromantes species	Gastric Content	NCIT_C77614	NCIT	Hydromantes genei	NCBITaxon	NCBITaxon:36318	female	PATO	PATO:0000383	post-juvenile adult stage	UBERON	UBERON:0000113	cave	ENVO	ENVO:00000067	39.36	degree	UO	UO:0000185	8.41	degree	UO	UO:0000185	Salamander sampling	s512	2015	Autumn	Hydromantes genei	Cave_genei1
Hydromantes species	Gastric Content	NCIT_C77614	NCIT	Hydromantes genei	NCBITaxon	NCBITaxon:36318				sexually immature stage	UBERON	UBERON:0000112	cave	ENVO	ENVO:00000067	39.36	degree	UO	UO:0000185	8.41	degree	UO	UO:0000185	Salamander sampling	s513	2015	Autumn	Hydromantes genei	Cave_genei1
Hydromantes species	Gastric Content	NCIT_C77614	NCIT	Hydromantes genei	NCBITaxon	NCBITaxon:36318				sexually immature stage	UBERON	UBERON:0000112	cave	ENVO	ENVO:00000067	39.25	degree	UO	UO:0000185	8.52	degree	UO	UO:0000185	Salamander sampling	s514	2016	Spring	Hydromantes genei	Cave_genei3
Hydromantes species	Gastric Content	NCIT_C77614	NCIT	Hydromantes genei	NCBITaxon	NCBITaxon:36318				sexually immature stage	UBERON	UBERON:0000112	cave	ENVO	ENVO:00000067	39.25	degree	UO	UO:0000185	8.52	degree	UO	UO:0000185	Salamander sampling	s515	2016	Spring	Hydromantes genei	Cave_genei3
Hydromantes species	Gastric Content	NCIT_C77614	NCIT	Hydromantes genei	NCBITaxon	NCBITaxon:36318				sexually immature stage	UBERON	UBERON:0000112	cave	ENVO	ENVO:00000067	39.25	degree	UO	UO:0000185	8.52	degree	UO	UO:0000185	Salamander sampling	s516	2016	Spring	Hydromantes genei	Cave_genei3
Hydromantes species	Gastric Content	NCIT_C77614	NCIT	Hydromantes genei	NCBITaxon	NCBITaxon:36318				sexually immature stage	UBERON	UBERON:0000112	cave	ENVO	ENVO:00000067	39.25	degree	UO	UO:0000185	8.52	degree	UO	UO:0000185	Salamander sampling	s517	2016	Spring	Hydromantes genei	Cave_genei3
Hydromantes species	Gastric Content	NCIT_C77614	NCIT	Hydromantes genei	NCBITaxon	NCBITaxon:36318				sexually immature stage	UBERON	UBERON:0000112	cave	ENVO	ENVO:00000067	39.25	degree	UO	UO:0000185	8.52	degree	UO	UO:0000185	Salamander sampling	s518	2016	Spring	Hydromantes genei	Cave_genei3
Hydromantes species	Gastric Content	NCIT_C77614	NCIT	Hydromantes genei	NCBITaxon	NCBITaxon:36318	female	PATO	PATO:0000383	post-juvenile adult stage	UBERON	UBERON:0000113	cave	ENVO	ENVO:00000067	39.25	degree	UO	UO:0000185	8.52	degree	UO	UO:0000185	Salamander sampling	s519	2016	Spring	Hydromantes genei	Cave_genei3
Hydromantes species	Gastric Content	NCIT_C77614	NCIT	Hydromantes genei	NCBITaxon	NCBITaxon:36318	male	PATO	PATO:0000384	post-juvenile adult stage	UBERON	UBERON:0000113	cave	ENVO	ENVO:00000067	39.25	degree	UO	UO:0000185	8.52	degree	UO	UO:0000185	Salamander sampling	s520	2016	Spring	Hydromantes genei	Cave_genei3
Hydromantes species	Gastric Content	NCIT_C77614	NCIT	Hydromantes genei	NCBITaxon	NCBITaxon:36318	male	PATO	PATO:0000384	post-juvenile adult stage	UBERON	UBERON:0000113	cave	ENVO	ENVO:00000067	39.25	degree	UO	UO:0000185	8.52	degree	UO	UO:0000185	Salamander sampling	s521	2016	Spring	Hydromantes genei	Cave_genei3
Hydromantes species	Gastric Content	NCIT_C77614	NCIT	Hydromantes genei	NCBITaxon	NCBITaxon:36318				sexually immature stage	UBERON	UBERON:0000112	cave	ENVO	ENVO:00000067	39.25	degree	UO	UO:0000185	8.52	degree	UO	UO:0000185	Salamander sampling	s522	2016	Spring	Hydromantes genei	Cave_genei3
Hydromantes species	Gastric Content	NCIT_C77614	NCIT	Hydromantes genei	NCBITaxon	NCBITaxon:36318	male	PATO	PATO:0000384	post-juvenile adult stage	UBERON	UBERON:0000113	cave	ENVO	ENVO:00000067	39.25	degree	UO	UO:0000185	8.52	degree	UO	UO:0000185	Salamander sampling	s523	2016	Spring	Hydromantes genei	Cave_genei3
Hydromantes species	Gastric Content	NCIT_C77614	NCIT	Hydromantes genei	NCBITaxon	NCBITaxon:36318	female	PATO	PATO:0000383	post-juvenile adult stage	UBERON	UBERON:0000113	cave	ENVO	ENVO:00000067	39.25	degree	UO	UO:0000185	8.52	degree	UO	UO:0000185	Salamander sampling	s524	2016	Spring	Hydromantes genei	Cave_genei3
Hydromantes species	Gastric Content	NCIT_C77614	NCIT	Hydromantes genei	NCBITaxon	NCBITaxon:36318				sexually immature stage	UBERON	UBERON:0000112	cave	ENVO	ENVO:00000067	39.25	degree	UO	UO:0000185	8.52	degree	UO	UO:0000185	Salamander sampling	s525	2016	Spring	Hydromantes genei	Cave_genei3
Hydromantes species	Gastric Content	NCIT_C77614	NCIT	Hydromantes genei	NCBITaxon	NCBITaxon:36318	male	PATO	PATO:0000384	post-juvenile adult stage	UBERON	UBERON:0000113	cave	ENVO	ENVO:00000067	39.25	degree	UO	UO:0000185	8.52	degree	UO	UO:0000185	Salamander sampling	s526	2016	Spring	Hydromantes genei	Cave_genei3
Hydromantes species	Gastric Content	NCIT_C77614	NCIT	Hydromantes genei	NCBITaxon	NCBITaxon:36318				sexually immature stage	UBERON	UBERON:0000112	cave	ENVO	ENVO:00000067	39.25	degree	UO	UO:0000185	8.52	degree	UO	UO:0000185	Salamander sampling	s527	2016	Spring	Hydromantes genei	Cave_genei3
Hydromantes species	Gastric Content	NCIT_C77614	NCIT	Hydromantes genei	NCBITaxon	NCBITaxon:36318				sexually immature stage	UBERON	UBERON:0000112	cave	ENVO	ENVO:00000067	39.25	degree	UO	UO:0000185	8.52	degree	UO	UO:0000185	Salamander sampling	s528	2016	Spring	Hydromantes genei	Cave_genei3
Hydromantes species	Gastric Content	NCIT_C77614	NCIT	Hydromantes genei	NCBITaxon	NCBITaxon:36318				sexually immature stage	UBERON	UBERON:0000112	cave	ENVO	ENVO:00000067	39.25	degree	UO	UO:0000185	8.52	degree	UO	UO:0000185	Salamander sampling	s529	2016	Spring	Hydromantes genei	Cave_genei3
Hydromantes species	Gastric Content	NCIT_C77614	NCIT	Hydromantes genei	NCBITaxon	NCBITaxon:36318				sexually immature stage	UBERON	UBERON:0000112	cave	ENVO	ENVO:00000067	39.25	degree	UO	UO:0000185	8.52	degree	UO	UO:0000185	Salamander sampling	s530	2016	Spring	Hydromantes genei	Cave_genei3
Hydromantes species	Gastric Content	NCIT_C77614	NCIT	Hydromantes genei	NCBITaxon	NCBITaxon:36318				sexually immature stage	UBERON	UBERON:0000112	cave	ENVO	ENVO:00000067	39.25	degree	UO	UO:0000185	8.52	degree	UO	UO:0000185	Salamander sampling	s531	2016	Spring	Hydromantes genei	Cave_genei3
Hydromantes species	Gastric Content	NCIT_C77614	NCIT	Hydromantes genei	NCBITaxon	NCBITaxon:36318				sexually immature stage	UBERON	UBERON:0000112	cave	ENVO	ENVO:00000067	39.25	degree	UO	UO:0000185	8.52	degree	UO	UO:0000185	Salamander sampling	s532	2016	Spring	Hydromantes genei	Cave_genei3
Hydromantes species	Gastric Content	NCIT_C77614	NCIT	Hydromantes genei	NCBITaxon	NCBITaxon:36318				sexually immature stage	UBERON	UBERON:0000112	cave	ENVO	ENVO:00000067	39.25	degree	UO	UO:0000185	8.52	degree	UO	UO:0000185	Salamander sampling	s533	2016	Spring	Hydromantes genei	Cave_genei3
Hydromantes species	Gastric Content	NCIT_C77614	NCIT	Hydromantes genei	NCBITaxon	NCBITaxon:36318				sexually immature stage	UBERON	UBERON:0000112	cave	ENVO	ENVO:00000067	39.25	degree	UO	UO:0000185	8.52	degree	UO	UO:0000185	Salamander sampling	s534	2016	Spring	Hydromantes genei	Cave_genei3
Hydromantes species	Gastric Content	NCIT_C77614	NCIT	Hydromantes genei	NCBITaxon	NCBITaxon:36318				sexually immature stage	UBERON	UBERON:0000112	cave	ENVO	ENVO:00000067	39.25	degree	UO	UO:0000185	8.52	degree	UO	UO:0000185	Salamander sampling	s535	2016	Spring	Hydromantes genei	Cave_genei3
Hydromantes species	Gastric Content	NCIT_C77614	NCIT	Hydromantes genei	NCBITaxon	NCBITaxon:36318				sexually immature stage	UBERON	UBERON:0000112	cave	ENVO	ENVO:00000067	39.25	degree	UO	UO:0000185	8.52	degree	UO	UO:0000185	Salamander sampling	s536	2016	Spring	Hydromantes genei	Cave_genei3
Hydromantes species	Gastric Content	NCIT_C77614	NCIT	Hydromantes genei	NCBITaxon	NCBITaxon:36318	female	PATO	PATO:0000383	post-juvenile adult stage	UBERON	UBERON:0000113	cave	ENVO	ENVO:00000067	39.25	degree	UO	UO:0000185	8.52	degree	UO	UO:0000185	Salamander sampling	s537	2016	Spring	Hydromantes genei	Cave_genei3
Hydromantes species	Gastric Content	NCIT_C77614	NCIT	Hydromantes genei	NCBITaxon	NCBITaxon:36318	female	PATO	PATO:0000383	post-juvenile adult stage	UBERON	UBERON:0000113	cave	ENVO	ENVO:00000067	39.25	degree	UO	UO:0000185	8.52	degree	UO	UO:0000185	Salamander sampling	s538	2016	Spring	Hydromantes genei	Cave_genei3
Hydromantes species	Gastric Content	NCIT_C77614	NCIT	Hydromantes genei	NCBITaxon	NCBITaxon:36318				sexually immature stage	UBERON	UBERON:0000112	cave	ENVO	ENVO:00000067	39.25	degree	UO	UO:0000185	8.52	degree	UO	UO:0000185	Salamander sampling	s539	2016	Spring	Hydromantes genei	Cave_genei3
Hydromantes species	Gastric Content	NCIT_C77614	NCIT	Hydromantes genei	NCBITaxon	NCBITaxon:36318	male	PATO	PATO:0000384	post-juvenile adult stage	UBERON	UBERON:0000113	cave	ENVO	ENVO:00000067	39.25	degree	UO	UO:0000185	8.52	degree	UO	UO:0000185	Salamander sampling	s540	2016	Spring	Hydromantes genei	Cave_genei3
Hydromantes species	Gastric Content	NCIT_C77614	NCIT	Hydromantes genei	NCBITaxon	NCBITaxon:36318	male	PATO	PATO:0000384	post-juvenile adult stage	UBERON	UBERON:0000113	cave	ENVO	ENVO:00000067	39.25	degree	UO	UO:0000185	8.52	degree	UO	UO:0000185	Salamander sampling	s541	2016	Spring	Hydromantes genei	Cave_genei3
Hydromantes species	Gastric Content	NCIT_C77614	NCIT	Hydromantes genei	NCBITaxon	NCBITaxon:36318	female	PATO	PATO:0000383	post-juvenile adult stage	UBERON	UBERON:0000113	cave	ENVO	ENVO:00000067	39.25	degree	UO	UO:0000185	8.52	degree	UO	UO:0000185	Salamander sampling	s542	2016	Spring	Hydromantes genei	Cave_genei3
Hydromantes species	Gastric Content	NCIT_C77614	NCIT	Hydromantes genei	NCBITaxon	NCBITaxon:36318				sexually immature stage	UBERON	UBERON:0000112	cave	ENVO	ENVO:00000067	39.25	degree	UO	UO:0000185	8.52	degree	UO	UO:0000185	Salamander sampling	s543	2016	Spring	Hydromantes genei	Cave_genei3
Hydromantes species	Gastric Content	NCIT_C77614	NCIT	Hydromantes genei	NCBITaxon	NCBITaxon:36318	male	PATO	PATO:0000384	post-juvenile adult stage	UBERON	UBERON:0000113	cave	ENVO	ENVO:00000067	39.25	degree	UO	UO:0000185	8.52	degree	UO	UO:0000185	Salamander sampling	s544	2016	Spring	Hydromantes genei	Cave_genei3
Hydromantes species	Gastric Content	NCIT_C77614	NCIT	Hydromantes genei	NCBITaxon	NCBITaxon:36318				sexually immature stage	UBERON	UBERON:0000112	cave	ENVO	ENVO:00000067	39.25	degree	UO	UO:0000185	8.52	degree	UO	UO:0000185	Salamander sampling	s545	2016	Spring	Hydromantes genei	Cave_genei3
Hydromantes species	Gastric Content	NCIT_C77614	NCIT	Hydromantes genei	NCBITaxon	NCBITaxon:36318	female	PATO	PATO:0000383	post-juvenile adult stage	UBERON	UBERON:0000113	cave	ENVO	ENVO:00000067	39.25	degree	UO	UO:0000185	8.52	degree	UO	UO:0000185	Salamander sampling	s546	2016	Spring	Hydromantes genei	Cave_genei3
Hydromantes species	Gastric Content	NCIT_C77614	NCIT	Hydromantes genei	NCBITaxon	NCBITaxon:36318				sexually immature stage	UBERON	UBERON:0000112	cave	ENVO	ENVO:00000067	39.25	degree	UO	UO:0000185	8.52	degree	UO	UO:0000185	Salamander sampling	s547	2016	Spring	Hydromantes genei	Cave_genei3
Hydromantes species	Gastric Content	NCIT_C77614	NCIT	Hydromantes genei	NCBITaxon	NCBITaxon:36318	male	PATO	PATO:0000384	post-juvenile adult stage	UBERON	UBERON:0000113	cave	ENVO	ENVO:00000067	39.25	degree	UO	UO:0000185	8.52	degree	UO	UO:0000185	Salamander sampling	s548	2016	Autumn	Hydromantes genei	Cave_genei3
Hydromantes species	Gastric Content	NCIT_C77614	NCIT	Hydromantes genei	NCBITaxon	NCBITaxon:36318	female	PATO	PATO:0000383	post-juvenile adult stage	UBERON	UBERON:0000113	cave	ENVO	ENVO:00000067	39.25	degree	UO	UO:0000185	8.52	degree	UO	UO:0000185	Salamander sampling	s549	2016	Autumn	Hydromantes genei	Cave_genei3
Hydromantes species	Gastric Content	NCIT_C77614	NCIT	Hydromantes genei	NCBITaxon	NCBITaxon:36318	female	PATO	PATO:0000383	post-juvenile adult stage	UBERON	UBERON:0000113	cave	ENVO	ENVO:00000067	39.25	degree	UO	UO:0000185	8.52	degree	UO	UO:0000185	Salamander sampling	s550	2016	Autumn	Hydromantes genei	Cave_genei3
Hydromantes species	Gastric Content	NCIT_C77614	NCIT	Hydromantes genei	NCBITaxon	NCBITaxon:36318				sexually immature stage	UBERON	UBERON:0000112	cave	ENVO	ENVO:00000067	39.25	degree	UO	UO:0000185	8.52	degree	UO	UO:0000185	Salamander sampling	s551	2016	Autumn	Hydromantes genei	Cave_genei3
Hydromantes species	Gastric Content	NCIT_C77614	NCIT	Hydromantes genei	NCBITaxon	NCBITaxon:36318				sexually immature stage	UBERON	UBERON:0000112	cave	ENVO	ENVO:00000067	39.25	degree	UO	UO:0000185	8.52	degree	UO	UO:0000185	Salamander sampling	s552	2016	Autumn	Hydromantes genei	Cave_genei3
Hydromantes species	Gastric Content	NCIT_C77614	NCIT	Hydromantes genei	NCBITaxon	NCBITaxon:36318				sexually immature stage	UBERON	UBERON:0000112	cave	ENVO	ENVO:00000067	39.25	degree	UO	UO:0000185	8.52	degree	UO	UO:0000185	Salamander sampling	s553	2016	Autumn	Hydromantes genei	Cave_genei3
Hydromantes species	Gastric Content	NCIT_C77614	NCIT	Hydromantes genei	NCBITaxon	NCBITaxon:36318				sexually immature stage	UBERON	UBERON:0000112	cave	ENVO	ENVO:00000067	39.25	degree	UO	UO:0000185	8.52	degree	UO	UO:0000185	Salamander sampling	s554	2016	Autumn	Hydromantes genei	Cave_genei3
Hydromantes species	Gastric Content	NCIT_C77614	NCIT	Hydromantes genei	NCBITaxon	NCBITaxon:36318				sexually immature stage	UBERON	UBERON:0000112	cave	ENVO	ENVO:00000067	39.25	degree	UO	UO:0000185	8.52	degree	UO	UO:0000185	Salamander sampling	s555	2016	Autumn	Hydromantes genei	Cave_genei3
Hydromantes species	Gastric Content	NCIT_C77614	NCIT	Hydromantes genei	NCBITaxon	NCBITaxon:36318	male	PATO	PATO:0000384	post-juvenile adult stage	UBERON	UBERON:0000113	cave	ENVO	ENVO:00000067	39.25	degree	UO	UO:0000185	8.52	degree	UO	UO:0000185	Salamander sampling	s556	2016	Autumn	Hydromantes genei	Cave_genei3
Hydromantes species	Gastric Content	NCIT_C77614	NCIT	Hydromantes genei	NCBITaxon	NCBITaxon:36318	male	PATO	PATO:0000384	post-juvenile adult stage	UBERON	UBERON:0000113	cave	ENVO	ENVO:00000067	39.25	degree	UO	UO:0000185	8.52	degree	UO	UO:0000185	Salamander sampling	s557	2016	Autumn	Hydromantes genei	Cave_genei3
Hydromantes species	Gastric Content	NCIT_C77614	NCIT	Hydromantes genei	NCBITaxon	NCBITaxon:36318	male	PATO	PATO:0000384	post-juvenile adult stage	UBERON	UBERON:0000113	cave	ENVO	ENVO:00000067	39.25	degree	UO	UO:0000185	8.52	degree	UO	UO:0000185	Salamander sampling	s558	2016	Autumn	Hydromantes genei	Cave_genei3
Hydromantes species	Gastric Content	NCIT_C77614	NCIT	Hydromantes genei	NCBITaxon	NCBITaxon:36318				sexually immature stage	UBERON	UBERON:0000112	cave	ENVO	ENVO:00000067	39.25	degree	UO	UO:0000185	8.52	degree	UO	UO:0000185	Salamander sampling	s559	2016	Autumn	Hydromantes genei	Cave_genei3
Hydromantes species	Gastric Content	NCIT_C77614	NCIT	Hydromantes genei	NCBITaxon	NCBITaxon:36318	male	PATO	PATO:0000384	post-juvenile adult stage	UBERON	UBERON:0000113	cave	ENVO	ENVO:00000067	39.25	degree	UO	UO:0000185	8.52	degree	UO	UO:0000185	Salamander sampling	s560	2016	Autumn	Hydromantes genei	Cave_genei3
Hydromantes species	Gastric Content	NCIT_C77614	NCIT	Hydromantes genei	NCBITaxon	NCBITaxon:36318	female	PATO	PATO:0000383	post-juvenile adult stage	UBERON	UBERON:0000113	cave	ENVO	ENVO:00000067	39.25	degree	UO	UO:0000185	8.52	degree	UO	UO:0000185	Salamander sampling	s561	2016	Autumn	Hydromantes genei	Cave_genei3
Hydromantes species	Gastric Content	NCIT_C77614	NCIT	Hydromantes genei	NCBITaxon	NCBITaxon:36318	female	PATO	PATO:0000383	post-juvenile adult stage	UBERON	UBERON:0000113	cave	ENVO	ENVO:00000067	39.25	degree	UO	UO:0000185	8.52	degree	UO	UO:0000185	Salamander sampling	s562	2016	Autumn	Hydromantes genei	Cave_genei3
Hydromantes species	Gastric Content	NCIT_C77614	NCIT	Hydromantes genei	NCBITaxon	NCBITaxon:36318				sexually immature stage	UBERON	UBERON:0000112	cave	ENVO	ENVO:00000067	39.25	degree	UO	UO:0000185	8.52	degree	UO	UO:0000185	Salamander sampling	s563	2016	Autumn	Hydromantes genei	Cave_genei3
Hydromantes species	Gastric Content	NCIT_C77614	NCIT	Hydromantes genei	NCBITaxon	NCBITaxon:36318				sexually immature stage	UBERON	UBERON:0000112	cave	ENVO	ENVO:00000067	39.25	degree	UO	UO:0000185	8.52	degree	UO	UO:0000185	Salamander sampling	s564	2016	Autumn	Hydromantes genei	Cave_genei3
Hydromantes species	Gastric Content	NCIT_C77614	NCIT	Hydromantes genei	NCBITaxon	NCBITaxon:36318				sexually immature stage	UBERON	UBERON:0000112	cave	ENVO	ENVO:00000067	39.25	degree	UO	UO:0000185	8.52	degree	UO	UO:0000185	Salamander sampling	s565	2016	Autumn	Hydromantes genei	Cave_genei3
Hydromantes species	Gastric Content	NCIT_C77614	NCIT	Hydromantes genei	NCBITaxon	NCBITaxon:36318	male	PATO	PATO:0000384	post-juvenile adult stage	UBERON	UBERON:0000113	cave	ENVO	ENVO:00000067	39.25	degree	UO	UO:0000185	8.52	degree	UO	UO:0000185	Salamander sampling	s566	2016	Autumn	Hydromantes genei	Cave_genei3
Hydromantes species	Gastric Content	NCIT_C77614	NCIT	Hydromantes genei	NCBITaxon	NCBITaxon:36318				sexually immature stage	UBERON	UBERON:0000112	cave	ENVO	ENVO:00000067	39.25	degree	UO	UO:0000185	8.52	degree	UO	UO:0000185	Salamander sampling	s567	2016	Autumn	Hydromantes genei	Cave_genei3
Hydromantes species	Gastric Content	NCIT_C77614	NCIT	Hydromantes genei	NCBITaxon	NCBITaxon:36318				sexually immature stage	UBERON	UBERON:0000112	cave	ENVO	ENVO:00000067	39.25	degree	UO	UO:0000185	8.52	degree	UO	UO:0000185	Salamander sampling	s568	2016	Autumn	Hydromantes genei	Cave_genei3
Hydromantes species	Gastric Content	NCIT_C77614	NCIT	Hydromantes genei	NCBITaxon	NCBITaxon:36318				sexually immature stage	UBERON	UBERON:0000112	cave	ENVO	ENVO:00000067	39.25	degree	UO	UO:0000185	8.52	degree	UO	UO:0000185	Salamander sampling	s569	2016	Autumn	Hydromantes genei	Cave_genei3
Hydromantes species	Gastric Content	NCIT_C77614	NCIT	Hydromantes genei	NCBITaxon	NCBITaxon:36318	male	PATO	PATO:0000384	post-juvenile adult stage	UBERON	UBERON:0000113	cave	ENVO	ENVO:00000067	39.25	degree	UO	UO:0000185	8.52	degree	UO	UO:0000185	Salamander sampling	s570	2016	Autumn	Hydromantes genei	Cave_genei3
Hydromantes species	Gastric Content	NCIT_C77614	NCIT	Hydromantes genei	NCBITaxon	NCBITaxon:36318	male	PATO	PATO:0000384	post-juvenile adult stage	UBERON	UBERON:0000113	cave	ENVO	ENVO:00000067	39.25	degree	UO	UO:0000185	8.52	degree	UO	UO:0000185	Salamander sampling	s571	2016	Autumn	Hydromantes genei	Cave_genei3
Hydromantes species	Gastric Content	NCIT_C77614	NCIT	Hydromantes genei	NCBITaxon	NCBITaxon:36318	male	PATO	PATO:0000384	post-juvenile adult stage	UBERON	UBERON:0000113	cave	ENVO	ENVO:00000067	39.25	degree	UO	UO:0000185	8.52	degree	UO	UO:0000185	Salamander sampling	s572	2016	Autumn	Hydromantes genei	Cave_genei3
Hydromantes species	Gastric Content	NCIT_C77614	NCIT	Hydromantes genei	NCBITaxon	NCBITaxon:36318				sexually immature stage	UBERON	UBERON:0000112	cave	ENVO	ENVO:00000067	39.25	degree	UO	UO:0000185	8.52	degree	UO	UO:0000185	Salamander sampling	s573	2016	Autumn	Hydromantes genei	Cave_genei3
Hydromantes species	Gastric Content	NCIT_C77614	NCIT	Hydromantes genei	NCBITaxon	NCBITaxon:36318				sexually immature stage	UBERON	UBERON:0000112	cave	ENVO	ENVO:00000067	39.25	degree	UO	UO:0000185	8.52	degree	UO	UO:0000185	Salamander sampling	s574	2016	Autumn	Hydromantes genei	Cave_genei3
Hydromantes species	Gastric Content	NCIT_C77614	NCIT	Hydromantes genei	NCBITaxon	NCBITaxon:36318	male	PATO	PATO:0000384	post-juvenile adult stage	UBERON	UBERON:0000113	cave	ENVO	ENVO:00000067	39.25	degree	UO	UO:0000185	8.52	degree	UO	UO:0000185	Salamander sampling	s575	2016	Autumn	Hydromantes genei	Cave_genei3
Hydromantes species	Gastric Content	NCIT_C77614	NCIT	Hydromantes genei	NCBITaxon	NCBITaxon:36318	male	PATO	PATO:0000384	post-juvenile adult stage	UBERON	UBERON:0000113	cave	ENVO	ENVO:00000067	39.25	degree	UO	UO:0000185	8.52	degree	UO	UO:0000185	Salamander sampling	s576	2016	Autumn	Hydromantes genei	Cave_genei3
Hydromantes species	Gastric Content	NCIT_C77614	NCIT	Hydromantes genei	NCBITaxon	NCBITaxon:36318				sexually immature stage	UBERON	UBERON:0000112	cave	ENVO	ENVO:00000067	39.25	degree	UO	UO:0000185	8.52	degree	UO	UO:0000185	Salamander sampling	s577	2016	Autumn	Hydromantes genei	Cave_genei3
Hydromantes species	Gastric Content	NCIT_C77614	NCIT	Hydromantes genei	NCBITaxon	NCBITaxon:36318				sexually immature stage	UBERON	UBERON:0000112	cave	ENVO	ENVO:00000067	39.25	degree	UO	UO:0000185	8.52	degree	UO	UO:0000185	Salamander sampling	s578	2016	Autumn	Hydromantes genei	Cave_genei3
Hydromantes species	Gastric Content	NCIT_C77614	NCIT	Hydromantes genei	NCBITaxon	NCBITaxon:36318				sexually immature stage	UBERON	UBERON:0000112	cave	ENVO	ENVO:00000067	39.25	degree	UO	UO:0000185	8.52	degree	UO	UO:0000185	Salamander sampling	s579	2016	Autumn	Hydromantes genei	Cave_genei3
Hydromantes species	Gastric Content	NCIT_C77614	NCIT	Hydromantes genei	NCBITaxon	NCBITaxon:36318	male	PATO	PATO:0000384	post-juvenile adult stage	UBERON	UBERON:0000113	cave	ENVO	ENVO:00000067	39.25	degree	UO	UO:0000185	8.52	degree	UO	UO:0000185	Salamander sampling	s580	2016	Autumn	Hydromantes genei	Cave_genei3
Hydromantes species	Gastric Content	NCIT_C77614	NCIT	Hydromantes genei	NCBITaxon	NCBITaxon:36318				sexually immature stage	UBERON	UBERON:0000112	cave	ENVO	ENVO:00000067	39.25	degree	UO	UO:0000185	8.52	degree	UO	UO:0000185	Salamander sampling	s581	2016	Autumn	Hydromantes genei	Cave_genei3
Hydromantes species	Gastric Content	NCIT_C77614	NCIT	Hydromantes genei	NCBITaxon	NCBITaxon:36318				sexually immature stage	UBERON	UBERON:0000112	cave	ENVO	ENVO:00000067	39.25	degree	UO	UO:0000185	8.52	degree	UO	UO:0000185	Salamander sampling	s582	2016	Autumn	Hydromantes genei	Cave_genei3
Hydromantes species	Gastric Content	NCIT_C77614	NCIT	Hydromantes genei	NCBITaxon	NCBITaxon:36318				sexually immature stage	UBERON	UBERON:0000112	cave	ENVO	ENVO:00000067	39.25	degree	UO	UO:0000185	8.52	degree	UO	UO:0000185	Salamander sampling	s583	2016	Autumn	Hydromantes genei	Cave_genei3
Hydromantes species	Gastric Content	NCIT_C77614	NCIT	Hydromantes genei	NCBITaxon	NCBITaxon:36318	male	PATO	PATO:0000384	post-juvenile adult stage	UBERON	UBERON:0000113	cave	ENVO	ENVO:00000067	39.25	degree	UO	UO:0000185	8.52	degree	UO	UO:0000185	Salamander sampling	s584	2016	Autumn	Hydromantes genei	Cave_genei3
Hydromantes species	Gastric Content	NCIT_C77614	NCIT	Hydromantes genei	NCBITaxon	NCBITaxon:36318	female	PATO	PATO:0000383	post-juvenile adult stage	UBERON	UBERON:0000113	cave	ENVO	ENVO:00000067	39.25	degree	UO	UO:0000185	8.52	degree	UO	UO:0000185	Salamander sampling	s585	2017	Spring	Hydromantes genei	Cave_genei3
Hydromantes species	Gastric Content	NCIT_C77614	NCIT	Hydromantes genei	NCBITaxon	NCBITaxon:36318	female	PATO	PATO:0000383	post-juvenile adult stage	UBERON	UBERON:0000113	cave	ENVO	ENVO:00000067	39.25	degree	UO	UO:0000185	8.52	degree	UO	UO:0000185	Salamander sampling	s586	2017	Spring	Hydromantes genei	Cave_genei3
Hydromantes species	Gastric Content	NCIT_C77614	NCIT	Hydromantes genei	NCBITaxon	NCBITaxon:36318	male	PATO	PATO:0000384	post-juvenile adult stage	UBERON	UBERON:0000113	cave	ENVO	ENVO:00000067	39.25	degree	UO	UO:0000185	8.52	degree	UO	UO:0000185	Salamander sampling	s587	2017	Spring	Hydromantes genei	Cave_genei3
Hydromantes species	Gastric Content	NCIT_C77614	NCIT	Hydromantes genei	NCBITaxon	NCBITaxon:36318	female	PATO	PATO:0000383	post-juvenile adult stage	UBERON	UBERON:0000113	cave	ENVO	ENVO:00000067	39.25	degree	UO	UO:0000185	8.52	degree	UO	UO:0000185	Salamander sampling	s588	2017	Spring	Hydromantes genei	Cave_genei3
Hydromantes species	Gastric Content	NCIT_C77614	NCIT	Hydromantes genei	NCBITaxon	NCBITaxon:36318	male	PATO	PATO:0000384	post-juvenile adult stage	UBERON	UBERON:0000113	cave	ENVO	ENVO:00000067	39.25	degree	UO	UO:0000185	8.52	degree	UO	UO:0000185	Salamander sampling	s589	2017	Spring	Hydromantes genei	Cave_genei3
Hydromantes species	Gastric Content	NCIT_C77614	NCIT	Hydromantes genei	NCBITaxon	NCBITaxon:36318	male	PATO	PATO:0000384	post-juvenile adult stage	UBERON	UBERON:0000113	cave	ENVO	ENVO:00000067	39.25	degree	UO	UO:0000185	8.52	degree	UO	UO:0000185	Salamander sampling	s590	2017	Spring	Hydromantes genei	Cave_genei3
Hydromantes species	Gastric Content	NCIT_C77614	NCIT	Hydromantes genei	NCBITaxon	NCBITaxon:36318	female	PATO	PATO:0000383	post-juvenile adult stage	UBERON	UBERON:0000113	cave	ENVO	ENVO:00000067	39.25	degree	UO	UO:0000185	8.52	degree	UO	UO:0000185	Salamander sampling	s591	2017	Spring	Hydromantes genei	Cave_genei3
Hydromantes species	Gastric Content	NCIT_C77614	NCIT	Hydromantes genei	NCBITaxon	NCBITaxon:36318	female	PATO	PATO:0000383	post-juvenile adult stage	UBERON	UBERON:0000113	cave	ENVO	ENVO:00000067	39.25	degree	UO	UO:0000185	8.52	degree	UO	UO:0000185	Salamander sampling	s592	2017	Spring	Hydromantes genei	Cave_genei3
Hydromantes species	Gastric Content	NCIT_C77614	NCIT	Hydromantes genei	NCBITaxon	NCBITaxon:36318				sexually immature stage	UBERON	UBERON:0000112	cave	ENVO	ENVO:00000067	39.25	degree	UO	UO:0000185	8.52	degree	UO	UO:0000185	Salamander sampling	s593	2017	Spring	Hydromantes genei	Cave_genei3
Hydromantes species	Gastric Content	NCIT_C77614	NCIT	Hydromantes genei	NCBITaxon	NCBITaxon:36318	male	PATO	PATO:0000384	post-juvenile adult stage	UBERON	UBERON:0000113	cave	ENVO	ENVO:00000067	39.25	degree	UO	UO:0000185	8.52	degree	UO	UO:0000185	Salamander sampling	s594	2017	Spring	Hydromantes genei	Cave_genei3
Hydromantes species	Gastric Content	NCIT_C77614	NCIT	Hydromantes genei	NCBITaxon	NCBITaxon:36318	female	PATO	PATO:0000383	post-juvenile adult stage	UBERON	UBERON:0000113	cave	ENVO	ENVO:00000067	39.25	degree	UO	UO:0000185	8.52	degree	UO	UO:0000185	Salamander sampling	s595	2017	Spring	Hydromantes genei	Cave_genei3
Hydromantes species	Gastric Content	NCIT_C77614	NCIT	Hydromantes genei	NCBITaxon	NCBITaxon:36318				sexually immature stage	UBERON	UBERON:0000112	cave	ENVO	ENVO:00000067	39.25	degree	UO	UO:0000185	8.52	degree	UO	UO:0000185	Salamander sampling	s596	2017	Spring	Hydromantes genei	Cave_genei3
Hydromantes species	Gastric Content	NCIT_C77614	NCIT	Hydromantes genei	NCBITaxon	NCBITaxon:36318	female	PATO	PATO:0000383	post-juvenile adult stage	UBERON	UBERON:0000113	cave	ENVO	ENVO:00000067	39.25	degree	UO	UO:0000185	8.52	degree	UO	UO:0000185	Salamander sampling	s597	2017	Spring	Hydromantes genei	Cave_genei3
Hydromantes species	Gastric Content	NCIT_C77614	NCIT	Hydromantes genei	NCBITaxon	NCBITaxon:36318				sexually immature stage	UBERON	UBERON:0000112	cave	ENVO	ENVO:00000067	39.25	degree	UO	UO:0000185	8.52	degree	UO	UO:0000185	Salamander sampling	s598	2017	Spring	Hydromantes genei	Cave_genei3
Hydromantes species	Gastric Content	NCIT_C77614	NCIT	Hydromantes genei	NCBITaxon	NCBITaxon:36318	male	PATO	PATO:0000384	post-juvenile adult stage	UBERON	UBERON:0000113	cave	ENVO	ENVO:00000067	39.25	degree	UO	UO:0000185	8.52	degree	UO	UO:0000185	Salamander sampling	s599	2017	Spring	Hydromantes genei	Cave_genei3
Hydromantes species	Gastric Content	NCIT_C77614	NCIT	Hydromantes genei	NCBITaxon	NCBITaxon:36318				sexually immature stage	UBERON	UBERON:0000112	cave	ENVO	ENVO:00000067	39.25	degree	UO	UO:0000185	8.52	degree	UO	UO:0000185	Salamander sampling	s600	2017	Spring	Hydromantes genei	Cave_genei3
Hydromantes species	Gastric Content	NCIT_C77614	NCIT	Hydromantes genei	NCBITaxon	NCBITaxon:36318				sexually immature stage	UBERON	UBERON:0000112	cave	ENVO	ENVO:00000067	39.25	degree	UO	UO:0000185	8.52	degree	UO	UO:0000185	Salamander sampling	s601	2017	Spring	Hydromantes genei	Cave_genei3
Hydromantes species	Gastric Content	NCIT_C77614	NCIT	Hydromantes genei	NCBITaxon	NCBITaxon:36318	female	PATO	PATO:0000383	post-juvenile adult stage	UBERON	UBERON:0000113	cave	ENVO	ENVO:00000067	39.25	degree	UO	UO:0000185	8.52	degree	UO	UO:0000185	Salamander sampling	s602	2017	Spring	Hydromantes genei	Cave_genei3
Hydromantes species	Gastric Content	NCIT_C77614	NCIT	Hydromantes genei	NCBITaxon	NCBITaxon:36318	female	PATO	PATO:0000383	post-juvenile adult stage	UBERON	UBERON:0000113	cave	ENVO	ENVO:00000067	39.25	degree	UO	UO:0000185	8.52	degree	UO	UO:0000185	Salamander sampling	s603	2017	Spring	Hydromantes genei	Cave_genei3
Hydromantes species	Gastric Content	NCIT_C77614	NCIT	Hydromantes genei	NCBITaxon	NCBITaxon:36318				sexually immature stage	UBERON	UBERON:0000112	cave	ENVO	ENVO:00000067	39.25	degree	UO	UO:0000185	8.52	degree	UO	UO:0000185	Salamander sampling	s604	2017	Spring	Hydromantes genei	Cave_genei3
Hydromantes species	Gastric Content	NCIT_C77614	NCIT	Hydromantes genei	NCBITaxon	NCBITaxon:36318				sexually immature stage	UBERON	UBERON:0000112	cave	ENVO	ENVO:00000067	39.25	degree	UO	UO:0000185	8.52	degree	UO	UO:0000185	Salamander sampling	s605	2017	Spring	Hydromantes genei	Cave_genei3
Hydromantes species	Gastric Content	NCIT_C77614	NCIT	Hydromantes genei	NCBITaxon	NCBITaxon:36318	male	PATO	PATO:0000384	post-juvenile adult stage	UBERON	UBERON:0000113	cave	ENVO	ENVO:00000067	39.25	degree	UO	UO:0000185	8.52	degree	UO	UO:0000185	Salamander sampling	s606	2017	Spring	Hydromantes genei	Cave_genei3
Hydromantes species	Gastric Content	NCIT_C77614	NCIT	Hydromantes genei	NCBITaxon	NCBITaxon:36318	male	PATO	PATO:0000384	post-juvenile adult stage	UBERON	UBERON:0000113	cave	ENVO	ENVO:00000067	39.25	degree	UO	UO:0000185	8.52	degree	UO	UO:0000185	Salamander sampling	s607	2017	Spring	Hydromantes genei	Cave_genei3
Hydromantes species	Gastric Content	NCIT_C77614	NCIT	Hydromantes genei	NCBITaxon	NCBITaxon:36318				sexually immature stage	UBERON	UBERON:0000112	cave	ENVO	ENVO:00000067	39.25	degree	UO	UO:0000185	8.52	degree	UO	UO:0000185	Salamander sampling	s608	2017	Spring	Hydromantes genei	Cave_genei3
Hydromantes species	Gastric Content	NCIT_C77614	NCIT	Hydromantes genei	NCBITaxon	NCBITaxon:36318	female	PATO	PATO:0000383	post-juvenile adult stage	UBERON	UBERON:0000113	cave	ENVO	ENVO:00000067	39.25	degree	UO	UO:0000185	8.52	degree	UO	UO:0000185	Salamander sampling	s609	2017	Spring	Hydromantes genei	Cave_genei3
Hydromantes species	Gastric Content	NCIT_C77614	NCIT	Hydromantes imperialis	NCBITaxon	NCBITaxon:482140				sexually immature stage	UBERON	UBERON:0000112	cave	ENVO	ENVO:00000067	39.86	degree	UO	UO:0000185	9.46	degree	UO	UO:0000185	Salamander sampling	s610	2016	Spring	Hydromantes imperialis	Cave_imperialis2
Hydromantes species	Gastric Content	NCIT_C77614	NCIT	Hydromantes imperialis	NCBITaxon	NCBITaxon:482140				sexually immature stage	UBERON	UBERON:0000112	cave	ENVO	ENVO:00000067	39.86	degree	UO	UO:0000185	9.46	degree	UO	UO:0000185	Salamander sampling	s611	2016	Spring	Hydromantes imperialis	Cave_imperialis2
Hydromantes species	Gastric Content	NCIT_C77614	NCIT	Hydromantes imperialis	NCBITaxon	NCBITaxon:482140				sexually immature stage	UBERON	UBERON:0000112	cave	ENVO	ENVO:00000067	39.86	degree	UO	UO:0000185	9.46	degree	UO	UO:0000185	Salamander sampling	s612	2016	Spring	Hydromantes imperialis	Cave_imperialis2
Hydromantes species	Gastric Content	NCIT_C77614	NCIT	Hydromantes imperialis	NCBITaxon	NCBITaxon:482140				sexually immature stage	UBERON	UBERON:0000112	cave	ENVO	ENVO:00000067	39.86	degree	UO	UO:0000185	9.46	degree	UO	UO:0000185	Salamander sampling	s613	2017	Spring	Hydromantes imperialis	Cave_imperialis2
Hydromantes species	Gastric Content	NCIT_C77614	NCIT	Hydromantes imperialis	NCBITaxon	NCBITaxon:482140				sexually immature stage	UBERON	UBERON:0000112	cave	ENVO	ENVO:00000067	39.86	degree	UO	UO:0000185	9.46	degree	UO	UO:0000185	Salamander sampling	s614	2017	Spring	Hydromantes imperialis	Cave_imperialis2
Hydromantes species	Gastric Content	NCIT_C77614	NCIT	Hydromantes imperialis	NCBITaxon	NCBITaxon:482140				sexually immature stage	UBERON	UBERON:0000112	cave	ENVO	ENVO:00000067	39.89	degree	UO	UO:0000185	8.96	degree	UO	UO:0000185	Salamander sampling	s615	2016	Spring	Hydromantes imperialis	Cave_imperialis1
Hydromantes species	Gastric Content	NCIT_C77614	NCIT	Hydromantes imperialis	NCBITaxon	NCBITaxon:482140				sexually immature stage	UBERON	UBERON:0000112	cave	ENVO	ENVO:00000067	39.89	degree	UO	UO:0000185	8.96	degree	UO	UO:0000185	Salamander sampling	s616	2015	Autumn	Hydromantes imperialis	Cave_imperialis1
Hydromantes species	Gastric Content	NCIT_C77614	NCIT	Hydromantes imperialis	NCBITaxon	NCBITaxon:482140				sexually immature stage	UBERON	UBERON:0000112	cave	ENVO	ENVO:00000067	39.89	degree	UO	UO:0000185	8.96	degree	UO	UO:0000185	Salamander sampling	s617	2015	Autumn	Hydromantes imperialis	Cave_imperialis1
Hydromantes species	Gastric Content	NCIT_C77614	NCIT	Hydromantes imperialis	NCBITaxon	NCBITaxon:482140				sexually immature stage	UBERON	UBERON:0000112	cave	ENVO	ENVO:00000067	39.89	degree	UO	UO:0000185	8.96	degree	UO	UO:0000185	Salamander sampling	s618	2015	Autumn	Hydromantes imperialis	Cave_imperialis1
Hydromantes species	Gastric Content	NCIT_C77614	NCIT	Hydromantes imperialis	NCBITaxon	NCBITaxon:482140	female	PATO	PATO:0000383	post-juvenile adult stage	UBERON	UBERON:0000113	cave	ENVO	ENVO:00000067	39.86	degree	UO	UO:0000185	9.46	degree	UO	UO:0000185	Salamander sampling	s619	2016	Spring	Hydromantes imperialis	Cave_imperialis2
Hydromantes species	Gastric Content	NCIT_C77614	NCIT	Hydromantes imperialis	NCBITaxon	NCBITaxon:482140	female	PATO	PATO:0000383	post-juvenile adult stage	UBERON	UBERON:0000113	cave	ENVO	ENVO:00000067	39.86	degree	UO	UO:0000185	9.46	degree	UO	UO:0000185	Salamander sampling	s620	2016	Spring	Hydromantes imperialis	Cave_imperialis2
Hydromantes species	Gastric Content	NCIT_C77614	NCIT	Hydromantes imperialis	NCBITaxon	NCBITaxon:482140	male	PATO	PATO:0000384	post-juvenile adult stage	UBERON	UBERON:0000113	cave	ENVO	ENVO:00000067	39.86	degree	UO	UO:0000185	9.46	degree	UO	UO:0000185	Salamander sampling	s621	2016	Spring	Hydromantes imperialis	Cave_imperialis2
Hydromantes species	Gastric Content	NCIT_C77614	NCIT	Hydromantes imperialis	NCBITaxon	NCBITaxon:482140	female	PATO	PATO:0000383	post-juvenile adult stage	UBERON	UBERON:0000113	cave	ENVO	ENVO:00000067	39.86	degree	UO	UO:0000185	9.46	degree	UO	UO:0000185	Salamander sampling	s622	2016	Spring	Hydromantes imperialis	Cave_imperialis2
Hydromantes species	Gastric Content	NCIT_C77614	NCIT	Hydromantes imperialis	NCBITaxon	NCBITaxon:482140	male	PATO	PATO:0000384	post-juvenile adult stage	UBERON	UBERON:0000113	cave	ENVO	ENVO:00000067	39.86	degree	UO	UO:0000185	9.46	degree	UO	UO:0000185	Salamander sampling	s623	2016	Autumn	Hydromantes imperialis	Cave_imperialis2
Hydromantes species	Gastric Content	NCIT_C77614	NCIT	Hydromantes imperialis	NCBITaxon	NCBITaxon:482140	female	PATO	PATO:0000383	post-juvenile adult stage	UBERON	UBERON:0000113	cave	ENVO	ENVO:00000067	39.86	degree	UO	UO:0000185	9.46	degree	UO	UO:0000185	Salamander sampling	s624	2016	Autumn	Hydromantes imperialis	Cave_imperialis2
Hydromantes species	Gastric Content	NCIT_C77614	NCIT	Hydromantes imperialis	NCBITaxon	NCBITaxon:482140	female	PATO	PATO:0000383	post-juvenile adult stage	UBERON	UBERON:0000113	cave	ENVO	ENVO:00000067	39.86	degree	UO	UO:0000185	9.46	degree	UO	UO:0000185	Salamander sampling	s625	2016	Autumn	Hydromantes imperialis	Cave_imperialis2
Hydromantes species	Gastric Content	NCIT_C77614	NCIT	Hydromantes imperialis	NCBITaxon	NCBITaxon:482140	female	PATO	PATO:0000383	post-juvenile adult stage	UBERON	UBERON:0000113	cave	ENVO	ENVO:00000067	39.86	degree	UO	UO:0000185	9.46	degree	UO	UO:0000185	Salamander sampling	s626	2017	Spring	Hydromantes imperialis	Cave_imperialis2
Hydromantes species	Gastric Content	NCIT_C77614	NCIT	Hydromantes imperialis	NCBITaxon	NCBITaxon:482140	male	PATO	PATO:0000384	post-juvenile adult stage	UBERON	UBERON:0000113	cave	ENVO	ENVO:00000067	39.86	degree	UO	UO:0000185	9.46	degree	UO	UO:0000185	Salamander sampling	s627	2017	Spring	Hydromantes imperialis	Cave_imperialis2
Hydromantes species	Gastric Content	NCIT_C77614	NCIT	Hydromantes imperialis	NCBITaxon	NCBITaxon:482140	male	PATO	PATO:0000384	post-juvenile adult stage	UBERON	UBERON:0000113	cave	ENVO	ENVO:00000067	39.86	degree	UO	UO:0000185	9.46	degree	UO	UO:0000185	Salamander sampling	s628	2017	Spring	Hydromantes imperialis	Cave_imperialis2
Hydromantes species	Gastric Content	NCIT_C77614	NCIT	Hydromantes imperialis	NCBITaxon	NCBITaxon:482140	female	PATO	PATO:0000383	post-juvenile adult stage	UBERON	UBERON:0000113	cave	ENVO	ENVO:00000067	39.86	degree	UO	UO:0000185	9.46	degree	UO	UO:0000185	Salamander sampling	s629	2017	Spring	Hydromantes imperialis	Cave_imperialis2
Hydromantes species	Gastric Content	NCIT_C77614	NCIT	Hydromantes imperialis	NCBITaxon	NCBITaxon:482140	male	PATO	PATO:0000384	post-juvenile adult stage	UBERON	UBERON:0000113	cave	ENVO	ENVO:00000067	39.86	degree	UO	UO:0000185	9.46	degree	UO	UO:0000185	Salamander sampling	s630	2017	Spring	Hydromantes imperialis	Cave_imperialis2
Hydromantes species	Gastric Content	NCIT_C77614	NCIT	Hydromantes imperialis	NCBITaxon	NCBITaxon:482140	female	PATO	PATO:0000383	post-juvenile adult stage	UBERON	UBERON:0000113	cave	ENVO	ENVO:00000067	39.86	degree	UO	UO:0000185	9.46	degree	UO	UO:0000185	Salamander sampling	s631	2017	Spring	Hydromantes imperialis	Cave_imperialis2
Hydromantes species	Gastric Content	NCIT_C77614	NCIT	Hydromantes imperialis	NCBITaxon	NCBITaxon:482140	female	PATO	PATO:0000383	post-juvenile adult stage	UBERON	UBERON:0000113	cave	ENVO	ENVO:00000067	39.86	degree	UO	UO:0000185	9.46	degree	UO	UO:0000185	Salamander sampling	s632	2017	Spring	Hydromantes imperialis	Cave_imperialis2
Hydromantes species	Gastric Content	NCIT_C77614	NCIT	Hydromantes imperialis	NCBITaxon	NCBITaxon:482140	male	PATO	PATO:0000384	post-juvenile adult stage	UBERON	UBERON:0000113	cave	ENVO	ENVO:00000067	39.86	degree	UO	UO:0000185	9.46	degree	UO	UO:0000185	Salamander sampling	s633	2017	Spring	Hydromantes imperialis	Cave_imperialis2
Hydromantes species	Gastric Content	NCIT_C77614	NCIT	Hydromantes imperialis	NCBITaxon	NCBITaxon:482140	male	PATO	PATO:0000384	post-juvenile adult stage	UBERON	UBERON:0000113	cave	ENVO	ENVO:00000067	39.86	degree	UO	UO:0000185	9.46	degree	UO	UO:0000185	Salamander sampling	s634	2017	Spring	Hydromantes imperialis	Cave_imperialis2
Hydromantes species	Gastric Content	NCIT_C77614	NCIT	Hydromantes imperialis	NCBITaxon	NCBITaxon:482140	male	PATO	PATO:0000384	post-juvenile adult stage	UBERON	UBERON:0000113	cave	ENVO	ENVO:00000067	39.85	degree	UO	UO:0000185	9.46	degree	UO	UO:0000185	Salamander sampling	s635	2016	Spring	Hydromantes imperialis	Cave_imperialis3
Hydromantes species	Gastric Content	NCIT_C77614	NCIT	Hydromantes imperialis	NCBITaxon	NCBITaxon:482140	female	PATO	PATO:0000383	post-juvenile adult stage	UBERON	UBERON:0000113	cave	ENVO	ENVO:00000067	39.89	degree	UO	UO:0000185	8.96	degree	UO	UO:0000185	Salamander sampling	s636	2016	Spring	Hydromantes imperialis	Cave_imperialis1
Hydromantes species	Gastric Content	NCIT_C77614	NCIT	Hydromantes imperialis	NCBITaxon	NCBITaxon:482140	female	PATO	PATO:0000383	post-juvenile adult stage	UBERON	UBERON:0000113	cave	ENVO	ENVO:00000067	39.89	degree	UO	UO:0000185	8.96	degree	UO	UO:0000185	Salamander sampling	s637	2016	Spring	Hydromantes imperialis	Cave_imperialis1
Hydromantes species	Gastric Content	NCIT_C77614	NCIT	Hydromantes imperialis	NCBITaxon	NCBITaxon:482140	male	PATO	PATO:0000384	post-juvenile adult stage	UBERON	UBERON:0000113	cave	ENVO	ENVO:00000067	39.89	degree	UO	UO:0000185	8.96	degree	UO	UO:0000185	Salamander sampling	s638	2016	Spring	Hydromantes imperialis	Cave_imperialis1
Hydromantes species	Gastric Content	NCIT_C77614	NCIT	Hydromantes imperialis	NCBITaxon	NCBITaxon:482140	male	PATO	PATO:0000384	post-juvenile adult stage	UBERON	UBERON:0000113	cave	ENVO	ENVO:00000067	39.89	degree	UO	UO:0000185	8.96	degree	UO	UO:0000185	Salamander sampling	s639	2016	Spring	Hydromantes imperialis	Cave_imperialis1
Hydromantes species	Gastric Content	NCIT_C77614	NCIT	Hydromantes imperialis	NCBITaxon	NCBITaxon:482140	male	PATO	PATO:0000384	post-juvenile adult stage	UBERON	UBERON:0000113	cave	ENVO	ENVO:00000067	39.89	degree	UO	UO:0000185	8.96	degree	UO	UO:0000185	Salamander sampling	s640	2015	Autumn	Hydromantes imperialis	Cave_imperialis1
Hydromantes species	Gastric Content	NCIT_C77614	NCIT	Hydromantes imperialis	NCBITaxon	NCBITaxon:482140	male	PATO	PATO:0000384	post-juvenile adult stage	UBERON	UBERON:0000113	cave	ENVO	ENVO:00000067	39.89	degree	UO	UO:0000185	8.96	degree	UO	UO:0000185	Salamander sampling	s641	2015	Autumn	Hydromantes imperialis	Cave_imperialis1
Hydromantes species	Gastric Content	NCIT_C77614	NCIT	Hydromantes imperialis	NCBITaxon	NCBITaxon:482140	male	PATO	PATO:0000384	post-juvenile adult stage	UBERON	UBERON:0000113	cave	ENVO	ENVO:00000067	39.89	degree	UO	UO:0000185	8.96	degree	UO	UO:0000185	Salamander sampling	s642	2015	Autumn	Hydromantes imperialis	Cave_imperialis1
Hydromantes species	Gastric Content	NCIT_C77614	NCIT	Hydromantes imperialis	NCBITaxon	NCBITaxon:482140	female	PATO	PATO:0000383	post-juvenile adult stage	UBERON	UBERON:0000113	cave	ENVO	ENVO:00000067	39.89	degree	UO	UO:0000185	8.96	degree	UO	UO:0000185	Salamander sampling	s643	2015	Autumn	Hydromantes imperialis	Cave_imperialis1
Hydromantes species	Gastric Content	NCIT_C77614	NCIT	Hydromantes imperialis	NCBITaxon	NCBITaxon:482140	female	PATO	PATO:0000383	post-juvenile adult stage	UBERON	UBERON:0000113	cave	ENVO	ENVO:00000067	39.89	degree	UO	UO:0000185	8.96	degree	UO	UO:0000185	Salamander sampling	s644	2015	Autumn	Hydromantes imperialis	Cave_imperialis1
Hydromantes species	Gastric Content	NCIT_C77614	NCIT	Hydromantes imperialis	NCBITaxon	NCBITaxon:482140	female	PATO	PATO:0000383	post-juvenile adult stage	UBERON	UBERON:0000113	cave	ENVO	ENVO:00000067	39.89	degree	UO	UO:0000185	8.96	degree	UO	UO:0000185	Salamander sampling	s645	2017	Spring	Hydromantes imperialis	Cave_imperialis1
Hydromantes species	Gastric Content	NCIT_C77614	NCIT	Hydromantes imperialis	NCBITaxon	NCBITaxon:482140	male	PATO	PATO:0000384	post-juvenile adult stage	UBERON	UBERON:0000113	cave	ENVO	ENVO:00000067	39.89	degree	UO	UO:0000185	8.96	degree	UO	UO:0000185	Salamander sampling	s646	2017	Spring	Hydromantes imperialis	Cave_imperialis1
Hydromantes species	Gastric Content	NCIT_C77614	NCIT	Hydromantes imperialis	NCBITaxon	NCBITaxon:482140	female	PATO	PATO:0000383	post-juvenile adult stage	UBERON	UBERON:0000113	cave	ENVO	ENVO:00000067	39.86	degree	UO	UO:0000185	9.46	degree	UO	UO:0000185	Salamander sampling	s647	2016	Spring	Hydromantes imperialis	Cave_imperialis2
Hydromantes species	Gastric Content	NCIT_C77614	NCIT	Hydromantes imperialis	NCBITaxon	NCBITaxon:482140	female	PATO	PATO:0000383	post-juvenile adult stage	UBERON	UBERON:0000113	cave	ENVO	ENVO:00000067	39.86	degree	UO	UO:0000185	9.46	degree	UO	UO:0000185	Salamander sampling	s648	2016	Spring	Hydromantes imperialis	Cave_imperialis2
Hydromantes species	Gastric Content	NCIT_C77614	NCIT	Hydromantes imperialis	NCBITaxon	NCBITaxon:482140				sexually immature stage	UBERON	UBERON:0000112	cave	ENVO	ENVO:00000067	39.86	degree	UO	UO:0000185	9.46	degree	UO	UO:0000185	Salamander sampling	s649	2016	Spring	Hydromantes imperialis	Cave_imperialis2
Hydromantes species	Gastric Content	NCIT_C77614	NCIT	Hydromantes imperialis	NCBITaxon	NCBITaxon:482140	female	PATO	PATO:0000383	post-juvenile adult stage	UBERON	UBERON:0000113	cave	ENVO	ENVO:00000067	39.86	degree	UO	UO:0000185	9.46	degree	UO	UO:0000185	Salamander sampling	s650	2016	Spring	Hydromantes imperialis	Cave_imperialis2
Hydromantes species	Gastric Content	NCIT_C77614	NCIT	Hydromantes imperialis	NCBITaxon	NCBITaxon:482140				sexually immature stage	UBERON	UBERON:0000112	cave	ENVO	ENVO:00000067	39.86	degree	UO	UO:0000185	9.46	degree	UO	UO:0000185	Salamander sampling	s651	2016	Spring	Hydromantes imperialis	Cave_imperialis2
Hydromantes species	Gastric Content	NCIT_C77614	NCIT	Hydromantes imperialis	NCBITaxon	NCBITaxon:482140				sexually immature stage	UBERON	UBERON:0000112	cave	ENVO	ENVO:00000067	39.86	degree	UO	UO:0000185	9.46	degree	UO	UO:0000185	Salamander sampling	s652	2016	Spring	Hydromantes imperialis	Cave_imperialis2
Hydromantes species	Gastric Content	NCIT_C77614	NCIT	Hydromantes imperialis	NCBITaxon	NCBITaxon:482140	male	PATO	PATO:0000384	post-juvenile adult stage	UBERON	UBERON:0000113	cave	ENVO	ENVO:00000067	39.86	degree	UO	UO:0000185	9.46	degree	UO	UO:0000185	Salamander sampling	s653	2016	Spring	Hydromantes imperialis	Cave_imperialis2
Hydromantes species	Gastric Content	NCIT_C77614	NCIT	Hydromantes imperialis	NCBITaxon	NCBITaxon:482140	female	PATO	PATO:0000383	post-juvenile adult stage	UBERON	UBERON:0000113	cave	ENVO	ENVO:00000067	39.86	degree	UO	UO:0000185	9.46	degree	UO	UO:0000185	Salamander sampling	s654	2016	Spring	Hydromantes imperialis	Cave_imperialis2
Hydromantes species	Gastric Content	NCIT_C77614	NCIT	Hydromantes imperialis	NCBITaxon	NCBITaxon:482140	male	PATO	PATO:0000384	post-juvenile adult stage	UBERON	UBERON:0000113	cave	ENVO	ENVO:00000067	39.86	degree	UO	UO:0000185	9.46	degree	UO	UO:0000185	Salamander sampling	s655	2016	Spring	Hydromantes imperialis	Cave_imperialis2
Hydromantes species	Gastric Content	NCIT_C77614	NCIT	Hydromantes imperialis	NCBITaxon	NCBITaxon:482140	female	PATO	PATO:0000383	post-juvenile adult stage	UBERON	UBERON:0000113	cave	ENVO	ENVO:00000067	39.86	degree	UO	UO:0000185	9.46	degree	UO	UO:0000185	Salamander sampling	s656	2016	Spring	Hydromantes imperialis	Cave_imperialis2
Hydromantes species	Gastric Content	NCIT_C77614	NCIT	Hydromantes imperialis	NCBITaxon	NCBITaxon:482140	female	PATO	PATO:0000383	post-juvenile adult stage	UBERON	UBERON:0000113	cave	ENVO	ENVO:00000067	39.86	degree	UO	UO:0000185	9.46	degree	UO	UO:0000185	Salamander sampling	s657	2016	Spring	Hydromantes imperialis	Cave_imperialis2
Hydromantes species	Gastric Content	NCIT_C77614	NCIT	Hydromantes imperialis	NCBITaxon	NCBITaxon:482140				sexually immature stage	UBERON	UBERON:0000112	cave	ENVO	ENVO:00000067	39.86	degree	UO	UO:0000185	9.46	degree	UO	UO:0000185	Salamander sampling	s658	2016	Spring	Hydromantes imperialis	Cave_imperialis2
Hydromantes species	Gastric Content	NCIT_C77614	NCIT	Hydromantes imperialis	NCBITaxon	NCBITaxon:482140	female	PATO	PATO:0000383	post-juvenile adult stage	UBERON	UBERON:0000113	cave	ENVO	ENVO:00000067	39.86	degree	UO	UO:0000185	9.46	degree	UO	UO:0000185	Salamander sampling	s659	2016	Spring	Hydromantes imperialis	Cave_imperialis2
Hydromantes species	Gastric Content	NCIT_C77614	NCIT	Hydromantes imperialis	NCBITaxon	NCBITaxon:482140	male	PATO	PATO:0000384	post-juvenile adult stage	UBERON	UBERON:0000113	cave	ENVO	ENVO:00000067	39.86	degree	UO	UO:0000185	9.46	degree	UO	UO:0000185	Salamander sampling	s660	2016	Spring	Hydromantes imperialis	Cave_imperialis2
Hydromantes species	Gastric Content	NCIT_C77614	NCIT	Hydromantes imperialis	NCBITaxon	NCBITaxon:482140				sexually immature stage	UBERON	UBERON:0000112	cave	ENVO	ENVO:00000067	39.86	degree	UO	UO:0000185	9.46	degree	UO	UO:0000185	Salamander sampling	s661	2016	Spring	Hydromantes imperialis	Cave_imperialis2
Hydromantes species	Gastric Content	NCIT_C77614	NCIT	Hydromantes imperialis	NCBITaxon	NCBITaxon:482140	female	PATO	PATO:0000383	post-juvenile adult stage	UBERON	UBERON:0000113	cave	ENVO	ENVO:00000067	39.86	degree	UO	UO:0000185	9.46	degree	UO	UO:0000185	Salamander sampling	s662	2016	Spring	Hydromantes imperialis	Cave_imperialis2
Hydromantes species	Gastric Content	NCIT_C77614	NCIT	Hydromantes imperialis	NCBITaxon	NCBITaxon:482140	female	PATO	PATO:0000383	post-juvenile adult stage	UBERON	UBERON:0000113	cave	ENVO	ENVO:00000067	39.86	degree	UO	UO:0000185	9.46	degree	UO	UO:0000185	Salamander sampling	s663	2016	Spring	Hydromantes imperialis	Cave_imperialis2
Hydromantes species	Gastric Content	NCIT_C77614	NCIT	Hydromantes imperialis	NCBITaxon	NCBITaxon:482140	male	PATO	PATO:0000384	post-juvenile adult stage	UBERON	UBERON:0000113	cave	ENVO	ENVO:00000067	39.86	degree	UO	UO:0000185	9.46	degree	UO	UO:0000185	Salamander sampling	s664	2016	Spring	Hydromantes imperialis	Cave_imperialis2
Hydromantes species	Gastric Content	NCIT_C77614	NCIT	Hydromantes imperialis	NCBITaxon	NCBITaxon:482140	male	PATO	PATO:0000384	post-juvenile adult stage	UBERON	UBERON:0000113	cave	ENVO	ENVO:00000067	39.86	degree	UO	UO:0000185	9.46	degree	UO	UO:0000185	Salamander sampling	s665	2016	Spring	Hydromantes imperialis	Cave_imperialis2
Hydromantes species	Gastric Content	NCIT_C77614	NCIT	Hydromantes imperialis	NCBITaxon	NCBITaxon:482140	female	PATO	PATO:0000383	post-juvenile adult stage	UBERON	UBERON:0000113	cave	ENVO	ENVO:00000067	39.86	degree	UO	UO:0000185	9.46	degree	UO	UO:0000185	Salamander sampling	s666	2016	Spring	Hydromantes imperialis	Cave_imperialis2
Hydromantes species	Gastric Content	NCIT_C77614	NCIT	Hydromantes imperialis	NCBITaxon	NCBITaxon:482140	female	PATO	PATO:0000383	post-juvenile adult stage	UBERON	UBERON:0000113	cave	ENVO	ENVO:00000067	39.86	degree	UO	UO:0000185	9.46	degree	UO	UO:0000185	Salamander sampling	s667	2016	Spring	Hydromantes imperialis	Cave_imperialis2
Hydromantes species	Gastric Content	NCIT_C77614	NCIT	Hydromantes imperialis	NCBITaxon	NCBITaxon:482140				sexually immature stage	UBERON	UBERON:0000112	cave	ENVO	ENVO:00000067	39.86	degree	UO	UO:0000185	9.46	degree	UO	UO:0000185	Salamander sampling	s668	2016	Spring	Hydromantes imperialis	Cave_imperialis2
Hydromantes species	Gastric Content	NCIT_C77614	NCIT	Hydromantes imperialis	NCBITaxon	NCBITaxon:482140				sexually immature stage	UBERON	UBERON:0000112	cave	ENVO	ENVO:00000067	39.86	degree	UO	UO:0000185	9.46	degree	UO	UO:0000185	Salamander sampling	s669	2016	Spring	Hydromantes imperialis	Cave_imperialis2
Hydromantes species	Gastric Content	NCIT_C77614	NCIT	Hydromantes imperialis	NCBITaxon	NCBITaxon:482140				sexually immature stage	UBERON	UBERON:0000112	cave	ENVO	ENVO:00000067	39.86	degree	UO	UO:0000185	9.46	degree	UO	UO:0000185	Salamander sampling	s670	2016	Spring	Hydromantes imperialis	Cave_imperialis2
Hydromantes species	Gastric Content	NCIT_C77614	NCIT	Hydromantes imperialis	NCBITaxon	NCBITaxon:482140	female	PATO	PATO:0000383	post-juvenile adult stage	UBERON	UBERON:0000113	cave	ENVO	ENVO:00000067	39.86	degree	UO	UO:0000185	9.46	degree	UO	UO:0000185	Salamander sampling	s671	2016	Spring	Hydromantes imperialis	Cave_imperialis2
Hydromantes species	Gastric Content	NCIT_C77614	NCIT	Hydromantes imperialis	NCBITaxon	NCBITaxon:482140				sexually immature stage	UBERON	UBERON:0000112	cave	ENVO	ENVO:00000067	39.86	degree	UO	UO:0000185	9.46	degree	UO	UO:0000185	Salamander sampling	s672	2016	Autumn	Hydromantes imperialis	Cave_imperialis2
Hydromantes species	Gastric Content	NCIT_C77614	NCIT	Hydromantes imperialis	NCBITaxon	NCBITaxon:482140				sexually immature stage	UBERON	UBERON:0000112	cave	ENVO	ENVO:00000067	39.86	degree	UO	UO:0000185	9.46	degree	UO	UO:0000185	Salamander sampling	s673	2016	Autumn	Hydromantes imperialis	Cave_imperialis2
Hydromantes species	Gastric Content	NCIT_C77614	NCIT	Hydromantes imperialis	NCBITaxon	NCBITaxon:482140				sexually immature stage	UBERON	UBERON:0000112	cave	ENVO	ENVO:00000067	39.86	degree	UO	UO:0000185	9.46	degree	UO	UO:0000185	Salamander sampling	s674	2016	Autumn	Hydromantes imperialis	Cave_imperialis2
Hydromantes species	Gastric Content	NCIT_C77614	NCIT	Hydromantes imperialis	NCBITaxon	NCBITaxon:482140				sexually immature stage	UBERON	UBERON:0000112	cave	ENVO	ENVO:00000067	39.86	degree	UO	UO:0000185	9.46	degree	UO	UO:0000185	Salamander sampling	s675	2016	Autumn	Hydromantes imperialis	Cave_imperialis2
Hydromantes species	Gastric Content	NCIT_C77614	NCIT	Hydromantes imperialis	NCBITaxon	NCBITaxon:482140				sexually immature stage	UBERON	UBERON:0000112	cave	ENVO	ENVO:00000067	39.86	degree	UO	UO:0000185	9.46	degree	UO	UO:0000185	Salamander sampling	s676	2016	Autumn	Hydromantes imperialis	Cave_imperialis2
Hydromantes species	Gastric Content	NCIT_C77614	NCIT	Hydromantes imperialis	NCBITaxon	NCBITaxon:482140	female	PATO	PATO:0000383	post-juvenile adult stage	UBERON	UBERON:0000113	cave	ENVO	ENVO:00000067	39.86	degree	UO	UO:0000185	9.46	degree	UO	UO:0000185	Salamander sampling	s677	2016	Autumn	Hydromantes imperialis	Cave_imperialis2
Hydromantes species	Gastric Content	NCIT_C77614	NCIT	Hydromantes imperialis	NCBITaxon	NCBITaxon:482140	female	PATO	PATO:0000383	post-juvenile adult stage	UBERON	UBERON:0000113	cave	ENVO	ENVO:00000067	39.86	degree	UO	UO:0000185	9.46	degree	UO	UO:0000185	Salamander sampling	s678	2016	Autumn	Hydromantes imperialis	Cave_imperialis2
Hydromantes species	Gastric Content	NCIT_C77614	NCIT	Hydromantes imperialis	NCBITaxon	NCBITaxon:482140				sexually immature stage	UBERON	UBERON:0000112	cave	ENVO	ENVO:00000067	39.86	degree	UO	UO:0000185	9.46	degree	UO	UO:0000185	Salamander sampling	s679	2016	Autumn	Hydromantes imperialis	Cave_imperialis2
Hydromantes species	Gastric Content	NCIT_C77614	NCIT	Hydromantes imperialis	NCBITaxon	NCBITaxon:482140				sexually immature stage	UBERON	UBERON:0000112	cave	ENVO	ENVO:00000067	39.86	degree	UO	UO:0000185	9.46	degree	UO	UO:0000185	Salamander sampling	s680	2016	Autumn	Hydromantes imperialis	Cave_imperialis2
Hydromantes species	Gastric Content	NCIT_C77614	NCIT	Hydromantes imperialis	NCBITaxon	NCBITaxon:482140				sexually immature stage	UBERON	UBERON:0000112	cave	ENVO	ENVO:00000067	39.86	degree	UO	UO:0000185	9.46	degree	UO	UO:0000185	Salamander sampling	s681	2016	Autumn	Hydromantes imperialis	Cave_imperialis2
Hydromantes species	Gastric Content	NCIT_C77614	NCIT	Hydromantes imperialis	NCBITaxon	NCBITaxon:482140	female	PATO	PATO:0000383	post-juvenile adult stage	UBERON	UBERON:0000113	cave	ENVO	ENVO:00000067	39.86	degree	UO	UO:0000185	9.46	degree	UO	UO:0000185	Salamander sampling	s682	2016	Autumn	Hydromantes imperialis	Cave_imperialis2
Hydromantes species	Gastric Content	NCIT_C77614	NCIT	Hydromantes imperialis	NCBITaxon	NCBITaxon:482140	female	PATO	PATO:0000383	post-juvenile adult stage	UBERON	UBERON:0000113	cave	ENVO	ENVO:00000067	39.86	degree	UO	UO:0000185	9.46	degree	UO	UO:0000185	Salamander sampling	s683	2017	Spring	Hydromantes imperialis	Cave_imperialis2
Hydromantes species	Gastric Content	NCIT_C77614	NCIT	Hydromantes imperialis	NCBITaxon	NCBITaxon:482140	female	PATO	PATO:0000383	post-juvenile adult stage	UBERON	UBERON:0000113	cave	ENVO	ENVO:00000067	39.86	degree	UO	UO:0000185	9.46	degree	UO	UO:0000185	Salamander sampling	s684	2017	Spring	Hydromantes imperialis	Cave_imperialis2
Hydromantes species	Gastric Content	NCIT_C77614	NCIT	Hydromantes imperialis	NCBITaxon	NCBITaxon:482140	female	PATO	PATO:0000383	post-juvenile adult stage	UBERON	UBERON:0000113	cave	ENVO	ENVO:00000067	39.86	degree	UO	UO:0000185	9.46	degree	UO	UO:0000185	Salamander sampling	s685	2017	Spring	Hydromantes imperialis	Cave_imperialis2
Hydromantes species	Gastric Content	NCIT_C77614	NCIT	Hydromantes imperialis	NCBITaxon	NCBITaxon:482140	female	PATO	PATO:0000383	post-juvenile adult stage	UBERON	UBERON:0000113	cave	ENVO	ENVO:00000067	39.86	degree	UO	UO:0000185	9.46	degree	UO	UO:0000185	Salamander sampling	s686	2017	Spring	Hydromantes imperialis	Cave_imperialis2
Hydromantes species	Gastric Content	NCIT_C77614	NCIT	Hydromantes imperialis	NCBITaxon	NCBITaxon:482140	female	PATO	PATO:0000383	post-juvenile adult stage	UBERON	UBERON:0000113	cave	ENVO	ENVO:00000067	39.86	degree	UO	UO:0000185	9.46	degree	UO	UO:0000185	Salamander sampling	s687	2017	Spring	Hydromantes imperialis	Cave_imperialis2
Hydromantes species	Gastric Content	NCIT_C77614	NCIT	Hydromantes imperialis	NCBITaxon	NCBITaxon:482140	male	PATO	PATO:0000384	post-juvenile adult stage	UBERON	UBERON:0000113	cave	ENVO	ENVO:00000067	39.86	degree	UO	UO:0000185	9.46	degree	UO	UO:0000185	Salamander sampling	s688	2017	Spring	Hydromantes imperialis	Cave_imperialis2
Hydromantes species	Gastric Content	NCIT_C77614	NCIT	Hydromantes imperialis	NCBITaxon	NCBITaxon:482140				sexually immature stage	UBERON	UBERON:0000112	cave	ENVO	ENVO:00000067	39.86	degree	UO	UO:0000185	9.46	degree	UO	UO:0000185	Salamander sampling	s689	2017	Spring	Hydromantes imperialis	Cave_imperialis2
Hydromantes species	Gastric Content	NCIT_C77614	NCIT	Hydromantes imperialis	NCBITaxon	NCBITaxon:482140	female	PATO	PATO:0000383	post-juvenile adult stage	UBERON	UBERON:0000113	cave	ENVO	ENVO:00000067	39.86	degree	UO	UO:0000185	9.46	degree	UO	UO:0000185	Salamander sampling	s690	2017	Spring	Hydromantes imperialis	Cave_imperialis2
Hydromantes species	Gastric Content	NCIT_C77614	NCIT	Hydromantes imperialis	NCBITaxon	NCBITaxon:482140	female	PATO	PATO:0000383	post-juvenile adult stage	UBERON	UBERON:0000113	cave	ENVO	ENVO:00000067	39.86	degree	UO	UO:0000185	9.46	degree	UO	UO:0000185	Salamander sampling	s691	2017	Spring	Hydromantes imperialis	Cave_imperialis2
Hydromantes species	Gastric Content	NCIT_C77614	NCIT	Hydromantes imperialis	NCBITaxon	NCBITaxon:482140	male	PATO	PATO:0000384	post-juvenile adult stage	UBERON	UBERON:0000113	cave	ENVO	ENVO:00000067	39.85	degree	UO	UO:0000185	9.46	degree	UO	UO:0000185	Salamander sampling	s692	2016	Spring	Hydromantes imperialis	Cave_imperialis3
Hydromantes species	Gastric Content	NCIT_C77614	NCIT	Hydromantes imperialis	NCBITaxon	NCBITaxon:482140	female	PATO	PATO:0000383	post-juvenile adult stage	UBERON	UBERON:0000113	cave	ENVO	ENVO:00000067	39.85	degree	UO	UO:0000185	9.46	degree	UO	UO:0000185	Salamander sampling	s693	2016	Spring	Hydromantes imperialis	Cave_imperialis3
Hydromantes species	Gastric Content	NCIT_C77614	NCIT	Hydromantes imperialis	NCBITaxon	NCBITaxon:482140	female	PATO	PATO:0000383	post-juvenile adult stage	UBERON	UBERON:0000113	cave	ENVO	ENVO:00000067	39.85	degree	UO	UO:0000185	9.46	degree	UO	UO:0000185	Salamander sampling	s694	2016	Spring	Hydromantes imperialis	Cave_imperialis3
Hydromantes species	Gastric Content	NCIT_C77614	NCIT	Hydromantes imperialis	NCBITaxon	NCBITaxon:482140	female	PATO	PATO:0000383	post-juvenile adult stage	UBERON	UBERON:0000113	cave	ENVO	ENVO:00000067	39.85	degree	UO	UO:0000185	9.46	degree	UO	UO:0000185	Salamander sampling	s695	2016	Spring	Hydromantes imperialis	Cave_imperialis3
Hydromantes species	Gastric Content	NCIT_C77614	NCIT	Hydromantes imperialis	NCBITaxon	NCBITaxon:482140	female	PATO	PATO:0000383	post-juvenile adult stage	UBERON	UBERON:0000113	cave	ENVO	ENVO:00000067	39.85	degree	UO	UO:0000185	9.46	degree	UO	UO:0000185	Salamander sampling	s696	2016	Spring	Hydromantes imperialis	Cave_imperialis3
Hydromantes species	Gastric Content	NCIT_C77614	NCIT	Hydromantes imperialis	NCBITaxon	NCBITaxon:482140	male	PATO	PATO:0000384	post-juvenile adult stage	UBERON	UBERON:0000113	cave	ENVO	ENVO:00000067	39.85	degree	UO	UO:0000185	9.46	degree	UO	UO:0000185	Salamander sampling	s697	2016	Spring	Hydromantes imperialis	Cave_imperialis3
Hydromantes species	Gastric Content	NCIT_C77614	NCIT	Hydromantes imperialis	NCBITaxon	NCBITaxon:482140				sexually immature stage	UBERON	UBERON:0000112	cave	ENVO	ENVO:00000067	39.85	degree	UO	UO:0000185	9.46	degree	UO	UO:0000185	Salamander sampling	s698	2016	Spring	Hydromantes imperialis	Cave_imperialis3
Hydromantes species	Gastric Content	NCIT_C77614	NCIT	Hydromantes imperialis	NCBITaxon	NCBITaxon:482140	female	PATO	PATO:0000383	post-juvenile adult stage	UBERON	UBERON:0000113	cave	ENVO	ENVO:00000067	39.85	degree	UO	UO:0000185	9.46	degree	UO	UO:0000185	Salamander sampling	s699	2016	Spring	Hydromantes imperialis	Cave_imperialis3
Hydromantes species	Gastric Content	NCIT_C77614	NCIT	Hydromantes imperialis	NCBITaxon	NCBITaxon:482140	male	PATO	PATO:0000384	post-juvenile adult stage	UBERON	UBERON:0000113	cave	ENVO	ENVO:00000067	39.85	degree	UO	UO:0000185	9.46	degree	UO	UO:0000185	Salamander sampling	s700	2016	Spring	Hydromantes imperialis	Cave_imperialis3
Hydromantes species	Gastric Content	NCIT_C77614	NCIT	Hydromantes imperialis	NCBITaxon	NCBITaxon:482140	male	PATO	PATO:0000384	post-juvenile adult stage	UBERON	UBERON:0000113	cave	ENVO	ENVO:00000067	39.85	degree	UO	UO:0000185	9.46	degree	UO	UO:0000185	Salamander sampling	s701	2016	Autumn	Hydromantes imperialis	Cave_imperialis3
Hydromantes species	Gastric Content	NCIT_C77614	NCIT	Hydromantes imperialis	NCBITaxon	NCBITaxon:482140	female	PATO	PATO:0000383	post-juvenile adult stage	UBERON	UBERON:0000113	cave	ENVO	ENVO:00000067	39.85	degree	UO	UO:0000185	9.46	degree	UO	UO:0000185	Salamander sampling	s702	2016	Autumn	Hydromantes imperialis	Cave_imperialis3
Hydromantes species	Gastric Content	NCIT_C77614	NCIT	Hydromantes imperialis	NCBITaxon	NCBITaxon:482140	female	PATO	PATO:0000383	post-juvenile adult stage	UBERON	UBERON:0000113	cave	ENVO	ENVO:00000067	39.85	degree	UO	UO:0000185	9.46	degree	UO	UO:0000185	Salamander sampling	s703	2016	Autumn	Hydromantes imperialis	Cave_imperialis3
Hydromantes species	Gastric Content	NCIT_C77614	NCIT	Hydromantes imperialis	NCBITaxon	NCBITaxon:482140				sexually immature stage	UBERON	UBERON:0000112	cave	ENVO	ENVO:00000067	39.85	degree	UO	UO:0000185	9.46	degree	UO	UO:0000185	Salamander sampling	s704	2016	Autumn	Hydromantes imperialis	Cave_imperialis3
Hydromantes species	Gastric Content	NCIT_C77614	NCIT	Hydromantes imperialis	NCBITaxon	NCBITaxon:482140	female	PATO	PATO:0000383	post-juvenile adult stage	UBERON	UBERON:0000113	cave	ENVO	ENVO:00000067	39.85	degree	UO	UO:0000185	9.46	degree	UO	UO:0000185	Salamander sampling	s705	2016	Autumn	Hydromantes imperialis	Cave_imperialis3
Hydromantes species	Gastric Content	NCIT_C77614	NCIT	Hydromantes imperialis	NCBITaxon	NCBITaxon:482140	male	PATO	PATO:0000384	post-juvenile adult stage	UBERON	UBERON:0000113	cave	ENVO	ENVO:00000067	39.85	degree	UO	UO:0000185	9.46	degree	UO	UO:0000185	Salamander sampling	s706	2016	Autumn	Hydromantes imperialis	Cave_imperialis3
Hydromantes species	Gastric Content	NCIT_C77614	NCIT	Hydromantes imperialis	NCBITaxon	NCBITaxon:482140				sexually immature stage	UBERON	UBERON:0000112	cave	ENVO	ENVO:00000067	39.85	degree	UO	UO:0000185	9.46	degree	UO	UO:0000185	Salamander sampling	s707	2016	Autumn	Hydromantes imperialis	Cave_imperialis3
Hydromantes species	Gastric Content	NCIT_C77614	NCIT	Hydromantes imperialis	NCBITaxon	NCBITaxon:482140	male	PATO	PATO:0000384	post-juvenile adult stage	UBERON	UBERON:0000113	cave	ENVO	ENVO:00000067	39.85	degree	UO	UO:0000185	9.46	degree	UO	UO:0000185	Salamander sampling	s708	2016	Autumn	Hydromantes imperialis	Cave_imperialis3
Hydromantes species	Gastric Content	NCIT_C77614	NCIT	Hydromantes imperialis	NCBITaxon	NCBITaxon:482140	male	PATO	PATO:0000384	post-juvenile adult stage	UBERON	UBERON:0000113	cave	ENVO	ENVO:00000067	39.85	degree	UO	UO:0000185	9.46	degree	UO	UO:0000185	Salamander sampling	s709	2017	Spring	Hydromantes imperialis	Cave_imperialis3
Hydromantes species	Gastric Content	NCIT_C77614	NCIT	Hydromantes imperialis	NCBITaxon	NCBITaxon:482140				sexually immature stage	UBERON	UBERON:0000112	cave	ENVO	ENVO:00000067	39.85	degree	UO	UO:0000185	9.46	degree	UO	UO:0000185	Salamander sampling	s710	2017	Spring	Hydromantes imperialis	Cave_imperialis3
Hydromantes species	Gastric Content	NCIT_C77614	NCIT	Hydromantes imperialis	NCBITaxon	NCBITaxon:482140				sexually immature stage	UBERON	UBERON:0000112	cave	ENVO	ENVO:00000067	39.85	degree	UO	UO:0000185	9.46	degree	UO	UO:0000185	Salamander sampling	s711	2017	Spring	Hydromantes imperialis	Cave_imperialis3
Hydromantes species	Gastric Content	NCIT_C77614	NCIT	Hydromantes imperialis	NCBITaxon	NCBITaxon:482140				sexually immature stage	UBERON	UBERON:0000112	cave	ENVO	ENVO:00000067	39.85	degree	UO	UO:0000185	9.46	degree	UO	UO:0000185	Salamander sampling	s712	2017	Spring	Hydromantes imperialis	Cave_imperialis3
Hydromantes species	Gastric Content	NCIT_C77614	NCIT	Hydromantes imperialis	NCBITaxon	NCBITaxon:482140	female	PATO	PATO:0000383	post-juvenile adult stage	UBERON	UBERON:0000113	cave	ENVO	ENVO:00000067	39.85	degree	UO	UO:0000185	9.46	degree	UO	UO:0000185	Salamander sampling	s713	2017	Spring	Hydromantes imperialis	Cave_imperialis3
Hydromantes species	Gastric Content	NCIT_C77614	NCIT	Hydromantes imperialis	NCBITaxon	NCBITaxon:482140	female	PATO	PATO:0000383	post-juvenile adult stage	UBERON	UBERON:0000113	cave	ENVO	ENVO:00000067	39.89	degree	UO	UO:0000185	8.96	degree	UO	UO:0000185	Salamander sampling	s714	2016	Spring	Hydromantes imperialis	Cave_imperialis1
Hydromantes species	Gastric Content	NCIT_C77614	NCIT	Hydromantes imperialis	NCBITaxon	NCBITaxon:482140	male	PATO	PATO:0000384	post-juvenile adult stage	UBERON	UBERON:0000113	cave	ENVO	ENVO:00000067	39.89	degree	UO	UO:0000185	8.96	degree	UO	UO:0000185	Salamander sampling	s715	2016	Spring	Hydromantes imperialis	Cave_imperialis1
Hydromantes species	Gastric Content	NCIT_C77614	NCIT	Hydromantes imperialis	NCBITaxon	NCBITaxon:482140				sexually immature stage	UBERON	UBERON:0000112	cave	ENVO	ENVO:00000067	39.89	degree	UO	UO:0000185	8.96	degree	UO	UO:0000185	Salamander sampling	s716	2016	Spring	Hydromantes imperialis	Cave_imperialis1
Hydromantes species	Gastric Content	NCIT_C77614	NCIT	Hydromantes imperialis	NCBITaxon	NCBITaxon:482140	male	PATO	PATO:0000384	post-juvenile adult stage	UBERON	UBERON:0000113	cave	ENVO	ENVO:00000067	39.89	degree	UO	UO:0000185	8.96	degree	UO	UO:0000185	Salamander sampling	s717	2016	Spring	Hydromantes imperialis	Cave_imperialis1
Hydromantes species	Gastric Content	NCIT_C77614	NCIT	Hydromantes imperialis	NCBITaxon	NCBITaxon:482140	male	PATO	PATO:0000384	post-juvenile adult stage	UBERON	UBERON:0000113	cave	ENVO	ENVO:00000067	39.89	degree	UO	UO:0000185	8.96	degree	UO	UO:0000185	Salamander sampling	s718	2016	Spring	Hydromantes imperialis	Cave_imperialis1
Hydromantes species	Gastric Content	NCIT_C77614	NCIT	Hydromantes imperialis	NCBITaxon	NCBITaxon:482140	male	PATO	PATO:0000384	post-juvenile adult stage	UBERON	UBERON:0000113	cave	ENVO	ENVO:00000067	39.89	degree	UO	UO:0000185	8.96	degree	UO	UO:0000185	Salamander sampling	s719	2016	Spring	Hydromantes imperialis	Cave_imperialis1
Hydromantes species	Gastric Content	NCIT_C77614	NCIT	Hydromantes imperialis	NCBITaxon	NCBITaxon:482140	male	PATO	PATO:0000384	post-juvenile adult stage	UBERON	UBERON:0000113	cave	ENVO	ENVO:00000067	39.89	degree	UO	UO:0000185	8.96	degree	UO	UO:0000185	Salamander sampling	s720	2016	Spring	Hydromantes imperialis	Cave_imperialis1
Hydromantes species	Gastric Content	NCIT_C77614	NCIT	Hydromantes imperialis	NCBITaxon	NCBITaxon:482140	male	PATO	PATO:0000384	post-juvenile adult stage	UBERON	UBERON:0000113	cave	ENVO	ENVO:00000067	39.89	degree	UO	UO:0000185	8.96	degree	UO	UO:0000185	Salamander sampling	s721	2016	Spring	Hydromantes imperialis	Cave_imperialis1
Hydromantes species	Gastric Content	NCIT_C77614	NCIT	Hydromantes imperialis	NCBITaxon	NCBITaxon:482140	female	PATO	PATO:0000383	post-juvenile adult stage	UBERON	UBERON:0000113	cave	ENVO	ENVO:00000067	39.89	degree	UO	UO:0000185	8.96	degree	UO	UO:0000185	Salamander sampling	s722	2016	Spring	Hydromantes imperialis	Cave_imperialis1
Hydromantes species	Gastric Content	NCIT_C77614	NCIT	Hydromantes imperialis	NCBITaxon	NCBITaxon:482140	male	PATO	PATO:0000384	post-juvenile adult stage	UBERON	UBERON:0000113	cave	ENVO	ENVO:00000067	39.89	degree	UO	UO:0000185	8.96	degree	UO	UO:0000185	Salamander sampling	s723	2016	Spring	Hydromantes imperialis	Cave_imperialis1
Hydromantes species	Gastric Content	NCIT_C77614	NCIT	Hydromantes imperialis	NCBITaxon	NCBITaxon:482140	male	PATO	PATO:0000384	post-juvenile adult stage	UBERON	UBERON:0000113	cave	ENVO	ENVO:00000067	39.89	degree	UO	UO:0000185	8.96	degree	UO	UO:0000185	Salamander sampling	s724	2016	Spring	Hydromantes imperialis	Cave_imperialis1
Hydromantes species	Gastric Content	NCIT_C77614	NCIT	Hydromantes imperialis	NCBITaxon	NCBITaxon:482140	female	PATO	PATO:0000383	post-juvenile adult stage	UBERON	UBERON:0000113	cave	ENVO	ENVO:00000067	39.89	degree	UO	UO:0000185	8.96	degree	UO	UO:0000185	Salamander sampling	s725	2016	Spring	Hydromantes imperialis	Cave_imperialis1
Hydromantes species	Gastric Content	NCIT_C77614	NCIT	Hydromantes imperialis	NCBITaxon	NCBITaxon:482140				sexually immature stage	UBERON	UBERON:0000112	cave	ENVO	ENVO:00000067	39.89	degree	UO	UO:0000185	8.96	degree	UO	UO:0000185	Salamander sampling	s726	2016	Spring	Hydromantes imperialis	Cave_imperialis1
Hydromantes species	Gastric Content	NCIT_C77614	NCIT	Hydromantes imperialis	NCBITaxon	NCBITaxon:482140	female	PATO	PATO:0000383	post-juvenile adult stage	UBERON	UBERON:0000113	cave	ENVO	ENVO:00000067	39.89	degree	UO	UO:0000185	8.96	degree	UO	UO:0000185	Salamander sampling	s727	2016	Spring	Hydromantes imperialis	Cave_imperialis1
Hydromantes species	Gastric Content	NCIT_C77614	NCIT	Hydromantes imperialis	NCBITaxon	NCBITaxon:482140				sexually immature stage	UBERON	UBERON:0000112	cave	ENVO	ENVO:00000067	39.89	degree	UO	UO:0000185	8.96	degree	UO	UO:0000185	Salamander sampling	s728	2016	Spring	Hydromantes imperialis	Cave_imperialis1
Hydromantes species	Gastric Content	NCIT_C77614	NCIT	Hydromantes imperialis	NCBITaxon	NCBITaxon:482140	female	PATO	PATO:0000383	post-juvenile adult stage	UBERON	UBERON:0000113	cave	ENVO	ENVO:00000067	39.89	degree	UO	UO:0000185	8.96	degree	UO	UO:0000185	Salamander sampling	s729	2016	Spring	Hydromantes imperialis	Cave_imperialis1
Hydromantes species	Gastric Content	NCIT_C77614	NCIT	Hydromantes imperialis	NCBITaxon	NCBITaxon:482140	female	PATO	PATO:0000383	post-juvenile adult stage	UBERON	UBERON:0000113	cave	ENVO	ENVO:00000067	39.89	degree	UO	UO:0000185	8.96	degree	UO	UO:0000185	Salamander sampling	s730	2016	Spring	Hydromantes imperialis	Cave_imperialis1
Hydromantes species	Gastric Content	NCIT_C77614	NCIT	Hydromantes imperialis	NCBITaxon	NCBITaxon:482140				sexually immature stage	UBERON	UBERON:0000112	cave	ENVO	ENVO:00000067	39.89	degree	UO	UO:0000185	8.96	degree	UO	UO:0000185	Salamander sampling	s731	2016	Spring	Hydromantes imperialis	Cave_imperialis1
Hydromantes species	Gastric Content	NCIT_C77614	NCIT	Hydromantes imperialis	NCBITaxon	NCBITaxon:482140	male	PATO	PATO:0000384	post-juvenile adult stage	UBERON	UBERON:0000113	cave	ENVO	ENVO:00000067	39.89	degree	UO	UO:0000185	8.96	degree	UO	UO:0000185	Salamander sampling	s732	2016	Spring	Hydromantes imperialis	Cave_imperialis1
Hydromantes species	Gastric Content	NCIT_C77614	NCIT	Hydromantes imperialis	NCBITaxon	NCBITaxon:482140	male	PATO	PATO:0000384	post-juvenile adult stage	UBERON	UBERON:0000113	cave	ENVO	ENVO:00000067	39.89	degree	UO	UO:0000185	8.96	degree	UO	UO:0000185	Salamander sampling	s733	2016	Spring	Hydromantes imperialis	Cave_imperialis1
Hydromantes species	Gastric Content	NCIT_C77614	NCIT	Hydromantes imperialis	NCBITaxon	NCBITaxon:482140	male	PATO	PATO:0000384	post-juvenile adult stage	UBERON	UBERON:0000113	cave	ENVO	ENVO:00000067	39.89	degree	UO	UO:0000185	8.96	degree	UO	UO:0000185	Salamander sampling	s734	2016	Spring	Hydromantes imperialis	Cave_imperialis1
Hydromantes species	Gastric Content	NCIT_C77614	NCIT	Hydromantes imperialis	NCBITaxon	NCBITaxon:482140				sexually immature stage	UBERON	UBERON:0000112	cave	ENVO	ENVO:00000067	39.89	degree	UO	UO:0000185	8.96	degree	UO	UO:0000185	Salamander sampling	s735	2016	Spring	Hydromantes imperialis	Cave_imperialis1
Hydromantes species	Gastric Content	NCIT_C77614	NCIT	Hydromantes imperialis	NCBITaxon	NCBITaxon:482140	female	PATO	PATO:0000383	post-juvenile adult stage	UBERON	UBERON:0000113	cave	ENVO	ENVO:00000067	39.89	degree	UO	UO:0000185	8.96	degree	UO	UO:0000185	Salamander sampling	s736	2016	Spring	Hydromantes imperialis	Cave_imperialis1
Hydromantes species	Gastric Content	NCIT_C77614	NCIT	Hydromantes imperialis	NCBITaxon	NCBITaxon:482140				sexually immature stage	UBERON	UBERON:0000112	cave	ENVO	ENVO:00000067	39.89	degree	UO	UO:0000185	8.96	degree	UO	UO:0000185	Salamander sampling	s737	2016	Spring	Hydromantes imperialis	Cave_imperialis1
Hydromantes species	Gastric Content	NCIT_C77614	NCIT	Hydromantes imperialis	NCBITaxon	NCBITaxon:482140	male	PATO	PATO:0000384	post-juvenile adult stage	UBERON	UBERON:0000113	cave	ENVO	ENVO:00000067	39.89	degree	UO	UO:0000185	8.96	degree	UO	UO:0000185	Salamander sampling	s738	2016	Spring	Hydromantes imperialis	Cave_imperialis1
Hydromantes species	Gastric Content	NCIT_C77614	NCIT	Hydromantes imperialis	NCBITaxon	NCBITaxon:482140	male	PATO	PATO:0000384	post-juvenile adult stage	UBERON	UBERON:0000113	cave	ENVO	ENVO:00000067	39.89	degree	UO	UO:0000185	8.96	degree	UO	UO:0000185	Salamander sampling	s739	2016	Spring	Hydromantes imperialis	Cave_imperialis1
Hydromantes species	Gastric Content	NCIT_C77614	NCIT	Hydromantes imperialis	NCBITaxon	NCBITaxon:482140	female	PATO	PATO:0000383	post-juvenile adult stage	UBERON	UBERON:0000113	cave	ENVO	ENVO:00000067	39.89	degree	UO	UO:0000185	8.96	degree	UO	UO:0000185	Salamander sampling	s740	2016	Spring	Hydromantes imperialis	Cave_imperialis1
Hydromantes species	Gastric Content	NCIT_C77614	NCIT	Hydromantes imperialis	NCBITaxon	NCBITaxon:482140	male	PATO	PATO:0000384	post-juvenile adult stage	UBERON	UBERON:0000113	cave	ENVO	ENVO:00000067	39.89	degree	UO	UO:0000185	8.96	degree	UO	UO:0000185	Salamander sampling	s741	2016	Autumn	Hydromantes imperialis	Cave_imperialis1
Hydromantes species	Gastric Content	NCIT_C77614	NCIT	Hydromantes imperialis	NCBITaxon	NCBITaxon:482140	male	PATO	PATO:0000384	post-juvenile adult stage	UBERON	UBERON:0000113	cave	ENVO	ENVO:00000067	39.89	degree	UO	UO:0000185	8.96	degree	UO	UO:0000185	Salamander sampling	s742	2016	Autumn	Hydromantes imperialis	Cave_imperialis1
Hydromantes species	Gastric Content	NCIT_C77614	NCIT	Hydromantes imperialis	NCBITaxon	NCBITaxon:482140	male	PATO	PATO:0000384	post-juvenile adult stage	UBERON	UBERON:0000113	cave	ENVO	ENVO:00000067	39.89	degree	UO	UO:0000185	8.96	degree	UO	UO:0000185	Salamander sampling	s743	2016	Autumn	Hydromantes imperialis	Cave_imperialis1
Hydromantes species	Gastric Content	NCIT_C77614	NCIT	Hydromantes imperialis	NCBITaxon	NCBITaxon:482140	male	PATO	PATO:0000384	post-juvenile adult stage	UBERON	UBERON:0000113	cave	ENVO	ENVO:00000067	39.89	degree	UO	UO:0000185	8.96	degree	UO	UO:0000185	Salamander sampling	s744	2016	Autumn	Hydromantes imperialis	Cave_imperialis1
Hydromantes species	Gastric Content	NCIT_C77614	NCIT	Hydromantes imperialis	NCBITaxon	NCBITaxon:482140	female	PATO	PATO:0000383	post-juvenile adult stage	UBERON	UBERON:0000113	cave	ENVO	ENVO:00000067	39.89	degree	UO	UO:0000185	8.96	degree	UO	UO:0000185	Salamander sampling	s745	2016	Autumn	Hydromantes imperialis	Cave_imperialis1
Hydromantes species	Gastric Content	NCIT_C77614	NCIT	Hydromantes imperialis	NCBITaxon	NCBITaxon:482140	female	PATO	PATO:0000383	post-juvenile adult stage	UBERON	UBERON:0000113	cave	ENVO	ENVO:00000067	39.89	degree	UO	UO:0000185	8.96	degree	UO	UO:0000185	Salamander sampling	s746	2016	Autumn	Hydromantes imperialis	Cave_imperialis1
Hydromantes species	Gastric Content	NCIT_C77614	NCIT	Hydromantes imperialis	NCBITaxon	NCBITaxon:482140				sexually immature stage	UBERON	UBERON:0000112	cave	ENVO	ENVO:00000067	39.89	degree	UO	UO:0000185	8.96	degree	UO	UO:0000185	Salamander sampling	s747	2016	Autumn	Hydromantes imperialis	Cave_imperialis1
Hydromantes species	Gastric Content	NCIT_C77614	NCIT	Hydromantes imperialis	NCBITaxon	NCBITaxon:482140	female	PATO	PATO:0000383	post-juvenile adult stage	UBERON	UBERON:0000113	cave	ENVO	ENVO:00000067	39.89	degree	UO	UO:0000185	8.96	degree	UO	UO:0000185	Salamander sampling	s748	2016	Autumn	Hydromantes imperialis	Cave_imperialis1
Hydromantes species	Gastric Content	NCIT_C77614	NCIT	Hydromantes imperialis	NCBITaxon	NCBITaxon:482140				sexually immature stage	UBERON	UBERON:0000112	cave	ENVO	ENVO:00000067	39.89	degree	UO	UO:0000185	8.96	degree	UO	UO:0000185	Salamander sampling	s749	2016	Autumn	Hydromantes imperialis	Cave_imperialis1
Hydromantes species	Gastric Content	NCIT_C77614	NCIT	Hydromantes imperialis	NCBITaxon	NCBITaxon:482140	female	PATO	PATO:0000383	post-juvenile adult stage	UBERON	UBERON:0000113	cave	ENVO	ENVO:00000067	39.89	degree	UO	UO:0000185	8.96	degree	UO	UO:0000185	Salamander sampling	s750	2016	Autumn	Hydromantes imperialis	Cave_imperialis1
Hydromantes species	Gastric Content	NCIT_C77614	NCIT	Hydromantes imperialis	NCBITaxon	NCBITaxon:482140				sexually immature stage	UBERON	UBERON:0000112	cave	ENVO	ENVO:00000067	39.89	degree	UO	UO:0000185	8.96	degree	UO	UO:0000185	Salamander sampling	s751	2016	Autumn	Hydromantes imperialis	Cave_imperialis1
Hydromantes species	Gastric Content	NCIT_C77614	NCIT	Hydromantes imperialis	NCBITaxon	NCBITaxon:482140	female	PATO	PATO:0000383	post-juvenile adult stage	UBERON	UBERON:0000113	cave	ENVO	ENVO:00000067	39.89	degree	UO	UO:0000185	8.96	degree	UO	UO:0000185	Salamander sampling	s752	2016	Autumn	Hydromantes imperialis	Cave_imperialis1
Hydromantes species	Gastric Content	NCIT_C77614	NCIT	Hydromantes imperialis	NCBITaxon	NCBITaxon:482140	female	PATO	PATO:0000383	post-juvenile adult stage	UBERON	UBERON:0000113	cave	ENVO	ENVO:00000067	39.89	degree	UO	UO:0000185	8.96	degree	UO	UO:0000185	Salamander sampling	s753	2016	Autumn	Hydromantes imperialis	Cave_imperialis1
Hydromantes species	Gastric Content	NCIT_C77614	NCIT	Hydromantes imperialis	NCBITaxon	NCBITaxon:482140	female	PATO	PATO:0000383	post-juvenile adult stage	UBERON	UBERON:0000113	cave	ENVO	ENVO:00000067	39.89	degree	UO	UO:0000185	8.96	degree	UO	UO:0000185	Salamander sampling	s754	2016	Autumn	Hydromantes imperialis	Cave_imperialis1
Hydromantes species	Gastric Content	NCIT_C77614	NCIT	Hydromantes imperialis	NCBITaxon	NCBITaxon:482140	female	PATO	PATO:0000383	post-juvenile adult stage	UBERON	UBERON:0000113	cave	ENVO	ENVO:00000067	39.89	degree	UO	UO:0000185	8.96	degree	UO	UO:0000185	Salamander sampling	s755	2016	Autumn	Hydromantes imperialis	Cave_imperialis1
Hydromantes species	Gastric Content	NCIT_C77614	NCIT	Hydromantes imperialis	NCBITaxon	NCBITaxon:482140				sexually immature stage	UBERON	UBERON:0000112	cave	ENVO	ENVO:00000067	39.89	degree	UO	UO:0000185	8.96	degree	UO	UO:0000185	Salamander sampling	s756	2016	Autumn	Hydromantes imperialis	Cave_imperialis1
Hydromantes species	Gastric Content	NCIT_C77614	NCIT	Hydromantes imperialis	NCBITaxon	NCBITaxon:482140	female	PATO	PATO:0000383	post-juvenile adult stage	UBERON	UBERON:0000113	cave	ENVO	ENVO:00000067	39.89	degree	UO	UO:0000185	8.96	degree	UO	UO:0000185	Salamander sampling	s757	2016	Autumn	Hydromantes imperialis	Cave_imperialis1
Hydromantes species	Gastric Content	NCIT_C77614	NCIT	Hydromantes imperialis	NCBITaxon	NCBITaxon:482140				sexually immature stage	UBERON	UBERON:0000112	cave	ENVO	ENVO:00000067	39.89	degree	UO	UO:0000185	8.96	degree	UO	UO:0000185	Salamander sampling	s758	2016	Autumn	Hydromantes imperialis	Cave_imperialis1
Hydromantes species	Gastric Content	NCIT_C77614	NCIT	Hydromantes imperialis	NCBITaxon	NCBITaxon:482140	male	PATO	PATO:0000384	post-juvenile adult stage	UBERON	UBERON:0000113	cave	ENVO	ENVO:00000067	39.89	degree	UO	UO:0000185	8.96	degree	UO	UO:0000185	Salamander sampling	s759	2016	Autumn	Hydromantes imperialis	Cave_imperialis1
Hydromantes species	Gastric Content	NCIT_C77614	NCIT	Hydromantes imperialis	NCBITaxon	NCBITaxon:482140	male	PATO	PATO:0000384	post-juvenile adult stage	UBERON	UBERON:0000113	cave	ENVO	ENVO:00000067	39.89	degree	UO	UO:0000185	8.96	degree	UO	UO:0000185	Salamander sampling	s760	2016	Autumn	Hydromantes imperialis	Cave_imperialis1
Hydromantes species	Gastric Content	NCIT_C77614	NCIT	Hydromantes imperialis	NCBITaxon	NCBITaxon:482140	female	PATO	PATO:0000383	post-juvenile adult stage	UBERON	UBERON:0000113	cave	ENVO	ENVO:00000067	39.89	degree	UO	UO:0000185	8.96	degree	UO	UO:0000185	Salamander sampling	s761	2016	Autumn	Hydromantes imperialis	Cave_imperialis1
Hydromantes species	Gastric Content	NCIT_C77614	NCIT	Hydromantes imperialis	NCBITaxon	NCBITaxon:482140	female	PATO	PATO:0000383	post-juvenile adult stage	UBERON	UBERON:0000113	cave	ENVO	ENVO:00000067	39.89	degree	UO	UO:0000185	8.96	degree	UO	UO:0000185	Salamander sampling	s762	2016	Autumn	Hydromantes imperialis	Cave_imperialis1
Hydromantes species	Gastric Content	NCIT_C77614	NCIT	Hydromantes imperialis	NCBITaxon	NCBITaxon:482140				sexually immature stage	UBERON	UBERON:0000112	cave	ENVO	ENVO:00000067	39.89	degree	UO	UO:0000185	8.96	degree	UO	UO:0000185	Salamander sampling	s763	2016	Autumn	Hydromantes imperialis	Cave_imperialis1
Hydromantes species	Gastric Content	NCIT_C77614	NCIT	Hydromantes imperialis	NCBITaxon	NCBITaxon:482140				sexually immature stage	UBERON	UBERON:0000112	cave	ENVO	ENVO:00000067	39.89	degree	UO	UO:0000185	8.96	degree	UO	UO:0000185	Salamander sampling	s764	2016	Autumn	Hydromantes imperialis	Cave_imperialis1
Hydromantes species	Gastric Content	NCIT_C77614	NCIT	Hydromantes imperialis	NCBITaxon	NCBITaxon:482140				sexually immature stage	UBERON	UBERON:0000112	cave	ENVO	ENVO:00000067	39.89	degree	UO	UO:0000185	8.96	degree	UO	UO:0000185	Salamander sampling	s765	2016	Autumn	Hydromantes imperialis	Cave_imperialis1
Hydromantes species	Gastric Content	NCIT_C77614	NCIT	Hydromantes imperialis	NCBITaxon	NCBITaxon:482140				sexually immature stage	UBERON	UBERON:0000112	cave	ENVO	ENVO:00000067	39.89	degree	UO	UO:0000185	8.96	degree	UO	UO:0000185	Salamander sampling	s766	2016	Autumn	Hydromantes imperialis	Cave_imperialis1
Hydromantes species	Gastric Content	NCIT_C77614	NCIT	Hydromantes imperialis	NCBITaxon	NCBITaxon:482140	female	PATO	PATO:0000383	post-juvenile adult stage	UBERON	UBERON:0000113	cave	ENVO	ENVO:00000067	39.89	degree	UO	UO:0000185	8.96	degree	UO	UO:0000185	Salamander sampling	s767	2016	Autumn	Hydromantes imperialis	Cave_imperialis1
Hydromantes species	Gastric Content	NCIT_C77614	NCIT	Hydromantes imperialis	NCBITaxon	NCBITaxon:482140	male	PATO	PATO:0000384	post-juvenile adult stage	UBERON	UBERON:0000113	cave	ENVO	ENVO:00000067	39.89	degree	UO	UO:0000185	8.96	degree	UO	UO:0000185	Salamander sampling	s768	2016	Autumn	Hydromantes imperialis	Cave_imperialis1
Hydromantes species	Gastric Content	NCIT_C77614	NCIT	Hydromantes imperialis	NCBITaxon	NCBITaxon:482140	male	PATO	PATO:0000384	post-juvenile adult stage	UBERON	UBERON:0000113	cave	ENVO	ENVO:00000067	39.89	degree	UO	UO:0000185	8.96	degree	UO	UO:0000185	Salamander sampling	s769	2016	Autumn	Hydromantes imperialis	Cave_imperialis1
Hydromantes species	Gastric Content	NCIT_C77614	NCIT	Hydromantes imperialis	NCBITaxon	NCBITaxon:482140	male	PATO	PATO:0000384	post-juvenile adult stage	UBERON	UBERON:0000113	cave	ENVO	ENVO:00000067	39.89	degree	UO	UO:0000185	8.96	degree	UO	UO:0000185	Salamander sampling	s770	2016	Autumn	Hydromantes imperialis	Cave_imperialis1
Hydromantes species	Gastric Content	NCIT_C77614	NCIT	Hydromantes imperialis	NCBITaxon	NCBITaxon:482140	male	PATO	PATO:0000384	post-juvenile adult stage	UBERON	UBERON:0000113	cave	ENVO	ENVO:00000067	39.89	degree	UO	UO:0000185	8.96	degree	UO	UO:0000185	Salamander sampling	s771	2016	Autumn	Hydromantes imperialis	Cave_imperialis1
Hydromantes species	Gastric Content	NCIT_C77614	NCIT	Hydromantes imperialis	NCBITaxon	NCBITaxon:482140	female	PATO	PATO:0000383	post-juvenile adult stage	UBERON	UBERON:0000113	cave	ENVO	ENVO:00000067	39.89	degree	UO	UO:0000185	8.96	degree	UO	UO:0000185	Salamander sampling	s772	2016	Autumn	Hydromantes imperialis	Cave_imperialis1
Hydromantes species	Gastric Content	NCIT_C77614	NCIT	Hydromantes imperialis	NCBITaxon	NCBITaxon:482140				sexually immature stage	UBERON	UBERON:0000112	cave	ENVO	ENVO:00000067	39.89	degree	UO	UO:0000185	8.96	degree	UO	UO:0000185	Salamander sampling	s773	2016	Autumn	Hydromantes imperialis	Cave_imperialis1
Hydromantes species	Gastric Content	NCIT_C77614	NCIT	Hydromantes imperialis	NCBITaxon	NCBITaxon:482140				sexually immature stage	UBERON	UBERON:0000112	cave	ENVO	ENVO:00000067	39.89	degree	UO	UO:0000185	8.96	degree	UO	UO:0000185	Salamander sampling	s774	2016	Autumn	Hydromantes imperialis	Cave_imperialis1
Hydromantes species	Gastric Content	NCIT_C77614	NCIT	Hydromantes imperialis	NCBITaxon	NCBITaxon:482140				sexually immature stage	UBERON	UBERON:0000112	cave	ENVO	ENVO:00000067	39.89	degree	UO	UO:0000185	8.96	degree	UO	UO:0000185	Salamander sampling	s775	2016	Autumn	Hydromantes imperialis	Cave_imperialis1
Hydromantes species	Gastric Content	NCIT_C77614	NCIT	Hydromantes imperialis	NCBITaxon	NCBITaxon:482140				sexually immature stage	UBERON	UBERON:0000112	cave	ENVO	ENVO:00000067	39.89	degree	UO	UO:0000185	8.96	degree	UO	UO:0000185	Salamander sampling	s776	2016	Autumn	Hydromantes imperialis	Cave_imperialis1
Hydromantes species	Gastric Content	NCIT_C77614	NCIT	Hydromantes imperialis	NCBITaxon	NCBITaxon:482140	male	PATO	PATO:0000384	post-juvenile adult stage	UBERON	UBERON:0000113	cave	ENVO	ENVO:00000067	39.89	degree	UO	UO:0000185	8.96	degree	UO	UO:0000185	Salamander sampling	s777	2016	Autumn	Hydromantes imperialis	Cave_imperialis1
Hydromantes species	Gastric Content	NCIT_C77614	NCIT	Hydromantes imperialis	NCBITaxon	NCBITaxon:482140	male	PATO	PATO:0000384	post-juvenile adult stage	UBERON	UBERON:0000113	cave	ENVO	ENVO:00000067	39.89	degree	UO	UO:0000185	8.96	degree	UO	UO:0000185	Salamander sampling	s778	2016	Autumn	Hydromantes imperialis	Cave_imperialis1
Hydromantes species	Gastric Content	NCIT_C77614	NCIT	Hydromantes imperialis	NCBITaxon	NCBITaxon:482140	male	PATO	PATO:0000384	post-juvenile adult stage	UBERON	UBERON:0000113	cave	ENVO	ENVO:00000067	39.89	degree	UO	UO:0000185	8.96	degree	UO	UO:0000185	Salamander sampling	s779	2016	Autumn	Hydromantes imperialis	Cave_imperialis1
Hydromantes species	Gastric Content	NCIT_C77614	NCIT	Hydromantes imperialis	NCBITaxon	NCBITaxon:482140	female	PATO	PATO:0000383	post-juvenile adult stage	UBERON	UBERON:0000113	cave	ENVO	ENVO:00000067	39.89	degree	UO	UO:0000185	8.96	degree	UO	UO:0000185	Salamander sampling	s780	2016	Autumn	Hydromantes imperialis	Cave_imperialis1
Hydromantes species	Gastric Content	NCIT_C77614	NCIT	Hydromantes imperialis	NCBITaxon	NCBITaxon:482140	male	PATO	PATO:0000384	post-juvenile adult stage	UBERON	UBERON:0000113	cave	ENVO	ENVO:00000067	39.89	degree	UO	UO:0000185	8.96	degree	UO	UO:0000185	Salamander sampling	s781	2016	Autumn	Hydromantes imperialis	Cave_imperialis1
Hydromantes species	Gastric Content	NCIT_C77614	NCIT	Hydromantes imperialis	NCBITaxon	NCBITaxon:482140				sexually immature stage	UBERON	UBERON:0000112	cave	ENVO	ENVO:00000067	39.89	degree	UO	UO:0000185	8.96	degree	UO	UO:0000185	Salamander sampling	s782	2016	Autumn	Hydromantes imperialis	Cave_imperialis1
Hydromantes species	Gastric Content	NCIT_C77614	NCIT	Hydromantes imperialis	NCBITaxon	NCBITaxon:482140				sexually immature stage	UBERON	UBERON:0000112	cave	ENVO	ENVO:00000067	39.89	degree	UO	UO:0000185	8.96	degree	UO	UO:0000185	Salamander sampling	s783	2016	Autumn	Hydromantes imperialis	Cave_imperialis1
Hydromantes species	Gastric Content	NCIT_C77614	NCIT	Hydromantes imperialis	NCBITaxon	NCBITaxon:482140	female	PATO	PATO:0000383	post-juvenile adult stage	UBERON	UBERON:0000113	cave	ENVO	ENVO:00000067	39.89	degree	UO	UO:0000185	8.96	degree	UO	UO:0000185	Salamander sampling	s784	2016	Autumn	Hydromantes imperialis	Cave_imperialis1
Hydromantes species	Gastric Content	NCIT_C77614	NCIT	Hydromantes imperialis	NCBITaxon	NCBITaxon:482140				sexually immature stage	UBERON	UBERON:0000112	cave	ENVO	ENVO:00000067	39.89	degree	UO	UO:0000185	8.96	degree	UO	UO:0000185	Salamander sampling	s785	2015	Autumn	Hydromantes imperialis	Cave_imperialis1
Hydromantes species	Gastric Content	NCIT_C77614	NCIT	Hydromantes imperialis	NCBITaxon	NCBITaxon:482140				sexually immature stage	UBERON	UBERON:0000112	cave	ENVO	ENVO:00000067	39.89	degree	UO	UO:0000185	8.96	degree	UO	UO:0000185	Salamander sampling	s786	2015	Autumn	Hydromantes imperialis	Cave_imperialis1
Hydromantes species	Gastric Content	NCIT_C77614	NCIT	Hydromantes imperialis	NCBITaxon	NCBITaxon:482140				sexually immature stage	UBERON	UBERON:0000112	cave	ENVO	ENVO:00000067	39.89	degree	UO	UO:0000185	8.96	degree	UO	UO:0000185	Salamander sampling	s787	2015	Autumn	Hydromantes imperialis	Cave_imperialis1
Hydromantes species	Gastric Content	NCIT_C77614	NCIT	Hydromantes imperialis	NCBITaxon	NCBITaxon:482140				sexually immature stage	UBERON	UBERON:0000112	cave	ENVO	ENVO:00000067	39.89	degree	UO	UO:0000185	8.96	degree	UO	UO:0000185	Salamander sampling	s788	2015	Autumn	Hydromantes imperialis	Cave_imperialis1
Hydromantes species	Gastric Content	NCIT_C77614	NCIT	Hydromantes imperialis	NCBITaxon	NCBITaxon:482140				sexually immature stage	UBERON	UBERON:0000112	cave	ENVO	ENVO:00000067	39.89	degree	UO	UO:0000185	8.96	degree	UO	UO:0000185	Salamander sampling	s789	2015	Autumn	Hydromantes imperialis	Cave_imperialis1
Hydromantes species	Gastric Content	NCIT_C77614	NCIT	Hydromantes imperialis	NCBITaxon	NCBITaxon:482140				sexually immature stage	UBERON	UBERON:0000112	cave	ENVO	ENVO:00000067	39.89	degree	UO	UO:0000185	8.96	degree	UO	UO:0000185	Salamander sampling	s790	2015	Autumn	Hydromantes imperialis	Cave_imperialis1
Hydromantes species	Gastric Content	NCIT_C77614	NCIT	Hydromantes imperialis	NCBITaxon	NCBITaxon:482140				sexually immature stage	UBERON	UBERON:0000112	cave	ENVO	ENVO:00000067	39.89	degree	UO	UO:0000185	8.96	degree	UO	UO:0000185	Salamander sampling	s791	2015	Autumn	Hydromantes imperialis	Cave_imperialis1
Hydromantes species	Gastric Content	NCIT_C77614	NCIT	Hydromantes imperialis	NCBITaxon	NCBITaxon:482140				sexually immature stage	UBERON	UBERON:0000112	cave	ENVO	ENVO:00000067	39.89	degree	UO	UO:0000185	8.96	degree	UO	UO:0000185	Salamander sampling	s792	2015	Autumn	Hydromantes imperialis	Cave_imperialis1
Hydromantes species	Gastric Content	NCIT_C77614	NCIT	Hydromantes imperialis	NCBITaxon	NCBITaxon:482140				sexually immature stage	UBERON	UBERON:0000112	cave	ENVO	ENVO:00000067	39.89	degree	UO	UO:0000185	8.96	degree	UO	UO:0000185	Salamander sampling	s793	2015	Autumn	Hydromantes imperialis	Cave_imperialis1
Hydromantes species	Gastric Content	NCIT_C77614	NCIT	Hydromantes imperialis	NCBITaxon	NCBITaxon:482140				sexually immature stage	UBERON	UBERON:0000112	cave	ENVO	ENVO:00000067	39.89	degree	UO	UO:0000185	8.96	degree	UO	UO:0000185	Salamander sampling	s794	2015	Autumn	Hydromantes imperialis	Cave_imperialis1
Hydromantes species	Gastric Content	NCIT_C77614	NCIT	Hydromantes imperialis	NCBITaxon	NCBITaxon:482140				sexually immature stage	UBERON	UBERON:0000112	cave	ENVO	ENVO:00000067	39.89	degree	UO	UO:0000185	8.96	degree	UO	UO:0000185	Salamander sampling	s795	2015	Autumn	Hydromantes imperialis	Cave_imperialis1
Hydromantes species	Gastric Content	NCIT_C77614	NCIT	Hydromantes imperialis	NCBITaxon	NCBITaxon:482140				sexually immature stage	UBERON	UBERON:0000112	cave	ENVO	ENVO:00000067	39.89	degree	UO	UO:0000185	8.96	degree	UO	UO:0000185	Salamander sampling	s796	2015	Autumn	Hydromantes imperialis	Cave_imperialis1
Hydromantes species	Gastric Content	NCIT_C77614	NCIT	Hydromantes imperialis	NCBITaxon	NCBITaxon:482140				sexually immature stage	UBERON	UBERON:0000112	cave	ENVO	ENVO:00000067	39.89	degree	UO	UO:0000185	8.96	degree	UO	UO:0000185	Salamander sampling	s797	2015	Autumn	Hydromantes imperialis	Cave_imperialis1
Hydromantes species	Gastric Content	NCIT_C77614	NCIT	Hydromantes imperialis	NCBITaxon	NCBITaxon:482140				sexually immature stage	UBERON	UBERON:0000112	cave	ENVO	ENVO:00000067	39.89	degree	UO	UO:0000185	8.96	degree	UO	UO:0000185	Salamander sampling	s798	2015	Autumn	Hydromantes imperialis	Cave_imperialis1
Hydromantes species	Gastric Content	NCIT_C77614	NCIT	Hydromantes imperialis	NCBITaxon	NCBITaxon:482140				sexually immature stage	UBERON	UBERON:0000112	cave	ENVO	ENVO:00000067	39.89	degree	UO	UO:0000185	8.96	degree	UO	UO:0000185	Salamander sampling	s799	2015	Autumn	Hydromantes imperialis	Cave_imperialis1
Hydromantes species	Gastric Content	NCIT_C77614	NCIT	Hydromantes imperialis	NCBITaxon	NCBITaxon:482140				sexually immature stage	UBERON	UBERON:0000112	cave	ENVO	ENVO:00000067	39.89	degree	UO	UO:0000185	8.96	degree	UO	UO:0000185	Salamander sampling	s800	2015	Autumn	Hydromantes imperialis	Cave_imperialis1
Hydromantes species	Gastric Content	NCIT_C77614	NCIT	Hydromantes imperialis	NCBITaxon	NCBITaxon:482140				sexually immature stage	UBERON	UBERON:0000112	cave	ENVO	ENVO:00000067	39.89	degree	UO	UO:0000185	8.96	degree	UO	UO:0000185	Salamander sampling	s801	2015	Autumn	Hydromantes imperialis	Cave_imperialis1
Hydromantes species	Gastric Content	NCIT_C77614	NCIT	Hydromantes imperialis	NCBITaxon	NCBITaxon:482140	male	PATO	PATO:0000384	post-juvenile adult stage	UBERON	UBERON:0000113	cave	ENVO	ENVO:00000067	39.89	degree	UO	UO:0000185	8.96	degree	UO	UO:0000185	Salamander sampling	s802	2015	Autumn	Hydromantes imperialis	Cave_imperialis1
Hydromantes species	Gastric Content	NCIT_C77614	NCIT	Hydromantes imperialis	NCBITaxon	NCBITaxon:482140	male	PATO	PATO:0000384	post-juvenile adult stage	UBERON	UBERON:0000113	cave	ENVO	ENVO:00000067	39.89	degree	UO	UO:0000185	8.96	degree	UO	UO:0000185	Salamander sampling	s803	2015	Autumn	Hydromantes imperialis	Cave_imperialis1
Hydromantes species	Gastric Content	NCIT_C77614	NCIT	Hydromantes imperialis	NCBITaxon	NCBITaxon:482140	male	PATO	PATO:0000384	post-juvenile adult stage	UBERON	UBERON:0000113	cave	ENVO	ENVO:00000067	39.89	degree	UO	UO:0000185	8.96	degree	UO	UO:0000185	Salamander sampling	s804	2015	Autumn	Hydromantes imperialis	Cave_imperialis1
Hydromantes species	Gastric Content	NCIT_C77614	NCIT	Hydromantes imperialis	NCBITaxon	NCBITaxon:482140	male	PATO	PATO:0000384	post-juvenile adult stage	UBERON	UBERON:0000113	cave	ENVO	ENVO:00000067	39.89	degree	UO	UO:0000185	8.96	degree	UO	UO:0000185	Salamander sampling	s805	2015	Autumn	Hydromantes imperialis	Cave_imperialis1
Hydromantes species	Gastric Content	NCIT_C77614	NCIT	Hydromantes imperialis	NCBITaxon	NCBITaxon:482140	male	PATO	PATO:0000384	post-juvenile adult stage	UBERON	UBERON:0000113	cave	ENVO	ENVO:00000067	39.89	degree	UO	UO:0000185	8.96	degree	UO	UO:0000185	Salamander sampling	s806	2015	Autumn	Hydromantes imperialis	Cave_imperialis1
Hydromantes species	Gastric Content	NCIT_C77614	NCIT	Hydromantes imperialis	NCBITaxon	NCBITaxon:482140	male	PATO	PATO:0000384	post-juvenile adult stage	UBERON	UBERON:0000113	cave	ENVO	ENVO:00000067	39.89	degree	UO	UO:0000185	8.96	degree	UO	UO:0000185	Salamander sampling	s807	2015	Autumn	Hydromantes imperialis	Cave_imperialis1
Hydromantes species	Gastric Content	NCIT_C77614	NCIT	Hydromantes imperialis	NCBITaxon	NCBITaxon:482140	male	PATO	PATO:0000384	post-juvenile adult stage	UBERON	UBERON:0000113	cave	ENVO	ENVO:00000067	39.89	degree	UO	UO:0000185	8.96	degree	UO	UO:0000185	Salamander sampling	s808	2015	Autumn	Hydromantes imperialis	Cave_imperialis1
Hydromantes species	Gastric Content	NCIT_C77614	NCIT	Hydromantes imperialis	NCBITaxon	NCBITaxon:482140	male	PATO	PATO:0000384	post-juvenile adult stage	UBERON	UBERON:0000113	cave	ENVO	ENVO:00000067	39.89	degree	UO	UO:0000185	8.96	degree	UO	UO:0000185	Salamander sampling	s809	2015	Autumn	Hydromantes imperialis	Cave_imperialis1
Hydromantes species	Gastric Content	NCIT_C77614	NCIT	Hydromantes imperialis	NCBITaxon	NCBITaxon:482140	male	PATO	PATO:0000384	post-juvenile adult stage	UBERON	UBERON:0000113	cave	ENVO	ENVO:00000067	39.89	degree	UO	UO:0000185	8.96	degree	UO	UO:0000185	Salamander sampling	s810	2015	Autumn	Hydromantes imperialis	Cave_imperialis1
Hydromantes species	Gastric Content	NCIT_C77614	NCIT	Hydromantes imperialis	NCBITaxon	NCBITaxon:482140	male	PATO	PATO:0000384	post-juvenile adult stage	UBERON	UBERON:0000113	cave	ENVO	ENVO:00000067	39.89	degree	UO	UO:0000185	8.96	degree	UO	UO:0000185	Salamander sampling	s811	2015	Autumn	Hydromantes imperialis	Cave_imperialis1
Hydromantes species	Gastric Content	NCIT_C77614	NCIT	Hydromantes imperialis	NCBITaxon	NCBITaxon:482140	male	PATO	PATO:0000384	post-juvenile adult stage	UBERON	UBERON:0000113	cave	ENVO	ENVO:00000067	39.89	degree	UO	UO:0000185	8.96	degree	UO	UO:0000185	Salamander sampling	s812	2015	Autumn	Hydromantes imperialis	Cave_imperialis1
Hydromantes species	Gastric Content	NCIT_C77614	NCIT	Hydromantes imperialis	NCBITaxon	NCBITaxon:482140	male	PATO	PATO:0000384	post-juvenile adult stage	UBERON	UBERON:0000113	cave	ENVO	ENVO:00000067	39.89	degree	UO	UO:0000185	8.96	degree	UO	UO:0000185	Salamander sampling	s813	2015	Autumn	Hydromantes imperialis	Cave_imperialis1
Hydromantes species	Gastric Content	NCIT_C77614	NCIT	Hydromantes imperialis	NCBITaxon	NCBITaxon:482140	male	PATO	PATO:0000384	post-juvenile adult stage	UBERON	UBERON:0000113	cave	ENVO	ENVO:00000067	39.89	degree	UO	UO:0000185	8.96	degree	UO	UO:0000185	Salamander sampling	s814	2015	Autumn	Hydromantes imperialis	Cave_imperialis1
Hydromantes species	Gastric Content	NCIT_C77614	NCIT	Hydromantes imperialis	NCBITaxon	NCBITaxon:482140	male	PATO	PATO:0000384	post-juvenile adult stage	UBERON	UBERON:0000113	cave	ENVO	ENVO:00000067	39.89	degree	UO	UO:0000185	8.96	degree	UO	UO:0000185	Salamander sampling	s815	2015	Autumn	Hydromantes imperialis	Cave_imperialis1
Hydromantes species	Gastric Content	NCIT_C77614	NCIT	Hydromantes imperialis	NCBITaxon	NCBITaxon:482140	male	PATO	PATO:0000384	post-juvenile adult stage	UBERON	UBERON:0000113	cave	ENVO	ENVO:00000067	39.89	degree	UO	UO:0000185	8.96	degree	UO	UO:0000185	Salamander sampling	s816	2015	Autumn	Hydromantes imperialis	Cave_imperialis1
Hydromantes species	Gastric Content	NCIT_C77614	NCIT	Hydromantes imperialis	NCBITaxon	NCBITaxon:482140	male	PATO	PATO:0000384	post-juvenile adult stage	UBERON	UBERON:0000113	cave	ENVO	ENVO:00000067	39.89	degree	UO	UO:0000185	8.96	degree	UO	UO:0000185	Salamander sampling	s817	2015	Autumn	Hydromantes imperialis	Cave_imperialis1
Hydromantes species	Gastric Content	NCIT_C77614	NCIT	Hydromantes imperialis	NCBITaxon	NCBITaxon:482140	male	PATO	PATO:0000384	post-juvenile adult stage	UBERON	UBERON:0000113	cave	ENVO	ENVO:00000067	39.89	degree	UO	UO:0000185	8.96	degree	UO	UO:0000185	Salamander sampling	s818	2015	Autumn	Hydromantes imperialis	Cave_imperialis1
Hydromantes species	Gastric Content	NCIT_C77614	NCIT	Hydromantes imperialis	NCBITaxon	NCBITaxon:482140	male	PATO	PATO:0000384	post-juvenile adult stage	UBERON	UBERON:0000113	cave	ENVO	ENVO:00000067	39.89	degree	UO	UO:0000185	8.96	degree	UO	UO:0000185	Salamander sampling	s819	2015	Autumn	Hydromantes imperialis	Cave_imperialis1
Hydromantes species	Gastric Content	NCIT_C77614	NCIT	Hydromantes imperialis	NCBITaxon	NCBITaxon:482140	female	PATO	PATO:0000383	post-juvenile adult stage	UBERON	UBERON:0000113	cave	ENVO	ENVO:00000067	39.89	degree	UO	UO:0000185	8.96	degree	UO	UO:0000185	Salamander sampling	s820	2015	Autumn	Hydromantes imperialis	Cave_imperialis1
Hydromantes species	Gastric Content	NCIT_C77614	NCIT	Hydromantes imperialis	NCBITaxon	NCBITaxon:482140	female	PATO	PATO:0000383	post-juvenile adult stage	UBERON	UBERON:0000113	cave	ENVO	ENVO:00000067	39.89	degree	UO	UO:0000185	8.96	degree	UO	UO:0000185	Salamander sampling	s821	2015	Autumn	Hydromantes imperialis	Cave_imperialis1
Hydromantes species	Gastric Content	NCIT_C77614	NCIT	Hydromantes imperialis	NCBITaxon	NCBITaxon:482140	female	PATO	PATO:0000383	post-juvenile adult stage	UBERON	UBERON:0000113	cave	ENVO	ENVO:00000067	39.89	degree	UO	UO:0000185	8.96	degree	UO	UO:0000185	Salamander sampling	s822	2015	Autumn	Hydromantes imperialis	Cave_imperialis1
Hydromantes species	Gastric Content	NCIT_C77614	NCIT	Hydromantes imperialis	NCBITaxon	NCBITaxon:482140	female	PATO	PATO:0000383	post-juvenile adult stage	UBERON	UBERON:0000113	cave	ENVO	ENVO:00000067	39.89	degree	UO	UO:0000185	8.96	degree	UO	UO:0000185	Salamander sampling	s823	2015	Autumn	Hydromantes imperialis	Cave_imperialis1
Hydromantes species	Gastric Content	NCIT_C77614	NCIT	Hydromantes imperialis	NCBITaxon	NCBITaxon:482140	female	PATO	PATO:0000383	post-juvenile adult stage	UBERON	UBERON:0000113	cave	ENVO	ENVO:00000067	39.89	degree	UO	UO:0000185	8.96	degree	UO	UO:0000185	Salamander sampling	s824	2015	Autumn	Hydromantes imperialis	Cave_imperialis1
Hydromantes species	Gastric Content	NCIT_C77614	NCIT	Hydromantes imperialis	NCBITaxon	NCBITaxon:482140	female	PATO	PATO:0000383	post-juvenile adult stage	UBERON	UBERON:0000113	cave	ENVO	ENVO:00000067	39.89	degree	UO	UO:0000185	8.96	degree	UO	UO:0000185	Salamander sampling	s825	2015	Autumn	Hydromantes imperialis	Cave_imperialis1
Hydromantes species	Gastric Content	NCIT_C77614	NCIT	Hydromantes imperialis	NCBITaxon	NCBITaxon:482140	female	PATO	PATO:0000383	post-juvenile adult stage	UBERON	UBERON:0000113	cave	ENVO	ENVO:00000067	39.89	degree	UO	UO:0000185	8.96	degree	UO	UO:0000185	Salamander sampling	s826	2015	Autumn	Hydromantes imperialis	Cave_imperialis1
Hydromantes species	Gastric Content	NCIT_C77614	NCIT	Hydromantes imperialis	NCBITaxon	NCBITaxon:482140	female	PATO	PATO:0000383	post-juvenile adult stage	UBERON	UBERON:0000113	cave	ENVO	ENVO:00000067	39.89	degree	UO	UO:0000185	8.96	degree	UO	UO:0000185	Salamander sampling	s827	2015	Autumn	Hydromantes imperialis	Cave_imperialis1
Hydromantes species	Gastric Content	NCIT_C77614	NCIT	Hydromantes imperialis	NCBITaxon	NCBITaxon:482140	female	PATO	PATO:0000383	post-juvenile adult stage	UBERON	UBERON:0000113	cave	ENVO	ENVO:00000067	39.89	degree	UO	UO:0000185	8.96	degree	UO	UO:0000185	Salamander sampling	s828	2015	Autumn	Hydromantes imperialis	Cave_imperialis1
Hydromantes species	Gastric Content	NCIT_C77614	NCIT	Hydromantes imperialis	NCBITaxon	NCBITaxon:482140	female	PATO	PATO:0000383	post-juvenile adult stage	UBERON	UBERON:0000113	cave	ENVO	ENVO:00000067	39.89	degree	UO	UO:0000185	8.96	degree	UO	UO:0000185	Salamander sampling	s829	2015	Autumn	Hydromantes imperialis	Cave_imperialis1
Hydromantes species	Gastric Content	NCIT_C77614	NCIT	Hydromantes imperialis	NCBITaxon	NCBITaxon:482140	female	PATO	PATO:0000383	post-juvenile adult stage	UBERON	UBERON:0000113	cave	ENVO	ENVO:00000067	39.89	degree	UO	UO:0000185	8.96	degree	UO	UO:0000185	Salamander sampling	s830	2015	Autumn	Hydromantes imperialis	Cave_imperialis1
Hydromantes species	Gastric Content	NCIT_C77614	NCIT	Hydromantes imperialis	NCBITaxon	NCBITaxon:482140	female	PATO	PATO:0000383	post-juvenile adult stage	UBERON	UBERON:0000113	cave	ENVO	ENVO:00000067	39.89	degree	UO	UO:0000185	8.96	degree	UO	UO:0000185	Salamander sampling	s831	2015	Autumn	Hydromantes imperialis	Cave_imperialis1
Hydromantes species	Gastric Content	NCIT_C77614	NCIT	Hydromantes imperialis	NCBITaxon	NCBITaxon:482140	female	PATO	PATO:0000383	post-juvenile adult stage	UBERON	UBERON:0000113	cave	ENVO	ENVO:00000067	39.89	degree	UO	UO:0000185	8.96	degree	UO	UO:0000185	Salamander sampling	s832	2015	Autumn	Hydromantes imperialis	Cave_imperialis1
Hydromantes species	Gastric Content	NCIT_C77614	NCIT	Hydromantes imperialis	NCBITaxon	NCBITaxon:482140	female	PATO	PATO:0000383	post-juvenile adult stage	UBERON	UBERON:0000113	cave	ENVO	ENVO:00000067	39.89	degree	UO	UO:0000185	8.96	degree	UO	UO:0000185	Salamander sampling	s833	2015	Autumn	Hydromantes imperialis	Cave_imperialis1
Hydromantes species	Gastric Content	NCIT_C77614	NCIT	Hydromantes imperialis	NCBITaxon	NCBITaxon:482140	female	PATO	PATO:0000383	post-juvenile adult stage	UBERON	UBERON:0000113	cave	ENVO	ENVO:00000067	39.89	degree	UO	UO:0000185	8.96	degree	UO	UO:0000185	Salamander sampling	s834	2015	Autumn	Hydromantes imperialis	Cave_imperialis1
Hydromantes species	Gastric Content	NCIT_C77614	NCIT	Hydromantes imperialis	NCBITaxon	NCBITaxon:482140	female	PATO	PATO:0000383	post-juvenile adult stage	UBERON	UBERON:0000113	cave	ENVO	ENVO:00000067	39.89	degree	UO	UO:0000185	8.96	degree	UO	UO:0000185	Salamander sampling	s835	2015	Autumn	Hydromantes imperialis	Cave_imperialis1
Hydromantes species	Gastric Content	NCIT_C77614	NCIT	Hydromantes imperialis	NCBITaxon	NCBITaxon:482140	female	PATO	PATO:0000383	post-juvenile adult stage	UBERON	UBERON:0000113	cave	ENVO	ENVO:00000067	39.89	degree	UO	UO:0000185	8.96	degree	UO	UO:0000185	Salamander sampling	s836	2015	Autumn	Hydromantes imperialis	Cave_imperialis1
Hydromantes species	Gastric Content	NCIT_C77614	NCIT	Hydromantes imperialis	NCBITaxon	NCBITaxon:482140	male	PATO	PATO:0000384	post-juvenile adult stage	UBERON	UBERON:0000113	cave	ENVO	ENVO:00000067	39.89	degree	UO	UO:0000185	8.96	degree	UO	UO:0000185	Salamander sampling	s837	2017	Spring	Hydromantes imperialis	Cave_imperialis1
Hydromantes species	Gastric Content	NCIT_C77614	NCIT	Hydromantes imperialis	NCBITaxon	NCBITaxon:482140	male	PATO	PATO:0000384	post-juvenile adult stage	UBERON	UBERON:0000113	cave	ENVO	ENVO:00000067	39.89	degree	UO	UO:0000185	8.96	degree	UO	UO:0000185	Salamander sampling	s838	2017	Spring	Hydromantes imperialis	Cave_imperialis1
Hydromantes species	Gastric Content	NCIT_C77614	NCIT	Hydromantes imperialis	NCBITaxon	NCBITaxon:482140	male	PATO	PATO:0000384	post-juvenile adult stage	UBERON	UBERON:0000113	cave	ENVO	ENVO:00000067	39.89	degree	UO	UO:0000185	8.96	degree	UO	UO:0000185	Salamander sampling	s839	2017	Spring	Hydromantes imperialis	Cave_imperialis1
Hydromantes species	Gastric Content	NCIT_C77614	NCIT	Hydromantes imperialis	NCBITaxon	NCBITaxon:482140	female	PATO	PATO:0000383	post-juvenile adult stage	UBERON	UBERON:0000113	cave	ENVO	ENVO:00000067	39.89	degree	UO	UO:0000185	8.96	degree	UO	UO:0000185	Salamander sampling	s840	2017	Spring	Hydromantes imperialis	Cave_imperialis1
Hydromantes species	Gastric Content	NCIT_C77614	NCIT	Hydromantes imperialis	NCBITaxon	NCBITaxon:482140	male	PATO	PATO:0000384	post-juvenile adult stage	UBERON	UBERON:0000113	cave	ENVO	ENVO:00000067	39.89	degree	UO	UO:0000185	8.96	degree	UO	UO:0000185	Salamander sampling	s841	2017	Spring	Hydromantes imperialis	Cave_imperialis1
Hydromantes species	Gastric Content	NCIT_C77614	NCIT	Hydromantes imperialis	NCBITaxon	NCBITaxon:482140	male	PATO	PATO:0000384	post-juvenile adult stage	UBERON	UBERON:0000113	cave	ENVO	ENVO:00000067	39.89	degree	UO	UO:0000185	8.96	degree	UO	UO:0000185	Salamander sampling	s842	2017	Spring	Hydromantes imperialis	Cave_imperialis1
Hydromantes species	Gastric Content	NCIT_C77614	NCIT	Hydromantes imperialis	NCBITaxon	NCBITaxon:482140	male	PATO	PATO:0000384	post-juvenile adult stage	UBERON	UBERON:0000113	cave	ENVO	ENVO:00000067	39.89	degree	UO	UO:0000185	8.96	degree	UO	UO:0000185	Salamander sampling	s843	2017	Spring	Hydromantes imperialis	Cave_imperialis1
Hydromantes species	Gastric Content	NCIT_C77614	NCIT	Hydromantes imperialis	NCBITaxon	NCBITaxon:482140	female	PATO	PATO:0000383	post-juvenile adult stage	UBERON	UBERON:0000113	cave	ENVO	ENVO:00000067	39.89	degree	UO	UO:0000185	8.96	degree	UO	UO:0000185	Salamander sampling	s844	2017	Spring	Hydromantes imperialis	Cave_imperialis1
Hydromantes species	Gastric Content	NCIT_C77614	NCIT	Hydromantes imperialis	NCBITaxon	NCBITaxon:482140	male	PATO	PATO:0000384	post-juvenile adult stage	UBERON	UBERON:0000113	cave	ENVO	ENVO:00000067	39.89	degree	UO	UO:0000185	8.96	degree	UO	UO:0000185	Salamander sampling	s845	2017	Spring	Hydromantes imperialis	Cave_imperialis1
Hydromantes species	Gastric Content	NCIT_C77614	NCIT	Hydromantes imperialis	NCBITaxon	NCBITaxon:482140	male	PATO	PATO:0000384	post-juvenile adult stage	UBERON	UBERON:0000113	cave	ENVO	ENVO:00000067	39.89	degree	UO	UO:0000185	8.96	degree	UO	UO:0000185	Salamander sampling	s846	2017	Spring	Hydromantes imperialis	Cave_imperialis1
Hydromantes species	Gastric Content	NCIT_C77614	NCIT	Hydromantes sarrabusensis	NCBITaxon	NCBITaxon:482142				sexually immature stage	UBERON	UBERON:0000112	cave	ENVO	ENVO:00000067	39.29	degree	UO	UO:0000185	9.44	degree	UO	UO:0000185	Salamander sampling	s847	2016	Spring	Hydromantes sarrabusensis	Cave_sarrabusensis1
Hydromantes species	Gastric Content	NCIT_C77614	NCIT	Hydromantes sarrabusensis	NCBITaxon	NCBITaxon:482142	female	PATO	PATO:0000383	post-juvenile adult stage	UBERON	UBERON:0000113	cave	ENVO	ENVO:00000067	39.29	degree	UO	UO:0000185	9.44	degree	UO	UO:0000185	Salamander sampling	s848	2016	Spring	Hydromantes sarrabusensis	Cave_sarrabusensis1
Hydromantes species	Gastric Content	NCIT_C77614	NCIT	Hydromantes sarrabusensis	NCBITaxon	NCBITaxon:482142	female	PATO	PATO:0000383	post-juvenile adult stage	UBERON	UBERON:0000113	cave	ENVO	ENVO:00000067	39.29	degree	UO	UO:0000185	9.44	degree	UO	UO:0000185	Salamander sampling	s849	2016	Spring	Hydromantes sarrabusensis	Cave_sarrabusensis1
Hydromantes species	Gastric Content	NCIT_C77614	NCIT	Hydromantes sarrabusensis	NCBITaxon	NCBITaxon:482142	female	PATO	PATO:0000383	post-juvenile adult stage	UBERON	UBERON:0000113	cave	ENVO	ENVO:00000067	39.29	degree	UO	UO:0000185	9.44	degree	UO	UO:0000185	Salamander sampling	s850	2016	Spring	Hydromantes sarrabusensis	Cave_sarrabusensis1
Hydromantes species	Gastric Content	NCIT_C77614	NCIT	Hydromantes sarrabusensis	NCBITaxon	NCBITaxon:482142	female	PATO	PATO:0000383	post-juvenile adult stage	UBERON	UBERON:0000113	cave	ENVO	ENVO:00000067	39.29	degree	UO	UO:0000185	9.44	degree	UO	UO:0000185	Salamander sampling	s851	2016	Spring	Hydromantes sarrabusensis	Cave_sarrabusensis1
Hydromantes species	Gastric Content	NCIT_C77614	NCIT	Hydromantes sarrabusensis	NCBITaxon	NCBITaxon:482142				sexually immature stage	UBERON	UBERON:0000112	cave	ENVO	ENVO:00000067	39.29	degree	UO	UO:0000185	9.44	degree	UO	UO:0000185	Salamander sampling	s852	2016	Spring	Hydromantes sarrabusensis	Cave_sarrabusensis1
Hydromantes species	Gastric Content	NCIT_C77614	NCIT	Hydromantes sarrabusensis	NCBITaxon	NCBITaxon:482142	male	PATO	PATO:0000384	post-juvenile adult stage	UBERON	UBERON:0000113	cave	ENVO	ENVO:00000067	39.29	degree	UO	UO:0000185	9.44	degree	UO	UO:0000185	Salamander sampling	s853	2016	Spring	Hydromantes sarrabusensis	Cave_sarrabusensis1
Hydromantes species	Gastric Content	NCIT_C77614	NCIT	Hydromantes sarrabusensis	NCBITaxon	NCBITaxon:482142	male	PATO	PATO:0000384	post-juvenile adult stage	UBERON	UBERON:0000113	cave	ENVO	ENVO:00000067	39.29	degree	UO	UO:0000185	9.44	degree	UO	UO:0000185	Salamander sampling	s854	2016	Spring	Hydromantes sarrabusensis	Cave_sarrabusensis1
Hydromantes species	Gastric Content	NCIT_C77614	NCIT	Hydromantes sarrabusensis	NCBITaxon	NCBITaxon:482142	male	PATO	PATO:0000384	post-juvenile adult stage	UBERON	UBERON:0000113	cave	ENVO	ENVO:00000067	39.29	degree	UO	UO:0000185	9.44	degree	UO	UO:0000185	Salamander sampling	s855	2016	Spring	Hydromantes sarrabusensis	Cave_sarrabusensis1
Hydromantes species	Gastric Content	NCIT_C77614	NCIT	Hydromantes sarrabusensis	NCBITaxon	NCBITaxon:482142	male	PATO	PATO:0000384	post-juvenile adult stage	UBERON	UBERON:0000113	cave	ENVO	ENVO:00000067	39.29	degree	UO	UO:0000185	9.44	degree	UO	UO:0000185	Salamander sampling	s856	2016	Spring	Hydromantes sarrabusensis	Cave_sarrabusensis1
Hydromantes species	Gastric Content	NCIT_C77614	NCIT	Hydromantes sarrabusensis	NCBITaxon	NCBITaxon:482142	male	PATO	PATO:0000384	post-juvenile adult stage	UBERON	UBERON:0000113	cave	ENVO	ENVO:00000067	39.29	degree	UO	UO:0000185	9.44	degree	UO	UO:0000185	Salamander sampling	s857	2016	Spring	Hydromantes sarrabusensis	Cave_sarrabusensis1
Hydromantes species	Gastric Content	NCIT_C77614	NCIT	Hydromantes sarrabusensis	NCBITaxon	NCBITaxon:482142	female	PATO	PATO:0000383	post-juvenile adult stage	UBERON	UBERON:0000113	cave	ENVO	ENVO:00000067	39.29	degree	UO	UO:0000185	9.44	degree	UO	UO:0000185	Salamander sampling	s858	2016	Spring	Hydromantes sarrabusensis	Cave_sarrabusensis1
Hydromantes species	Gastric Content	NCIT_C77614	NCIT	Hydromantes sarrabusensis	NCBITaxon	NCBITaxon:482142	male	PATO	PATO:0000384	post-juvenile adult stage	UBERON	UBERON:0000113	cave	ENVO	ENVO:00000067	39.29	degree	UO	UO:0000185	9.44	degree	UO	UO:0000185	Salamander sampling	s859	2016	Spring	Hydromantes sarrabusensis	Cave_sarrabusensis1
Hydromantes species	Gastric Content	NCIT_C77614	NCIT	Hydromantes sarrabusensis	NCBITaxon	NCBITaxon:482142	male	PATO	PATO:0000384	post-juvenile adult stage	UBERON	UBERON:0000113	cave	ENVO	ENVO:00000067	39.29	degree	UO	UO:0000185	9.44	degree	UO	UO:0000185	Salamander sampling	s860	2016	Spring	Hydromantes sarrabusensis	Cave_sarrabusensis1
Hydromantes species	Gastric Content	NCIT_C77614	NCIT	Hydromantes sarrabusensis	NCBITaxon	NCBITaxon:482142				sexually immature stage	UBERON	UBERON:0000112	cave	ENVO	ENVO:00000067	39.29	degree	UO	UO:0000185	9.44	degree	UO	UO:0000185	Salamander sampling	s861	2016	Spring	Hydromantes sarrabusensis	Cave_sarrabusensis1
Hydromantes species	Gastric Content	NCIT_C77614	NCIT	Hydromantes sarrabusensis	NCBITaxon	NCBITaxon:482142				sexually immature stage	UBERON	UBERON:0000112	cave	ENVO	ENVO:00000067	39.29	degree	UO	UO:0000185	9.44	degree	UO	UO:0000185	Salamander sampling	s862	2016	Spring	Hydromantes sarrabusensis	Cave_sarrabusensis1
Hydromantes species	Gastric Content	NCIT_C77614	NCIT	Hydromantes sarrabusensis	NCBITaxon	NCBITaxon:482142	male	PATO	PATO:0000384	post-juvenile adult stage	UBERON	UBERON:0000113	cave	ENVO	ENVO:00000067	39.29	degree	UO	UO:0000185	9.44	degree	UO	UO:0000185	Salamander sampling	s863	2016	Autumn	Hydromantes sarrabusensis	Cave_sarrabusensis1
Hydromantes species	Gastric Content	NCIT_C77614	NCIT	Hydromantes sarrabusensis	NCBITaxon	NCBITaxon:482142	female	PATO	PATO:0000383	post-juvenile adult stage	UBERON	UBERON:0000113	cave	ENVO	ENVO:00000067	39.29	degree	UO	UO:0000185	9.44	degree	UO	UO:0000185	Salamander sampling	s864	2016	Autumn	Hydromantes sarrabusensis	Cave_sarrabusensis1
Hydromantes species	Gastric Content	NCIT_C77614	NCIT	Hydromantes sarrabusensis	NCBITaxon	NCBITaxon:482142	male	PATO	PATO:0000384	post-juvenile adult stage	UBERON	UBERON:0000113	cave	ENVO	ENVO:00000067	39.29	degree	UO	UO:0000185	9.44	degree	UO	UO:0000185	Salamander sampling	s865	2016	Autumn	Hydromantes sarrabusensis	Cave_sarrabusensis1
Hydromantes species	Gastric Content	NCIT_C77614	NCIT	Hydromantes sarrabusensis	NCBITaxon	NCBITaxon:482142				sexually immature stage	UBERON	UBERON:0000112	cave	ENVO	ENVO:00000067	39.29	degree	UO	UO:0000185	9.44	degree	UO	UO:0000185	Salamander sampling	s866	2015	Autumn	Hydromantes sarrabusensis	Cave_sarrabusensis1
Hydromantes species	Gastric Content	NCIT_C77614	NCIT	Hydromantes sarrabusensis	NCBITaxon	NCBITaxon:482142				sexually immature stage	UBERON	UBERON:0000112	cave	ENVO	ENVO:00000067	39.29	degree	UO	UO:0000185	9.44	degree	UO	UO:0000185	Salamander sampling	s867	2015	Autumn	Hydromantes sarrabusensis	Cave_sarrabusensis1
Hydromantes species	Gastric Content	NCIT_C77614	NCIT	Hydromantes sarrabusensis	NCBITaxon	NCBITaxon:482142				sexually immature stage	UBERON	UBERON:0000112	cave	ENVO	ENVO:00000067	39.29	degree	UO	UO:0000185	9.44	degree	UO	UO:0000185	Salamander sampling	s868	2016	Spring	Hydromantes sarrabusensis	Cave_sarrabusensis1
Hydromantes species	Gastric Content	NCIT_C77614	NCIT	Hydromantes sarrabusensis	NCBITaxon	NCBITaxon:482142				sexually immature stage	UBERON	UBERON:0000112	cave	ENVO	ENVO:00000067	39.29	degree	UO	UO:0000185	9.44	degree	UO	UO:0000185	Salamander sampling	s869	2016	Spring	Hydromantes sarrabusensis	Cave_sarrabusensis1
Hydromantes species	Gastric Content	NCIT_C77614	NCIT	Hydromantes sarrabusensis	NCBITaxon	NCBITaxon:482142				sexually immature stage	UBERON	UBERON:0000112	cave	ENVO	ENVO:00000067	39.29	degree	UO	UO:0000185	9.44	degree	UO	UO:0000185	Salamander sampling	s870	2016	Spring	Hydromantes sarrabusensis	Cave_sarrabusensis1
Hydromantes species	Gastric Content	NCIT_C77614	NCIT	Hydromantes sarrabusensis	NCBITaxon	NCBITaxon:482142				sexually immature stage	UBERON	UBERON:0000112	cave	ENVO	ENVO:00000067	39.29	degree	UO	UO:0000185	9.44	degree	UO	UO:0000185	Salamander sampling	s871	2016	Spring	Hydromantes sarrabusensis	Cave_sarrabusensis1
Hydromantes species	Gastric Content	NCIT_C77614	NCIT	Hydromantes sarrabusensis	NCBITaxon	NCBITaxon:482142				sexually immature stage	UBERON	UBERON:0000112	cave	ENVO	ENVO:00000067	39.29	degree	UO	UO:0000185	9.44	degree	UO	UO:0000185	Salamander sampling	s872	2016	Spring	Hydromantes sarrabusensis	Cave_sarrabusensis1
Hydromantes species	Gastric Content	NCIT_C77614	NCIT	Hydromantes sarrabusensis	NCBITaxon	NCBITaxon:482142				sexually immature stage	UBERON	UBERON:0000112	cave	ENVO	ENVO:00000067	39.29	degree	UO	UO:0000185	9.44	degree	UO	UO:0000185	Salamander sampling	s873	2016	Spring	Hydromantes sarrabusensis	Cave_sarrabusensis1
Hydromantes species	Gastric Content	NCIT_C77614	NCIT	Hydromantes sarrabusensis	NCBITaxon	NCBITaxon:482142				sexually immature stage	UBERON	UBERON:0000112	cave	ENVO	ENVO:00000067	39.29	degree	UO	UO:0000185	9.44	degree	UO	UO:0000185	Salamander sampling	s874	2016	Spring	Hydromantes sarrabusensis	Cave_sarrabusensis1
Hydromantes species	Gastric Content	NCIT_C77614	NCIT	Hydromantes sarrabusensis	NCBITaxon	NCBITaxon:482142				sexually immature stage	UBERON	UBERON:0000112	cave	ENVO	ENVO:00000067	39.29	degree	UO	UO:0000185	9.44	degree	UO	UO:0000185	Salamander sampling	s875	2016	Spring	Hydromantes sarrabusensis	Cave_sarrabusensis1
Hydromantes species	Gastric Content	NCIT_C77614	NCIT	Hydromantes sarrabusensis	NCBITaxon	NCBITaxon:482142				sexually immature stage	UBERON	UBERON:0000112	cave	ENVO	ENVO:00000067	39.29	degree	UO	UO:0000185	9.44	degree	UO	UO:0000185	Salamander sampling	s876	2016	Spring	Hydromantes sarrabusensis	Cave_sarrabusensis1
Hydromantes species	Gastric Content	NCIT_C77614	NCIT	Hydromantes sarrabusensis	NCBITaxon	NCBITaxon:482142				sexually immature stage	UBERON	UBERON:0000112	cave	ENVO	ENVO:00000067	39.29	degree	UO	UO:0000185	9.44	degree	UO	UO:0000185	Salamander sampling	s877	2016	Autumn	Hydromantes sarrabusensis	Cave_sarrabusensis1
Hydromantes species	Gastric Content	NCIT_C77614	NCIT	Hydromantes sarrabusensis	NCBITaxon	NCBITaxon:482142				sexually immature stage	UBERON	UBERON:0000112	cave	ENVO	ENVO:00000067	39.29	degree	UO	UO:0000185	9.44	degree	UO	UO:0000185	Salamander sampling	s878	2016	Autumn	Hydromantes sarrabusensis	Cave_sarrabusensis1
Hydromantes species	Gastric Content	NCIT_C77614	NCIT	Hydromantes sarrabusensis	NCBITaxon	NCBITaxon:482142				sexually immature stage	UBERON	UBERON:0000112	cave	ENVO	ENVO:00000067	39.29	degree	UO	UO:0000185	9.44	degree	UO	UO:0000185	Salamander sampling	s879	2016	Autumn	Hydromantes sarrabusensis	Cave_sarrabusensis1
Hydromantes species	Gastric Content	NCIT_C77614	NCIT	Hydromantes sarrabusensis	NCBITaxon	NCBITaxon:482142				sexually immature stage	UBERON	UBERON:0000112	cave	ENVO	ENVO:00000067	39.29	degree	UO	UO:0000185	9.44	degree	UO	UO:0000185	Salamander sampling	s880	2015	Autumn	Hydromantes sarrabusensis	Cave_sarrabusensis1
Hydromantes species	Gastric Content	NCIT_C77614	NCIT	Hydromantes sarrabusensis	NCBITaxon	NCBITaxon:482142				sexually immature stage	UBERON	UBERON:0000112	cave	ENVO	ENVO:00000067	39.29	degree	UO	UO:0000185	9.44	degree	UO	UO:0000185	Salamander sampling	s881	2017	Spring	Hydromantes sarrabusensis	Cave_sarrabusensis1
Hydromantes species	Gastric Content	NCIT_C77614	NCIT	Hydromantes sarrabusensis	NCBITaxon	NCBITaxon:482142				sexually immature stage	UBERON	UBERON:0000112	cave	ENVO	ENVO:00000067	39.29	degree	UO	UO:0000185	9.44	degree	UO	UO:0000185	Salamander sampling	s882	2015	Autumn	Hydromantes sarrabusensis	Cave_sarrabusensis1
Hydromantes species	Gastric Content	NCIT_C77614	NCIT	Hydromantes sarrabusensis	NCBITaxon	NCBITaxon:482142				sexually immature stage	UBERON	UBERON:0000112	cave	ENVO	ENVO:00000067	39.29	degree	UO	UO:0000185	9.44	degree	UO	UO:0000185	Salamander sampling	s883	2017	Spring	Hydromantes sarrabusensis	Cave_sarrabusensis1
Hydromantes species	Gastric Content	NCIT_C77614	NCIT	Hydromantes sarrabusensis	NCBITaxon	NCBITaxon:482142				sexually immature stage	UBERON	UBERON:0000112	cave	ENVO	ENVO:00000067	39.29	degree	UO	UO:0000185	9.44	degree	UO	UO:0000185	Salamander sampling	s884	2017	Spring	Hydromantes sarrabusensis	Cave_sarrabusensis1
Hydromantes species	Gastric Content	NCIT_C77614	NCIT	Hydromantes sarrabusensis	NCBITaxon	NCBITaxon:482142	male	PATO	PATO:0000384	post-juvenile adult stage	UBERON	UBERON:0000113	cave	ENVO	ENVO:00000067	39.29	degree	UO	UO:0000185	9.44	degree	UO	UO:0000185	Salamander sampling	s885	2016	Spring	Hydromantes sarrabusensis	Cave_sarrabusensis1
Hydromantes species	Gastric Content	NCIT_C77614	NCIT	Hydromantes sarrabusensis	NCBITaxon	NCBITaxon:482142	male	PATO	PATO:0000384	post-juvenile adult stage	UBERON	UBERON:0000113	cave	ENVO	ENVO:00000067	39.29	degree	UO	UO:0000185	9.44	degree	UO	UO:0000185	Salamander sampling	s886	2016	Spring	Hydromantes sarrabusensis	Cave_sarrabusensis1
Hydromantes species	Gastric Content	NCIT_C77614	NCIT	Hydromantes sarrabusensis	NCBITaxon	NCBITaxon:482142	female	PATO	PATO:0000383	post-juvenile adult stage	UBERON	UBERON:0000113	cave	ENVO	ENVO:00000067	39.29	degree	UO	UO:0000185	9.44	degree	UO	UO:0000185	Salamander sampling	s887	2016	Spring	Hydromantes sarrabusensis	Cave_sarrabusensis1
Hydromantes species	Gastric Content	NCIT_C77614	NCIT	Hydromantes sarrabusensis	NCBITaxon	NCBITaxon:482142	male	PATO	PATO:0000384	post-juvenile adult stage	UBERON	UBERON:0000113	cave	ENVO	ENVO:00000067	39.29	degree	UO	UO:0000185	9.44	degree	UO	UO:0000185	Salamander sampling	s888	2016	Spring	Hydromantes sarrabusensis	Cave_sarrabusensis1
Hydromantes species	Gastric Content	NCIT_C77614	NCIT	Hydromantes sarrabusensis	NCBITaxon	NCBITaxon:482142	male	PATO	PATO:0000384	post-juvenile adult stage	UBERON	UBERON:0000113	cave	ENVO	ENVO:00000067	39.29	degree	UO	UO:0000185	9.44	degree	UO	UO:0000185	Salamander sampling	s889	2016	Spring	Hydromantes sarrabusensis	Cave_sarrabusensis1
Hydromantes species	Gastric Content	NCIT_C77614	NCIT	Hydromantes sarrabusensis	NCBITaxon	NCBITaxon:482142	female	PATO	PATO:0000383	post-juvenile adult stage	UBERON	UBERON:0000113	cave	ENVO	ENVO:00000067	39.29	degree	UO	UO:0000185	9.44	degree	UO	UO:0000185	Salamander sampling	s890	2016	Spring	Hydromantes sarrabusensis	Cave_sarrabusensis1
Hydromantes species	Gastric Content	NCIT_C77614	NCIT	Hydromantes sarrabusensis	NCBITaxon	NCBITaxon:482142	male	PATO	PATO:0000384	post-juvenile adult stage	UBERON	UBERON:0000113	cave	ENVO	ENVO:00000067	39.29	degree	UO	UO:0000185	9.44	degree	UO	UO:0000185	Salamander sampling	s891	2016	Spring	Hydromantes sarrabusensis	Cave_sarrabusensis1
Hydromantes species	Gastric Content	NCIT_C77614	NCIT	Hydromantes sarrabusensis	NCBITaxon	NCBITaxon:482142	female	PATO	PATO:0000383	post-juvenile adult stage	UBERON	UBERON:0000113	cave	ENVO	ENVO:00000067	39.29	degree	UO	UO:0000185	9.44	degree	UO	UO:0000185	Salamander sampling	s892	2016	Spring	Hydromantes sarrabusensis	Cave_sarrabusensis1
Hydromantes species	Gastric Content	NCIT_C77614	NCIT	Hydromantes sarrabusensis	NCBITaxon	NCBITaxon:482142	female	PATO	PATO:0000383	post-juvenile adult stage	UBERON	UBERON:0000113	cave	ENVO	ENVO:00000067	39.29	degree	UO	UO:0000185	9.44	degree	UO	UO:0000185	Salamander sampling	s893	2016	Spring	Hydromantes sarrabusensis	Cave_sarrabusensis1
Hydromantes species	Gastric Content	NCIT_C77614	NCIT	Hydromantes sarrabusensis	NCBITaxon	NCBITaxon:482142	female	PATO	PATO:0000383	post-juvenile adult stage	UBERON	UBERON:0000113	cave	ENVO	ENVO:00000067	39.29	degree	UO	UO:0000185	9.44	degree	UO	UO:0000185	Salamander sampling	s894	2016	Spring	Hydromantes sarrabusensis	Cave_sarrabusensis1
Hydromantes species	Gastric Content	NCIT_C77614	NCIT	Hydromantes sarrabusensis	NCBITaxon	NCBITaxon:482142	female	PATO	PATO:0000383	post-juvenile adult stage	UBERON	UBERON:0000113	cave	ENVO	ENVO:00000067	39.29	degree	UO	UO:0000185	9.44	degree	UO	UO:0000185	Salamander sampling	s895	2016	Spring	Hydromantes sarrabusensis	Cave_sarrabusensis1
Hydromantes species	Gastric Content	NCIT_C77614	NCIT	Hydromantes sarrabusensis	NCBITaxon	NCBITaxon:482142	male	PATO	PATO:0000384	post-juvenile adult stage	UBERON	UBERON:0000113	cave	ENVO	ENVO:00000067	39.29	degree	UO	UO:0000185	9.44	degree	UO	UO:0000185	Salamander sampling	s896	2016	Spring	Hydromantes sarrabusensis	Cave_sarrabusensis1
Hydromantes species	Gastric Content	NCIT_C77614	NCIT	Hydromantes sarrabusensis	NCBITaxon	NCBITaxon:482142	male	PATO	PATO:0000384	post-juvenile adult stage	UBERON	UBERON:0000113	cave	ENVO	ENVO:00000067	39.29	degree	UO	UO:0000185	9.44	degree	UO	UO:0000185	Salamander sampling	s897	2016	Spring	Hydromantes sarrabusensis	Cave_sarrabusensis1
Hydromantes species	Gastric Content	NCIT_C77614	NCIT	Hydromantes sarrabusensis	NCBITaxon	NCBITaxon:482142	male	PATO	PATO:0000384	post-juvenile adult stage	UBERON	UBERON:0000113	cave	ENVO	ENVO:00000067	39.29	degree	UO	UO:0000185	9.44	degree	UO	UO:0000185	Salamander sampling	s898	2016	Spring	Hydromantes sarrabusensis	Cave_sarrabusensis1
Hydromantes species	Gastric Content	NCIT_C77614	NCIT	Hydromantes sarrabusensis	NCBITaxon	NCBITaxon:482142	female	PATO	PATO:0000383	post-juvenile adult stage	UBERON	UBERON:0000113	cave	ENVO	ENVO:00000067	39.29	degree	UO	UO:0000185	9.44	degree	UO	UO:0000185	Salamander sampling	s899	2016	Spring	Hydromantes sarrabusensis	Cave_sarrabusensis1
Hydromantes species	Gastric Content	NCIT_C77614	NCIT	Hydromantes sarrabusensis	NCBITaxon	NCBITaxon:482142	female	PATO	PATO:0000383	post-juvenile adult stage	UBERON	UBERON:0000113	cave	ENVO	ENVO:00000067	39.29	degree	UO	UO:0000185	9.44	degree	UO	UO:0000185	Salamander sampling	s900	2016	Spring	Hydromantes sarrabusensis	Cave_sarrabusensis1
Hydromantes species	Gastric Content	NCIT_C77614	NCIT	Hydromantes sarrabusensis	NCBITaxon	NCBITaxon:482142	female	PATO	PATO:0000383	post-juvenile adult stage	UBERON	UBERON:0000113	cave	ENVO	ENVO:00000067	39.29	degree	UO	UO:0000185	9.44	degree	UO	UO:0000185	Salamander sampling	s901	2016	Spring	Hydromantes sarrabusensis	Cave_sarrabusensis1
Hydromantes species	Gastric Content	NCIT_C77614	NCIT	Hydromantes sarrabusensis	NCBITaxon	NCBITaxon:482142	male	PATO	PATO:0000384	post-juvenile adult stage	UBERON	UBERON:0000113	cave	ENVO	ENVO:00000067	39.29	degree	UO	UO:0000185	9.44	degree	UO	UO:0000185	Salamander sampling	s902	2016	Spring	Hydromantes sarrabusensis	Cave_sarrabusensis1
Hydromantes species	Gastric Content	NCIT_C77614	NCIT	Hydromantes sarrabusensis	NCBITaxon	NCBITaxon:482142	female	PATO	PATO:0000383	post-juvenile adult stage	UBERON	UBERON:0000113	cave	ENVO	ENVO:00000067	39.29	degree	UO	UO:0000185	9.44	degree	UO	UO:0000185	Salamander sampling	s903	2016	Spring	Hydromantes sarrabusensis	Cave_sarrabusensis1
Hydromantes species	Gastric Content	NCIT_C77614	NCIT	Hydromantes sarrabusensis	NCBITaxon	NCBITaxon:482142	male	PATO	PATO:0000384	post-juvenile adult stage	UBERON	UBERON:0000113	cave	ENVO	ENVO:00000067	39.29	degree	UO	UO:0000185	9.44	degree	UO	UO:0000185	Salamander sampling	s904	2016	Spring	Hydromantes sarrabusensis	Cave_sarrabusensis1
Hydromantes species	Gastric Content	NCIT_C77614	NCIT	Hydromantes sarrabusensis	NCBITaxon	NCBITaxon:482142	male	PATO	PATO:0000384	post-juvenile adult stage	UBERON	UBERON:0000113	cave	ENVO	ENVO:00000067	39.29	degree	UO	UO:0000185	9.44	degree	UO	UO:0000185	Salamander sampling	s905	2016	Spring	Hydromantes sarrabusensis	Cave_sarrabusensis1
Hydromantes species	Gastric Content	NCIT_C77614	NCIT	Hydromantes sarrabusensis	NCBITaxon	NCBITaxon:482142	male	PATO	PATO:0000384	post-juvenile adult stage	UBERON	UBERON:0000113	cave	ENVO	ENVO:00000067	39.29	degree	UO	UO:0000185	9.44	degree	UO	UO:0000185	Salamander sampling	s906	2016	Spring	Hydromantes sarrabusensis	Cave_sarrabusensis1
Hydromantes species	Gastric Content	NCIT_C77614	NCIT	Hydromantes sarrabusensis	NCBITaxon	NCBITaxon:482142	male	PATO	PATO:0000384	post-juvenile adult stage	UBERON	UBERON:0000113	cave	ENVO	ENVO:00000067	39.29	degree	UO	UO:0000185	9.44	degree	UO	UO:0000185	Salamander sampling	s907	2016	Spring	Hydromantes sarrabusensis	Cave_sarrabusensis1
Hydromantes species	Gastric Content	NCIT_C77614	NCIT	Hydromantes sarrabusensis	NCBITaxon	NCBITaxon:482142	female	PATO	PATO:0000383	post-juvenile adult stage	UBERON	UBERON:0000113	cave	ENVO	ENVO:00000067	39.29	degree	UO	UO:0000185	9.44	degree	UO	UO:0000185	Salamander sampling	s908	2016	Spring	Hydromantes sarrabusensis	Cave_sarrabusensis1
Hydromantes species	Gastric Content	NCIT_C77614	NCIT	Hydromantes sarrabusensis	NCBITaxon	NCBITaxon:482142	male	PATO	PATO:0000384	post-juvenile adult stage	UBERON	UBERON:0000113	cave	ENVO	ENVO:00000067	39.29	degree	UO	UO:0000185	9.44	degree	UO	UO:0000185	Salamander sampling	s909	2016	Spring	Hydromantes sarrabusensis	Cave_sarrabusensis1
Hydromantes species	Gastric Content	NCIT_C77614	NCIT	Hydromantes sarrabusensis	NCBITaxon	NCBITaxon:482142	female	PATO	PATO:0000383	post-juvenile adult stage	UBERON	UBERON:0000113	cave	ENVO	ENVO:00000067	39.29	degree	UO	UO:0000185	9.44	degree	UO	UO:0000185	Salamander sampling	s910	2016	Spring	Hydromantes sarrabusensis	Cave_sarrabusensis1
Hydromantes species	Gastric Content	NCIT_C77614	NCIT	Hydromantes sarrabusensis	NCBITaxon	NCBITaxon:482142	male	PATO	PATO:0000384	post-juvenile adult stage	UBERON	UBERON:0000113	cave	ENVO	ENVO:00000067	39.29	degree	UO	UO:0000185	9.44	degree	UO	UO:0000185	Salamander sampling	s911	2016	Spring	Hydromantes sarrabusensis	Cave_sarrabusensis1
Hydromantes species	Gastric Content	NCIT_C77614	NCIT	Hydromantes sarrabusensis	NCBITaxon	NCBITaxon:482142	female	PATO	PATO:0000383	post-juvenile adult stage	UBERON	UBERON:0000113	cave	ENVO	ENVO:00000067	39.29	degree	UO	UO:0000185	9.44	degree	UO	UO:0000185	Salamander sampling	s912	2016	Spring	Hydromantes sarrabusensis	Cave_sarrabusensis1
Hydromantes species	Gastric Content	NCIT_C77614	NCIT	Hydromantes sarrabusensis	NCBITaxon	NCBITaxon:482142	male	PATO	PATO:0000384	post-juvenile adult stage	UBERON	UBERON:0000113	cave	ENVO	ENVO:00000067	39.29	degree	UO	UO:0000185	9.44	degree	UO	UO:0000185	Salamander sampling	s913	2016	Spring	Hydromantes sarrabusensis	Cave_sarrabusensis1
Hydromantes species	Gastric Content	NCIT_C77614	NCIT	Hydromantes sarrabusensis	NCBITaxon	NCBITaxon:482142	male	PATO	PATO:0000384	post-juvenile adult stage	UBERON	UBERON:0000113	cave	ENVO	ENVO:00000067	39.29	degree	UO	UO:0000185	9.44	degree	UO	UO:0000185	Salamander sampling	s914	2016	Spring	Hydromantes sarrabusensis	Cave_sarrabusensis1
Hydromantes species	Gastric Content	NCIT_C77614	NCIT	Hydromantes sarrabusensis	NCBITaxon	NCBITaxon:482142	male	PATO	PATO:0000384	post-juvenile adult stage	UBERON	UBERON:0000113	cave	ENVO	ENVO:00000067	39.29	degree	UO	UO:0000185	9.44	degree	UO	UO:0000185	Salamander sampling	s915	2016	Spring	Hydromantes sarrabusensis	Cave_sarrabusensis1
Hydromantes species	Gastric Content	NCIT_C77614	NCIT	Hydromantes sarrabusensis	NCBITaxon	NCBITaxon:482142	male	PATO	PATO:0000384	post-juvenile adult stage	UBERON	UBERON:0000113	cave	ENVO	ENVO:00000067	39.29	degree	UO	UO:0000185	9.44	degree	UO	UO:0000185	Salamander sampling	s916	2016	Spring	Hydromantes sarrabusensis	Cave_sarrabusensis1
Hydromantes species	Gastric Content	NCIT_C77614	NCIT	Hydromantes sarrabusensis	NCBITaxon	NCBITaxon:482142	male	PATO	PATO:0000384	post-juvenile adult stage	UBERON	UBERON:0000113	cave	ENVO	ENVO:00000067	39.29	degree	UO	UO:0000185	9.44	degree	UO	UO:0000185	Salamander sampling	s917	2016	Spring	Hydromantes sarrabusensis	Cave_sarrabusensis1
Hydromantes species	Gastric Content	NCIT_C77614	NCIT	Hydromantes sarrabusensis	NCBITaxon	NCBITaxon:482142	male	PATO	PATO:0000384	post-juvenile adult stage	UBERON	UBERON:0000113	cave	ENVO	ENVO:00000067	39.29	degree	UO	UO:0000185	9.44	degree	UO	UO:0000185	Salamander sampling	s918	2016	Spring	Hydromantes sarrabusensis	Cave_sarrabusensis1
Hydromantes species	Gastric Content	NCIT_C77614	NCIT	Hydromantes sarrabusensis	NCBITaxon	NCBITaxon:482142	female	PATO	PATO:0000383	post-juvenile adult stage	UBERON	UBERON:0000113	cave	ENVO	ENVO:00000067	39.29	degree	UO	UO:0000185	9.44	degree	UO	UO:0000185	Salamander sampling	s919	2016	Spring	Hydromantes sarrabusensis	Cave_sarrabusensis1
Hydromantes species	Gastric Content	NCIT_C77614	NCIT	Hydromantes sarrabusensis	NCBITaxon	NCBITaxon:482142	male	PATO	PATO:0000384	post-juvenile adult stage	UBERON	UBERON:0000113	cave	ENVO	ENVO:00000067	39.29	degree	UO	UO:0000185	9.44	degree	UO	UO:0000185	Salamander sampling	s920	2016	Spring	Hydromantes sarrabusensis	Cave_sarrabusensis1
Hydromantes species	Gastric Content	NCIT_C77614	NCIT	Hydromantes sarrabusensis	NCBITaxon	NCBITaxon:482142	male	PATO	PATO:0000384	post-juvenile adult stage	UBERON	UBERON:0000113	cave	ENVO	ENVO:00000067	39.29	degree	UO	UO:0000185	9.44	degree	UO	UO:0000185	Salamander sampling	s921	2016	Spring	Hydromantes sarrabusensis	Cave_sarrabusensis1
Hydromantes species	Gastric Content	NCIT_C77614	NCIT	Hydromantes sarrabusensis	NCBITaxon	NCBITaxon:482142	male	PATO	PATO:0000384	post-juvenile adult stage	UBERON	UBERON:0000113	cave	ENVO	ENVO:00000067	39.29	degree	UO	UO:0000185	9.44	degree	UO	UO:0000185	Salamander sampling	s922	2016	Spring	Hydromantes sarrabusensis	Cave_sarrabusensis1
Hydromantes species	Gastric Content	NCIT_C77614	NCIT	Hydromantes sarrabusensis	NCBITaxon	NCBITaxon:482142	female	PATO	PATO:0000383	post-juvenile adult stage	UBERON	UBERON:0000113	cave	ENVO	ENVO:00000067	39.29	degree	UO	UO:0000185	9.44	degree	UO	UO:0000185	Salamander sampling	s923	2016	Spring	Hydromantes sarrabusensis	Cave_sarrabusensis1
Hydromantes species	Gastric Content	NCIT_C77614	NCIT	Hydromantes sarrabusensis	NCBITaxon	NCBITaxon:482142	male	PATO	PATO:0000384	post-juvenile adult stage	UBERON	UBERON:0000113	cave	ENVO	ENVO:00000067	39.29	degree	UO	UO:0000185	9.44	degree	UO	UO:0000185	Salamander sampling	s924	2016	Spring	Hydromantes sarrabusensis	Cave_sarrabusensis1
Hydromantes species	Gastric Content	NCIT_C77614	NCIT	Hydromantes sarrabusensis	NCBITaxon	NCBITaxon:482142	male	PATO	PATO:0000384	post-juvenile adult stage	UBERON	UBERON:0000113	cave	ENVO	ENVO:00000067	39.29	degree	UO	UO:0000185	9.44	degree	UO	UO:0000185	Salamander sampling	s925	2016	Spring	Hydromantes sarrabusensis	Cave_sarrabusensis1
Hydromantes species	Gastric Content	NCIT_C77614	NCIT	Hydromantes sarrabusensis	NCBITaxon	NCBITaxon:482142	female	PATO	PATO:0000383	post-juvenile adult stage	UBERON	UBERON:0000113	cave	ENVO	ENVO:00000067	39.29	degree	UO	UO:0000185	9.44	degree	UO	UO:0000185	Salamander sampling	s926	2016	Spring	Hydromantes sarrabusensis	Cave_sarrabusensis1
Hydromantes species	Gastric Content	NCIT_C77614	NCIT	Hydromantes sarrabusensis	NCBITaxon	NCBITaxon:482142	male	PATO	PATO:0000384	post-juvenile adult stage	UBERON	UBERON:0000113	cave	ENVO	ENVO:00000067	39.29	degree	UO	UO:0000185	9.44	degree	UO	UO:0000185	Salamander sampling	s927	2016	Spring	Hydromantes sarrabusensis	Cave_sarrabusensis1
Hydromantes species	Gastric Content	NCIT_C77614	NCIT	Hydromantes sarrabusensis	NCBITaxon	NCBITaxon:482142	female	PATO	PATO:0000383	post-juvenile adult stage	UBERON	UBERON:0000113	cave	ENVO	ENVO:00000067	39.29	degree	UO	UO:0000185	9.44	degree	UO	UO:0000185	Salamander sampling	s928	2016	Spring	Hydromantes sarrabusensis	Cave_sarrabusensis1
Hydromantes species	Gastric Content	NCIT_C77614	NCIT	Hydromantes sarrabusensis	NCBITaxon	NCBITaxon:482142	female	PATO	PATO:0000383	post-juvenile adult stage	UBERON	UBERON:0000113	cave	ENVO	ENVO:00000067	39.29	degree	UO	UO:0000185	9.44	degree	UO	UO:0000185	Salamander sampling	s929	2016	Spring	Hydromantes sarrabusensis	Cave_sarrabusensis1
Hydromantes species	Gastric Content	NCIT_C77614	NCIT	Hydromantes sarrabusensis	NCBITaxon	NCBITaxon:482142	male	PATO	PATO:0000384	post-juvenile adult stage	UBERON	UBERON:0000113	cave	ENVO	ENVO:00000067	39.29	degree	UO	UO:0000185	9.44	degree	UO	UO:0000185	Salamander sampling	s930	2016	Spring	Hydromantes sarrabusensis	Cave_sarrabusensis1
Hydromantes species	Gastric Content	NCIT_C77614	NCIT	Hydromantes sarrabusensis	NCBITaxon	NCBITaxon:482142	male	PATO	PATO:0000384	post-juvenile adult stage	UBERON	UBERON:0000113	cave	ENVO	ENVO:00000067	39.29	degree	UO	UO:0000185	9.44	degree	UO	UO:0000185	Salamander sampling	s931	2016	Spring	Hydromantes sarrabusensis	Cave_sarrabusensis1
Hydromantes species	Gastric Content	NCIT_C77614	NCIT	Hydromantes sarrabusensis	NCBITaxon	NCBITaxon:482142	female	PATO	PATO:0000383	post-juvenile adult stage	UBERON	UBERON:0000113	cave	ENVO	ENVO:00000067	39.29	degree	UO	UO:0000185	9.44	degree	UO	UO:0000185	Salamander sampling	s932	2016	Spring	Hydromantes sarrabusensis	Cave_sarrabusensis1
Hydromantes species	Gastric Content	NCIT_C77614	NCIT	Hydromantes sarrabusensis	NCBITaxon	NCBITaxon:482142	male	PATO	PATO:0000384	post-juvenile adult stage	UBERON	UBERON:0000113	cave	ENVO	ENVO:00000067	39.29	degree	UO	UO:0000185	9.44	degree	UO	UO:0000185	Salamander sampling	s933	2016	Spring	Hydromantes sarrabusensis	Cave_sarrabusensis1
Hydromantes species	Gastric Content	NCIT_C77614	NCIT	Hydromantes sarrabusensis	NCBITaxon	NCBITaxon:482142	male	PATO	PATO:0000384	post-juvenile adult stage	UBERON	UBERON:0000113	cave	ENVO	ENVO:00000067	39.29	degree	UO	UO:0000185	9.44	degree	UO	UO:0000185	Salamander sampling	s934	2016	Spring	Hydromantes sarrabusensis	Cave_sarrabusensis1
Hydromantes species	Gastric Content	NCIT_C77614	NCIT	Hydromantes sarrabusensis	NCBITaxon	NCBITaxon:482142	female	PATO	PATO:0000383	post-juvenile adult stage	UBERON	UBERON:0000113	cave	ENVO	ENVO:00000067	39.29	degree	UO	UO:0000185	9.44	degree	UO	UO:0000185	Salamander sampling	s935	2016	Spring	Hydromantes sarrabusensis	Cave_sarrabusensis1
Hydromantes species	Gastric Content	NCIT_C77614	NCIT	Hydromantes sarrabusensis	NCBITaxon	NCBITaxon:482142	female	PATO	PATO:0000383	post-juvenile adult stage	UBERON	UBERON:0000113	cave	ENVO	ENVO:00000067	39.29	degree	UO	UO:0000185	9.44	degree	UO	UO:0000185	Salamander sampling	s936	2016	Spring	Hydromantes sarrabusensis	Cave_sarrabusensis1
Hydromantes species	Gastric Content	NCIT_C77614	NCIT	Hydromantes sarrabusensis	NCBITaxon	NCBITaxon:482142	male	PATO	PATO:0000384	post-juvenile adult stage	UBERON	UBERON:0000113	cave	ENVO	ENVO:00000067	39.29	degree	UO	UO:0000185	9.44	degree	UO	UO:0000185	Salamander sampling	s937	2016	Spring	Hydromantes sarrabusensis	Cave_sarrabusensis1
Hydromantes species	Gastric Content	NCIT_C77614	NCIT	Hydromantes sarrabusensis	NCBITaxon	NCBITaxon:482142	female	PATO	PATO:0000383	post-juvenile adult stage	UBERON	UBERON:0000113	cave	ENVO	ENVO:00000067	39.29	degree	UO	UO:0000185	9.44	degree	UO	UO:0000185	Salamander sampling	s938	2016	Spring	Hydromantes sarrabusensis	Cave_sarrabusensis1
Hydromantes species	Gastric Content	NCIT_C77614	NCIT	Hydromantes sarrabusensis	NCBITaxon	NCBITaxon:482142	male	PATO	PATO:0000384	post-juvenile adult stage	UBERON	UBERON:0000113	cave	ENVO	ENVO:00000067	39.29	degree	UO	UO:0000185	9.44	degree	UO	UO:0000185	Salamander sampling	s939	2016	Autumn	Hydromantes sarrabusensis	Cave_sarrabusensis1
Hydromantes species	Gastric Content	NCIT_C77614	NCIT	Hydromantes sarrabusensis	NCBITaxon	NCBITaxon:482142	male	PATO	PATO:0000384	post-juvenile adult stage	UBERON	UBERON:0000113	cave	ENVO	ENVO:00000067	39.29	degree	UO	UO:0000185	9.44	degree	UO	UO:0000185	Salamander sampling	s940	2016	Autumn	Hydromantes sarrabusensis	Cave_sarrabusensis1
Hydromantes species	Gastric Content	NCIT_C77614	NCIT	Hydromantes sarrabusensis	NCBITaxon	NCBITaxon:482142	male	PATO	PATO:0000384	post-juvenile adult stage	UBERON	UBERON:0000113	cave	ENVO	ENVO:00000067	39.29	degree	UO	UO:0000185	9.44	degree	UO	UO:0000185	Salamander sampling	s941	2016	Autumn	Hydromantes sarrabusensis	Cave_sarrabusensis1
Hydromantes species	Gastric Content	NCIT_C77614	NCIT	Hydromantes sarrabusensis	NCBITaxon	NCBITaxon:482142	male	PATO	PATO:0000384	post-juvenile adult stage	UBERON	UBERON:0000113	cave	ENVO	ENVO:00000067	39.29	degree	UO	UO:0000185	9.44	degree	UO	UO:0000185	Salamander sampling	s942	2016	Autumn	Hydromantes sarrabusensis	Cave_sarrabusensis1
Hydromantes species	Gastric Content	NCIT_C77614	NCIT	Hydromantes sarrabusensis	NCBITaxon	NCBITaxon:482142	male	PATO	PATO:0000384	post-juvenile adult stage	UBERON	UBERON:0000113	cave	ENVO	ENVO:00000067	39.29	degree	UO	UO:0000185	9.44	degree	UO	UO:0000185	Salamander sampling	s943	2016	Autumn	Hydromantes sarrabusensis	Cave_sarrabusensis1
Hydromantes species	Gastric Content	NCIT_C77614	NCIT	Hydromantes sarrabusensis	NCBITaxon	NCBITaxon:482142	female	PATO	PATO:0000383	post-juvenile adult stage	UBERON	UBERON:0000113	cave	ENVO	ENVO:00000067	39.29	degree	UO	UO:0000185	9.44	degree	UO	UO:0000185	Salamander sampling	s944	2016	Autumn	Hydromantes sarrabusensis	Cave_sarrabusensis1
Hydromantes species	Gastric Content	NCIT_C77614	NCIT	Hydromantes sarrabusensis	NCBITaxon	NCBITaxon:482142	male	PATO	PATO:0000384	post-juvenile adult stage	UBERON	UBERON:0000113	cave	ENVO	ENVO:00000067	39.29	degree	UO	UO:0000185	9.44	degree	UO	UO:0000185	Salamander sampling	s945	2016	Autumn	Hydromantes sarrabusensis	Cave_sarrabusensis1
Hydromantes species	Gastric Content	NCIT_C77614	NCIT	Hydromantes sarrabusensis	NCBITaxon	NCBITaxon:482142	female	PATO	PATO:0000383	post-juvenile adult stage	UBERON	UBERON:0000113	cave	ENVO	ENVO:00000067	39.29	degree	UO	UO:0000185	9.44	degree	UO	UO:0000185	Salamander sampling	s946	2016	Autumn	Hydromantes sarrabusensis	Cave_sarrabusensis1
Hydromantes species	Gastric Content	NCIT_C77614	NCIT	Hydromantes sarrabusensis	NCBITaxon	NCBITaxon:482142	male	PATO	PATO:0000384	post-juvenile adult stage	UBERON	UBERON:0000113	cave	ENVO	ENVO:00000067	39.29	degree	UO	UO:0000185	9.44	degree	UO	UO:0000185	Salamander sampling	s947	2016	Autumn	Hydromantes sarrabusensis	Cave_sarrabusensis1
Hydromantes species	Gastric Content	NCIT_C77614	NCIT	Hydromantes sarrabusensis	NCBITaxon	NCBITaxon:482142	male	PATO	PATO:0000384	post-juvenile adult stage	UBERON	UBERON:0000113	cave	ENVO	ENVO:00000067	39.29	degree	UO	UO:0000185	9.44	degree	UO	UO:0000185	Salamander sampling	s948	2016	Autumn	Hydromantes sarrabusensis	Cave_sarrabusensis1
Hydromantes species	Gastric Content	NCIT_C77614	NCIT	Hydromantes sarrabusensis	NCBITaxon	NCBITaxon:482142	male	PATO	PATO:0000384	post-juvenile adult stage	UBERON	UBERON:0000113	cave	ENVO	ENVO:00000067	39.29	degree	UO	UO:0000185	9.44	degree	UO	UO:0000185	Salamander sampling	s949	2016	Autumn	Hydromantes sarrabusensis	Cave_sarrabusensis1
Hydromantes species	Gastric Content	NCIT_C77614	NCIT	Hydromantes sarrabusensis	NCBITaxon	NCBITaxon:482142	male	PATO	PATO:0000384	post-juvenile adult stage	UBERON	UBERON:0000113	cave	ENVO	ENVO:00000067	39.29	degree	UO	UO:0000185	9.44	degree	UO	UO:0000185	Salamander sampling	s950	2016	Autumn	Hydromantes sarrabusensis	Cave_sarrabusensis1
Hydromantes species	Gastric Content	NCIT_C77614	NCIT	Hydromantes sarrabusensis	NCBITaxon	NCBITaxon:482142	male	PATO	PATO:0000384	post-juvenile adult stage	UBERON	UBERON:0000113	cave	ENVO	ENVO:00000067	39.29	degree	UO	UO:0000185	9.44	degree	UO	UO:0000185	Salamander sampling	s951	2016	Autumn	Hydromantes sarrabusensis	Cave_sarrabusensis1
Hydromantes species	Gastric Content	NCIT_C77614	NCIT	Hydromantes sarrabusensis	NCBITaxon	NCBITaxon:482142	male	PATO	PATO:0000384	post-juvenile adult stage	UBERON	UBERON:0000113	cave	ENVO	ENVO:00000067	39.29	degree	UO	UO:0000185	9.44	degree	UO	UO:0000185	Salamander sampling	s952	2016	Autumn	Hydromantes sarrabusensis	Cave_sarrabusensis1
Hydromantes species	Gastric Content	NCIT_C77614	NCIT	Hydromantes sarrabusensis	NCBITaxon	NCBITaxon:482142	male	PATO	PATO:0000384	post-juvenile adult stage	UBERON	UBERON:0000113	cave	ENVO	ENVO:00000067	39.29	degree	UO	UO:0000185	9.44	degree	UO	UO:0000185	Salamander sampling	s953	2016	Autumn	Hydromantes sarrabusensis	Cave_sarrabusensis1
Hydromantes species	Gastric Content	NCIT_C77614	NCIT	Hydromantes sarrabusensis	NCBITaxon	NCBITaxon:482142	female	PATO	PATO:0000383	post-juvenile adult stage	UBERON	UBERON:0000113	cave	ENVO	ENVO:00000067	39.29	degree	UO	UO:0000185	9.44	degree	UO	UO:0000185	Salamander sampling	s954	2016	Autumn	Hydromantes sarrabusensis	Cave_sarrabusensis1
Hydromantes species	Gastric Content	NCIT_C77614	NCIT	Hydromantes sarrabusensis	NCBITaxon	NCBITaxon:482142	female	PATO	PATO:0000383	post-juvenile adult stage	UBERON	UBERON:0000113	cave	ENVO	ENVO:00000067	39.29	degree	UO	UO:0000185	9.44	degree	UO	UO:0000185	Salamander sampling	s955	2016	Autumn	Hydromantes sarrabusensis	Cave_sarrabusensis1
Hydromantes species	Gastric Content	NCIT_C77614	NCIT	Hydromantes sarrabusensis	NCBITaxon	NCBITaxon:482142	male	PATO	PATO:0000384	post-juvenile adult stage	UBERON	UBERON:0000113	cave	ENVO	ENVO:00000067	39.29	degree	UO	UO:0000185	9.44	degree	UO	UO:0000185	Salamander sampling	s956	2016	Autumn	Hydromantes sarrabusensis	Cave_sarrabusensis1
Hydromantes species	Gastric Content	NCIT_C77614	NCIT	Hydromantes sarrabusensis	NCBITaxon	NCBITaxon:482142	male	PATO	PATO:0000384	post-juvenile adult stage	UBERON	UBERON:0000113	cave	ENVO	ENVO:00000067	39.29	degree	UO	UO:0000185	9.44	degree	UO	UO:0000185	Salamander sampling	s957	2016	Autumn	Hydromantes sarrabusensis	Cave_sarrabusensis1
Hydromantes species	Gastric Content	NCIT_C77614	NCIT	Hydromantes sarrabusensis	NCBITaxon	NCBITaxon:482142	male	PATO	PATO:0000384	post-juvenile adult stage	UBERON	UBERON:0000113	cave	ENVO	ENVO:00000067	39.29	degree	UO	UO:0000185	9.44	degree	UO	UO:0000185	Salamander sampling	s958	2016	Autumn	Hydromantes sarrabusensis	Cave_sarrabusensis1
Hydromantes species	Gastric Content	NCIT_C77614	NCIT	Hydromantes sarrabusensis	NCBITaxon	NCBITaxon:482142	male	PATO	PATO:0000384	post-juvenile adult stage	UBERON	UBERON:0000113	cave	ENVO	ENVO:00000067	39.29	degree	UO	UO:0000185	9.44	degree	UO	UO:0000185	Salamander sampling	s959	2016	Autumn	Hydromantes sarrabusensis	Cave_sarrabusensis1
Hydromantes species	Gastric Content	NCIT_C77614	NCIT	Hydromantes sarrabusensis	NCBITaxon	NCBITaxon:482142	female	PATO	PATO:0000383	post-juvenile adult stage	UBERON	UBERON:0000113	cave	ENVO	ENVO:00000067	39.29	degree	UO	UO:0000185	9.44	degree	UO	UO:0000185	Salamander sampling	s960	2016	Autumn	Hydromantes sarrabusensis	Cave_sarrabusensis1
Hydromantes species	Gastric Content	NCIT_C77614	NCIT	Hydromantes sarrabusensis	NCBITaxon	NCBITaxon:482142	female	PATO	PATO:0000383	post-juvenile adult stage	UBERON	UBERON:0000113	cave	ENVO	ENVO:00000067	39.29	degree	UO	UO:0000185	9.44	degree	UO	UO:0000185	Salamander sampling	s961	2016	Autumn	Hydromantes sarrabusensis	Cave_sarrabusensis1
Hydromantes species	Gastric Content	NCIT_C77614	NCIT	Hydromantes sarrabusensis	NCBITaxon	NCBITaxon:482142	female	PATO	PATO:0000383	post-juvenile adult stage	UBERON	UBERON:0000113	cave	ENVO	ENVO:00000067	39.29	degree	UO	UO:0000185	9.44	degree	UO	UO:0000185	Salamander sampling	s962	2016	Autumn	Hydromantes sarrabusensis	Cave_sarrabusensis1
Hydromantes species	Gastric Content	NCIT_C77614	NCIT	Hydromantes sarrabusensis	NCBITaxon	NCBITaxon:482142	male	PATO	PATO:0000384	post-juvenile adult stage	UBERON	UBERON:0000113	cave	ENVO	ENVO:00000067	39.29	degree	UO	UO:0000185	9.44	degree	UO	UO:0000185	Salamander sampling	s963	2016	Autumn	Hydromantes sarrabusensis	Cave_sarrabusensis1
Hydromantes species	Gastric Content	NCIT_C77614	NCIT	Hydromantes sarrabusensis	NCBITaxon	NCBITaxon:482142	female	PATO	PATO:0000383	post-juvenile adult stage	UBERON	UBERON:0000113	cave	ENVO	ENVO:00000067	39.29	degree	UO	UO:0000185	9.44	degree	UO	UO:0000185	Salamander sampling	s964	2016	Autumn	Hydromantes sarrabusensis	Cave_sarrabusensis1
Hydromantes species	Gastric Content	NCIT_C77614	NCIT	Hydromantes sarrabusensis	NCBITaxon	NCBITaxon:482142	male	PATO	PATO:0000384	post-juvenile adult stage	UBERON	UBERON:0000113	cave	ENVO	ENVO:00000067	39.29	degree	UO	UO:0000185	9.44	degree	UO	UO:0000185	Salamander sampling	s965	2016	Autumn	Hydromantes sarrabusensis	Cave_sarrabusensis1
Hydromantes species	Gastric Content	NCIT_C77614	NCIT	Hydromantes sarrabusensis	NCBITaxon	NCBITaxon:482142	female	PATO	PATO:0000383	post-juvenile adult stage	UBERON	UBERON:0000113	cave	ENVO	ENVO:00000067	39.29	degree	UO	UO:0000185	9.44	degree	UO	UO:0000185	Salamander sampling	s966	2016	Autumn	Hydromantes sarrabusensis	Cave_sarrabusensis1
Hydromantes species	Gastric Content	NCIT_C77614	NCIT	Hydromantes sarrabusensis	NCBITaxon	NCBITaxon:482142	female	PATO	PATO:0000383	post-juvenile adult stage	UBERON	UBERON:0000113	cave	ENVO	ENVO:00000067	39.29	degree	UO	UO:0000185	9.44	degree	UO	UO:0000185	Salamander sampling	s967	2016	Autumn	Hydromantes sarrabusensis	Cave_sarrabusensis1
Hydromantes species	Gastric Content	NCIT_C77614	NCIT	Hydromantes sarrabusensis	NCBITaxon	NCBITaxon:482142	female	PATO	PATO:0000383	post-juvenile adult stage	UBERON	UBERON:0000113	cave	ENVO	ENVO:00000067	39.29	degree	UO	UO:0000185	9.44	degree	UO	UO:0000185	Salamander sampling	s968	2016	Autumn	Hydromantes sarrabusensis	Cave_sarrabusensis1
Hydromantes species	Gastric Content	NCIT_C77614	NCIT	Hydromantes sarrabusensis	NCBITaxon	NCBITaxon:482142	male	PATO	PATO:0000384	post-juvenile adult stage	UBERON	UBERON:0000113	cave	ENVO	ENVO:00000067	39.29	degree	UO	UO:0000185	9.44	degree	UO	UO:0000185	Salamander sampling	s969	2016	Autumn	Hydromantes sarrabusensis	Cave_sarrabusensis1
Hydromantes species	Gastric Content	NCIT_C77614	NCIT	Hydromantes sarrabusensis	NCBITaxon	NCBITaxon:482142	female	PATO	PATO:0000383	post-juvenile adult stage	UBERON	UBERON:0000113	cave	ENVO	ENVO:00000067	39.29	degree	UO	UO:0000185	9.44	degree	UO	UO:0000185	Salamander sampling	s970	2015	Autumn	Hydromantes sarrabusensis	Cave_sarrabusensis1
Hydromantes species	Gastric Content	NCIT_C77614	NCIT	Hydromantes sarrabusensis	NCBITaxon	NCBITaxon:482142	male	PATO	PATO:0000384	post-juvenile adult stage	UBERON	UBERON:0000113	cave	ENVO	ENVO:00000067	39.29	degree	UO	UO:0000185	9.44	degree	UO	UO:0000185	Salamander sampling	s971	2015	Autumn	Hydromantes sarrabusensis	Cave_sarrabusensis1
Hydromantes species	Gastric Content	NCIT_C77614	NCIT	Hydromantes sarrabusensis	NCBITaxon	NCBITaxon:482142	female	PATO	PATO:0000383	post-juvenile adult stage	UBERON	UBERON:0000113	cave	ENVO	ENVO:00000067	39.29	degree	UO	UO:0000185	9.44	degree	UO	UO:0000185	Salamander sampling	s972	2015	Autumn	Hydromantes sarrabusensis	Cave_sarrabusensis1
Hydromantes species	Gastric Content	NCIT_C77614	NCIT	Hydromantes sarrabusensis	NCBITaxon	NCBITaxon:482142	female	PATO	PATO:0000383	post-juvenile adult stage	UBERON	UBERON:0000113	cave	ENVO	ENVO:00000067	39.29	degree	UO	UO:0000185	9.44	degree	UO	UO:0000185	Salamander sampling	s973	2015	Autumn	Hydromantes sarrabusensis	Cave_sarrabusensis1
Hydromantes species	Gastric Content	NCIT_C77614	NCIT	Hydromantes sarrabusensis	NCBITaxon	NCBITaxon:482142	male	PATO	PATO:0000384	post-juvenile adult stage	UBERON	UBERON:0000113	cave	ENVO	ENVO:00000067	39.29	degree	UO	UO:0000185	9.44	degree	UO	UO:0000185	Salamander sampling	s974	2015	Autumn	Hydromantes sarrabusensis	Cave_sarrabusensis1
Hydromantes species	Gastric Content	NCIT_C77614	NCIT	Hydromantes sarrabusensis	NCBITaxon	NCBITaxon:482142	female	PATO	PATO:0000383	post-juvenile adult stage	UBERON	UBERON:0000113	cave	ENVO	ENVO:00000067	39.29	degree	UO	UO:0000185	9.44	degree	UO	UO:0000185	Salamander sampling	s975	2015	Autumn	Hydromantes sarrabusensis	Cave_sarrabusensis1
Hydromantes species	Gastric Content	NCIT_C77614	NCIT	Hydromantes sarrabusensis	NCBITaxon	NCBITaxon:482142	male	PATO	PATO:0000384	post-juvenile adult stage	UBERON	UBERON:0000113	cave	ENVO	ENVO:00000067	39.29	degree	UO	UO:0000185	9.44	degree	UO	UO:0000185	Salamander sampling	s976	2015	Autumn	Hydromantes sarrabusensis	Cave_sarrabusensis1
Hydromantes species	Gastric Content	NCIT_C77614	NCIT	Hydromantes sarrabusensis	NCBITaxon	NCBITaxon:482142	male	PATO	PATO:0000384	post-juvenile adult stage	UBERON	UBERON:0000113	cave	ENVO	ENVO:00000067	39.29	degree	UO	UO:0000185	9.44	degree	UO	UO:0000185	Salamander sampling	s977	2015	Autumn	Hydromantes sarrabusensis	Cave_sarrabusensis1
Hydromantes species	Gastric Content	NCIT_C77614	NCIT	Hydromantes sarrabusensis	NCBITaxon	NCBITaxon:482142	female	PATO	PATO:0000383	post-juvenile adult stage	UBERON	UBERON:0000113	cave	ENVO	ENVO:00000067	39.29	degree	UO	UO:0000185	9.44	degree	UO	UO:0000185	Salamander sampling	s978	2015	Autumn	Hydromantes sarrabusensis	Cave_sarrabusensis1
Hydromantes species	Gastric Content	NCIT_C77614	NCIT	Hydromantes sarrabusensis	NCBITaxon	NCBITaxon:482142	female	PATO	PATO:0000383	post-juvenile adult stage	UBERON	UBERON:0000113	cave	ENVO	ENVO:00000067	39.29	degree	UO	UO:0000185	9.44	degree	UO	UO:0000185	Salamander sampling	s979	2015	Autumn	Hydromantes sarrabusensis	Cave_sarrabusensis1
Hydromantes species	Gastric Content	NCIT_C77614	NCIT	Hydromantes sarrabusensis	NCBITaxon	NCBITaxon:482142	male	PATO	PATO:0000384	post-juvenile adult stage	UBERON	UBERON:0000113	cave	ENVO	ENVO:00000067	39.29	degree	UO	UO:0000185	9.44	degree	UO	UO:0000185	Salamander sampling	s980	2015	Autumn	Hydromantes sarrabusensis	Cave_sarrabusensis1
Hydromantes species	Gastric Content	NCIT_C77614	NCIT	Hydromantes sarrabusensis	NCBITaxon	NCBITaxon:482142	female	PATO	PATO:0000383	post-juvenile adult stage	UBERON	UBERON:0000113	cave	ENVO	ENVO:00000067	39.29	degree	UO	UO:0000185	9.44	degree	UO	UO:0000185	Salamander sampling	s981	2015	Autumn	Hydromantes sarrabusensis	Cave_sarrabusensis1
Hydromantes species	Gastric Content	NCIT_C77614	NCIT	Hydromantes sarrabusensis	NCBITaxon	NCBITaxon:482142	female	PATO	PATO:0000383	post-juvenile adult stage	UBERON	UBERON:0000113	cave	ENVO	ENVO:00000067	39.29	degree	UO	UO:0000185	9.44	degree	UO	UO:0000185	Salamander sampling	s982	2015	Autumn	Hydromantes sarrabusensis	Cave_sarrabusensis1
Hydromantes species	Gastric Content	NCIT_C77614	NCIT	Hydromantes sarrabusensis	NCBITaxon	NCBITaxon:482142	female	PATO	PATO:0000383	post-juvenile adult stage	UBERON	UBERON:0000113	cave	ENVO	ENVO:00000067	39.29	degree	UO	UO:0000185	9.44	degree	UO	UO:0000185	Salamander sampling	s983	2015	Autumn	Hydromantes sarrabusensis	Cave_sarrabusensis1
Hydromantes species	Gastric Content	NCIT_C77614	NCIT	Hydromantes sarrabusensis	NCBITaxon	NCBITaxon:482142	female	PATO	PATO:0000383	post-juvenile adult stage	UBERON	UBERON:0000113	cave	ENVO	ENVO:00000067	39.29	degree	UO	UO:0000185	9.44	degree	UO	UO:0000185	Salamander sampling	s984	2017	Spring	Hydromantes sarrabusensis	Cave_sarrabusensis1
Hydromantes species	Gastric Content	NCIT_C77614	NCIT	Hydromantes sarrabusensis	NCBITaxon	NCBITaxon:482142	male	PATO	PATO:0000384	post-juvenile adult stage	UBERON	UBERON:0000113	cave	ENVO	ENVO:00000067	39.29	degree	UO	UO:0000185	9.44	degree	UO	UO:0000185	Salamander sampling	s985	2017	Spring	Hydromantes sarrabusensis	Cave_sarrabusensis1
Hydromantes species	Gastric Content	NCIT_C77614	NCIT	Hydromantes sarrabusensis	NCBITaxon	NCBITaxon:482142	female	PATO	PATO:0000383	post-juvenile adult stage	UBERON	UBERON:0000113	cave	ENVO	ENVO:00000067	39.29	degree	UO	UO:0000185	9.44	degree	UO	UO:0000185	Salamander sampling	s986	2017	Spring	Hydromantes sarrabusensis	Cave_sarrabusensis1
Hydromantes species	Gastric Content	NCIT_C77614	NCIT	Hydromantes sarrabusensis	NCBITaxon	NCBITaxon:482142	male	PATO	PATO:0000384	post-juvenile adult stage	UBERON	UBERON:0000113	cave	ENVO	ENVO:00000067	39.29	degree	UO	UO:0000185	9.44	degree	UO	UO:0000185	Salamander sampling	s987	2017	Spring	Hydromantes sarrabusensis	Cave_sarrabusensis1
Hydromantes species	Gastric Content	NCIT_C77614	NCIT	Hydromantes sarrabusensis	NCBITaxon	NCBITaxon:482142	male	PATO	PATO:0000384	post-juvenile adult stage	UBERON	UBERON:0000113	cave	ENVO	ENVO:00000067	39.29	degree	UO	UO:0000185	9.44	degree	UO	UO:0000185	Salamander sampling	s988	2017	Spring	Hydromantes sarrabusensis	Cave_sarrabusensis1
Hydromantes species	Gastric Content	NCIT_C77614	NCIT	Hydromantes sarrabusensis	NCBITaxon	NCBITaxon:482142	male	PATO	PATO:0000384	post-juvenile adult stage	UBERON	UBERON:0000113	cave	ENVO	ENVO:00000067	39.29	degree	UO	UO:0000185	9.44	degree	UO	UO:0000185	Salamander sampling	s989	2017	Spring	Hydromantes sarrabusensis	Cave_sarrabusensis1
Hydromantes species	Gastric Content	NCIT_C77614	NCIT	Hydromantes sarrabusensis	NCBITaxon	NCBITaxon:482142	male	PATO	PATO:0000384	post-juvenile adult stage	UBERON	UBERON:0000113	cave	ENVO	ENVO:00000067	39.29	degree	UO	UO:0000185	9.44	degree	UO	UO:0000185	Salamander sampling	s990	2017	Spring	Hydromantes sarrabusensis	Cave_sarrabusensis1
Hydromantes species	Gastric Content	NCIT_C77614	NCIT	Hydromantes sarrabusensis	NCBITaxon	NCBITaxon:482142	male	PATO	PATO:0000384	post-juvenile adult stage	UBERON	UBERON:0000113	cave	ENVO	ENVO:00000067	39.29	degree	UO	UO:0000185	9.44	degree	UO	UO:0000185	Salamander sampling	s991	2017	Spring	Hydromantes sarrabusensis	Cave_sarrabusensis1
Hydromantes species	Gastric Content	NCIT_C77614	NCIT	Hydromantes sarrabusensis	NCBITaxon	NCBITaxon:482142	male	PATO	PATO:0000384	post-juvenile adult stage	UBERON	UBERON:0000113	cave	ENVO	ENVO:00000067	39.29	degree	UO	UO:0000185	9.44	degree	UO	UO:0000185	Salamander sampling	s992	2017	Spring	Hydromantes sarrabusensis	Cave_sarrabusensis1
Hydromantes species	Gastric Content	NCIT_C77614	NCIT	Hydromantes sarrabusensis	NCBITaxon	NCBITaxon:482142	male	PATO	PATO:0000384	post-juvenile adult stage	UBERON	UBERON:0000113	cave	ENVO	ENVO:00000067	39.29	degree	UO	UO:0000185	9.44	degree	UO	UO:0000185	Salamander sampling	s993	2017	Spring	Hydromantes sarrabusensis	Cave_sarrabusensis1
Hydromantes species	Gastric Content	NCIT_C77614	NCIT	Hydromantes sarrabusensis	NCBITaxon	NCBITaxon:482142	female	PATO	PATO:0000383	post-juvenile adult stage	UBERON	UBERON:0000113	cave	ENVO	ENVO:00000067	39.29	degree	UO	UO:0000185	9.44	degree	UO	UO:0000185	Salamander sampling	s994	2017	Spring	Hydromantes sarrabusensis	Cave_sarrabusensis1
Hydromantes species	Gastric Content	NCIT_C77614	NCIT	Hydromantes sarrabusensis	NCBITaxon	NCBITaxon:482142	male	PATO	PATO:0000384	post-juvenile adult stage	UBERON	UBERON:0000113	cave	ENVO	ENVO:00000067	39.29	degree	UO	UO:0000185	9.44	degree	UO	UO:0000185	Salamander sampling	s995	2016	Spring	Hydromantes sarrabusensis	Cave_sarrabusensis2
Hydromantes species	Gastric Content	NCIT_C77614	NCIT	Hydromantes sarrabusensis	NCBITaxon	NCBITaxon:482142	female	PATO	PATO:0000383	post-juvenile adult stage	UBERON	UBERON:0000113	cave	ENVO	ENVO:00000067	39.29	degree	UO	UO:0000185	9.44	degree	UO	UO:0000185	Salamander sampling	s996	2016	Spring	Hydromantes sarrabusensis	Cave_sarrabusensis2
Hydromantes species	Gastric Content	NCIT_C77614	NCIT	Hydromantes sarrabusensis	NCBITaxon	NCBITaxon:482142	female	PATO	PATO:0000383	post-juvenile adult stage	UBERON	UBERON:0000113	cave	ENVO	ENVO:00000067	39.29	degree	UO	UO:0000185	9.44	degree	UO	UO:0000185	Salamander sampling	s997	2016	Spring	Hydromantes sarrabusensis	Cave_sarrabusensis2
Hydromantes species	Gastric Content	NCIT_C77614	NCIT	Hydromantes sarrabusensis	NCBITaxon	NCBITaxon:482142	male	PATO	PATO:0000384	post-juvenile adult stage	UBERON	UBERON:0000113	cave	ENVO	ENVO:00000067	39.29	degree	UO	UO:0000185	9.44	degree	UO	UO:0000185	Salamander sampling	s998	2016	Spring	Hydromantes sarrabusensis	Cave_sarrabusensis2
Hydromantes species	Gastric Content	NCIT_C77614	NCIT	Hydromantes sarrabusensis	NCBITaxon	NCBITaxon:482142	female	PATO	PATO:0000383	post-juvenile adult stage	UBERON	UBERON:0000113	cave	ENVO	ENVO:00000067	39.29	degree	UO	UO:0000185	9.44	degree	UO	UO:0000185	Salamander sampling	s999	2015	Autumn	Hydromantes sarrabusensis	Cave_sarrabusensis2
Hydromantes species	Gastric Content	NCIT_C77614	NCIT	Hydromantes sarrabusensis	NCBITaxon	NCBITaxon:482142	female	PATO	PATO:0000383	post-juvenile adult stage	UBERON	UBERON:0000113	cave	ENVO	ENVO:00000067	39.29	degree	UO	UO:0000185	9.44	degree	UO	UO:0000185	Salamander sampling	s1000	2015	Autumn	Hydromantes sarrabusensis	Cave_sarrabusensis2
Hydromantes species	Gastric Content	NCIT_C77614	NCIT	Hydromantes sarrabusensis	NCBITaxon	NCBITaxon:482142	female	PATO	PATO:0000383	post-juvenile adult stage	UBERON	UBERON:0000113	cave	ENVO	ENVO:00000067	39.29	degree	UO	UO:0000185	9.44	degree	UO	UO:0000185	Salamander sampling	s1001	2015	Autumn	Hydromantes sarrabusensis	Cave_sarrabusensis2
Hydromantes species	Gastric Content	NCIT_C77614	NCIT	Hydromantes sarrabusensis	NCBITaxon	NCBITaxon:482142	female	PATO	PATO:0000383	post-juvenile adult stage	UBERON	UBERON:0000113	cave	ENVO	ENVO:00000067	39.29	degree	UO	UO:0000185	9.44	degree	UO	UO:0000185	Salamander sampling	s1002	2015	Autumn	Hydromantes sarrabusensis	Cave_sarrabusensis2
Hydromantes species	Gastric Content	NCIT_C77614	NCIT	Hydromantes sarrabusensis	NCBITaxon	NCBITaxon:482142	male	PATO	PATO:0000384	post-juvenile adult stage	UBERON	UBERON:0000113	cave	ENVO	ENVO:00000067	39.29	degree	UO	UO:0000185	9.44	degree	UO	UO:0000185	Salamander sampling	s1003	2015	Autumn	Hydromantes sarrabusensis	Cave_sarrabusensis2
Hydromantes species	Gastric Content	NCIT_C77614	NCIT	Hydromantes sarrabusensis	NCBITaxon	NCBITaxon:482142	female	PATO	PATO:0000383	post-juvenile adult stage	UBERON	UBERON:0000113	cave	ENVO	ENVO:00000067	39.29	degree	UO	UO:0000185	9.44	degree	UO	UO:0000185	Salamander sampling	s1004	2015	Autumn	Hydromantes sarrabusensis	Cave_sarrabusensis2
Hydromantes species	Gastric Content	NCIT_C77614	NCIT	Hydromantes sarrabusensis	NCBITaxon	NCBITaxon:482142	female	PATO	PATO:0000383	post-juvenile adult stage	UBERON	UBERON:0000113	cave	ENVO	ENVO:00000067	39.29	degree	UO	UO:0000185	9.44	degree	UO	UO:0000185	Salamander sampling	s1005	2015	Autumn	Hydromantes sarrabusensis	Cave_sarrabusensis2
Hydromantes species	Gastric Content	NCIT_C77614	NCIT	Hydromantes sarrabusensis	NCBITaxon	NCBITaxon:482142	female	PATO	PATO:0000383	post-juvenile adult stage	UBERON	UBERON:0000113	cave	ENVO	ENVO:00000067	39.29	degree	UO	UO:0000185	9.44	degree	UO	UO:0000185	Salamander sampling	s1006	2015	Autumn	Hydromantes sarrabusensis	Cave_sarrabusensis2
Hydromantes species	Gastric Content	NCIT_C77614	NCIT	Hydromantes sarrabusensis	NCBITaxon	NCBITaxon:482142	male	PATO	PATO:0000384	post-juvenile adult stage	UBERON	UBERON:0000113	cave	ENVO	ENVO:00000067	39.29	degree	UO	UO:0000185	9.44	degree	UO	UO:0000185	Salamander sampling	s1007	2015	Autumn	Hydromantes sarrabusensis	Cave_sarrabusensis2
Hydromantes species	Gastric Content	NCIT_C77614	NCIT	Hydromantes sarrabusensis	NCBITaxon	NCBITaxon:482142	male	PATO	PATO:0000384	post-juvenile adult stage	UBERON	UBERON:0000113	cave	ENVO	ENVO:00000067	39.29	degree	UO	UO:0000185	9.44	degree	UO	UO:0000185	Salamander sampling	s1008	2015	Autumn	Hydromantes sarrabusensis	Cave_sarrabusensis2
Hydromantes species	Gastric Content	NCIT_C77614	NCIT	Hydromantes sarrabusensis	NCBITaxon	NCBITaxon:482142	male	PATO	PATO:0000384	post-juvenile adult stage	UBERON	UBERON:0000113	cave	ENVO	ENVO:00000067	39.29	degree	UO	UO:0000185	9.44	degree	UO	UO:0000185	Salamander sampling	s1009	2015	Autumn	Hydromantes sarrabusensis	Cave_sarrabusensis2
Hydromantes species	Gastric Content	NCIT_C77614	NCIT	Hydromantes sarrabusensis	NCBITaxon	NCBITaxon:482142	female	PATO	PATO:0000383	post-juvenile adult stage	UBERON	UBERON:0000113	cave	ENVO	ENVO:00000067	39.29	degree	UO	UO:0000185	9.44	degree	UO	UO:0000185	Salamander sampling	s1010	2015	Autumn	Hydromantes sarrabusensis	Cave_sarrabusensis2
Hydromantes species	Gastric Content	NCIT_C77614	NCIT	Hydromantes sarrabusensis	NCBITaxon	NCBITaxon:482142	male	PATO	PATO:0000384	post-juvenile adult stage	UBERON	UBERON:0000113	cave	ENVO	ENVO:00000067	39.29	degree	UO	UO:0000185	9.44	degree	UO	UO:0000185	Salamander sampling	s1011	2015	Autumn	Hydromantes sarrabusensis	Cave_sarrabusensis2
Hydromantes species	Gastric Content	NCIT_C77614	NCIT	Hydromantes sarrabusensis	NCBITaxon	NCBITaxon:482142	female	PATO	PATO:0000383	post-juvenile adult stage	UBERON	UBERON:0000113	cave	ENVO	ENVO:00000067	39.29	degree	UO	UO:0000185	9.44	degree	UO	UO:0000185	Salamander sampling	s1012	2015	Autumn	Hydromantes sarrabusensis	Cave_sarrabusensis2
Hydromantes species	Gastric Content	NCIT_C77614	NCIT	Hydromantes sarrabusensis	NCBITaxon	NCBITaxon:482142	female	PATO	PATO:0000383	post-juvenile adult stage	UBERON	UBERON:0000113	cave	ENVO	ENVO:00000067	39.29	degree	UO	UO:0000185	9.44	degree	UO	UO:0000185	Salamander sampling	s1013	2015	Autumn	Hydromantes sarrabusensis	Cave_sarrabusensis2
Hydromantes species	Gastric Content	NCIT_C77614	NCIT	Hydromantes sarrabusensis	NCBITaxon	NCBITaxon:482142	female	PATO	PATO:0000383	post-juvenile adult stage	UBERON	UBERON:0000113	cave	ENVO	ENVO:00000067	39.29	degree	UO	UO:0000185	9.44	degree	UO	UO:0000185	Salamander sampling	s1014	2015	Autumn	Hydromantes sarrabusensis	Cave_sarrabusensis2
Hydromantes species	Gastric Content	NCIT_C77614	NCIT	Hydromantes sarrabusensis	NCBITaxon	NCBITaxon:482142	female	PATO	PATO:0000383	post-juvenile adult stage	UBERON	UBERON:0000113	cave	ENVO	ENVO:00000067	39.29	degree	UO	UO:0000185	9.44	degree	UO	UO:0000185	Salamander sampling	s1015	2017	Spring	Hydromantes sarrabusensis	Cave_sarrabusensis2
Hydromantes species	Gastric Content	NCIT_C77614	NCIT	Hydromantes sarrabusensis	NCBITaxon	NCBITaxon:482142	female	PATO	PATO:0000383	post-juvenile adult stage	UBERON	UBERON:0000113	cave	ENVO	ENVO:00000067	39.29	degree	UO	UO:0000185	9.44	degree	UO	UO:0000185	Salamander sampling	s1016	2015	Autumn	Hydromantes sarrabusensis	Cave_sarrabusensis3
Hydromantes species	Gastric Content	NCIT_C77614	NCIT	Hydromantes sarrabusensis	NCBITaxon	NCBITaxon:482142	female	PATO	PATO:0000383	post-juvenile adult stage	UBERON	UBERON:0000113	cave	ENVO	ENVO:00000067	40.29	degree	UO	UO:0000185	9.55	degree	UO	UO:0000185	Salamander sampling	s1017	2016	Spring	Hydromantes sarrabusensis	Cave_supramontis2
Hydromantes species	Gastric Content	NCIT_C77614	NCIT	Hydromantes supramontis	NCBITaxon	NCBITaxon:37088	female	PATO	PATO:0000383	post-juvenile adult stage	UBERON	UBERON:0000113	cave	ENVO	ENVO:00000067	40.29	degree	UO	UO:0000185	9.55	degree	UO	UO:0000185	Salamander sampling	s1018	2016	Spring	Hydromantes supramontis	Cave_supramontis2
Hydromantes species	Gastric Content	NCIT_C77614	NCIT	Hydromantes supramontis	NCBITaxon	NCBITaxon:37088	female	PATO	PATO:0000383	post-juvenile adult stage	UBERON	UBERON:0000113	cave	ENVO	ENVO:00000067	40.29	degree	UO	UO:0000185	9.55	degree	UO	UO:0000185	Salamander sampling	s1019	2016	Spring	Hydromantes supramontis	Cave_supramontis2
Hydromantes species	Gastric Content	NCIT_C77614	NCIT	Hydromantes supramontis	NCBITaxon	NCBITaxon:37088	female	PATO	PATO:0000383	post-juvenile adult stage	UBERON	UBERON:0000113	cave	ENVO	ENVO:00000067	40.29	degree	UO	UO:0000185	9.55	degree	UO	UO:0000185	Salamander sampling	s1020	2016	Spring	Hydromantes supramontis	Cave_supramontis2
Hydromantes species	Gastric Content	NCIT_C77614	NCIT	Hydromantes supramontis	NCBITaxon	NCBITaxon:37088				sexually immature stage	UBERON	UBERON:0000112	cave	ENVO	ENVO:00000067	40.29	degree	UO	UO:0000185	9.55	degree	UO	UO:0000185	Salamander sampling	s1021	2016	Spring	Hydromantes supramontis	Cave_supramontis2
Hydromantes species	Gastric Content	NCIT_C77614	NCIT	Hydromantes supramontis	NCBITaxon	NCBITaxon:37088	female	PATO	PATO:0000383	post-juvenile adult stage	UBERON	UBERON:0000113	cave	ENVO	ENVO:00000067	40.29	degree	UO	UO:0000185	9.55	degree	UO	UO:0000185	Salamander sampling	s1022	2016	Spring	Hydromantes supramontis	Cave_supramontis2
Hydromantes species	Gastric Content	NCIT_C77614	NCIT	Hydromantes supramontis	NCBITaxon	NCBITaxon:37088	female	PATO	PATO:0000383	post-juvenile adult stage	UBERON	UBERON:0000113	cave	ENVO	ENVO:00000067	40.29	degree	UO	UO:0000185	9.55	degree	UO	UO:0000185	Salamander sampling	s1023	2016	Spring	Hydromantes supramontis	Cave_supramontis2
Hydromantes species	Gastric Content	NCIT_C77614	NCIT	Hydromantes supramontis	NCBITaxon	NCBITaxon:37088				sexually immature stage	UBERON	UBERON:0000112	cave	ENVO	ENVO:00000067	40.29	degree	UO	UO:0000185	9.55	degree	UO	UO:0000185	Salamander sampling	s1024	2016	Spring	Hydromantes supramontis	Cave_supramontis2
Hydromantes species	Gastric Content	NCIT_C77614	NCIT	Hydromantes supramontis	NCBITaxon	NCBITaxon:37088	female	PATO	PATO:0000383	post-juvenile adult stage	UBERON	UBERON:0000113	cave	ENVO	ENVO:00000067	40.29	degree	UO	UO:0000185	9.55	degree	UO	UO:0000185	Salamander sampling	s1025	2016	Spring	Hydromantes supramontis	Cave_supramontis2
Hydromantes species	Gastric Content	NCIT_C77614	NCIT	Hydromantes supramontis	NCBITaxon	NCBITaxon:37088				sexually immature stage	UBERON	UBERON:0000112	cave	ENVO	ENVO:00000067	40.29	degree	UO	UO:0000185	9.55	degree	UO	UO:0000185	Salamander sampling	s1026	2016	Spring	Hydromantes supramontis	Cave_supramontis2
Hydromantes species	Gastric Content	NCIT_C77614	NCIT	Hydromantes supramontis	NCBITaxon	NCBITaxon:37088	female	PATO	PATO:0000383	post-juvenile adult stage	UBERON	UBERON:0000113	cave	ENVO	ENVO:00000067	40.29	degree	UO	UO:0000185	9.55	degree	UO	UO:0000185	Salamander sampling	s1027	2016	Spring	Hydromantes supramontis	Cave_supramontis2
Hydromantes species	Gastric Content	NCIT_C77614	NCIT	Hydromantes supramontis	NCBITaxon	NCBITaxon:37088	female	PATO	PATO:0000383	post-juvenile adult stage	UBERON	UBERON:0000113	cave	ENVO	ENVO:00000067	40.29	degree	UO	UO:0000185	9.55	degree	UO	UO:0000185	Salamander sampling	s1028	2016	Spring	Hydromantes supramontis	Cave_supramontis2
Hydromantes species	Gastric Content	NCIT_C77614	NCIT	Hydromantes supramontis	NCBITaxon	NCBITaxon:37088	male	PATO	PATO:0000384	post-juvenile adult stage	UBERON	UBERON:0000113	cave	ENVO	ENVO:00000067	40.29	degree	UO	UO:0000185	9.55	degree	UO	UO:0000185	Salamander sampling	s1029	2016	Spring	Hydromantes supramontis	Cave_supramontis2
Hydromantes species	Gastric Content	NCIT_C77614	NCIT	Hydromantes supramontis	NCBITaxon	NCBITaxon:37088				sexually immature stage	UBERON	UBERON:0000112	cave	ENVO	ENVO:00000067	40.29	degree	UO	UO:0000185	9.55	degree	UO	UO:0000185	Salamander sampling	s1030	2016	Spring	Hydromantes supramontis	Cave_supramontis2
Hydromantes species	Gastric Content	NCIT_C77614	NCIT	Hydromantes supramontis	NCBITaxon	NCBITaxon:37088	male	PATO	PATO:0000384	post-juvenile adult stage	UBERON	UBERON:0000113	cave	ENVO	ENVO:00000067	40.29	degree	UO	UO:0000185	9.55	degree	UO	UO:0000185	Salamander sampling	s1031	2016	Spring	Hydromantes supramontis	Cave_supramontis2
Hydromantes species	Gastric Content	NCIT_C77614	NCIT	Hydromantes supramontis	NCBITaxon	NCBITaxon:37088	female	PATO	PATO:0000383	post-juvenile adult stage	UBERON	UBERON:0000113	cave	ENVO	ENVO:00000067	40.29	degree	UO	UO:0000185	9.55	degree	UO	UO:0000185	Salamander sampling	s1032	2016	Spring	Hydromantes supramontis	Cave_supramontis2
Hydromantes species	Gastric Content	NCIT_C77614	NCIT	Hydromantes supramontis	NCBITaxon	NCBITaxon:37088	male	PATO	PATO:0000384	post-juvenile adult stage	UBERON	UBERON:0000113	cave	ENVO	ENVO:00000067	40.29	degree	UO	UO:0000185	9.55	degree	UO	UO:0000185	Salamander sampling	s1033	2016	Spring	Hydromantes supramontis	Cave_supramontis2
Hydromantes species	Gastric Content	NCIT_C77614	NCIT	Hydromantes supramontis	NCBITaxon	NCBITaxon:37088				sexually immature stage	UBERON	UBERON:0000112	cave	ENVO	ENVO:00000067	40.29	degree	UO	UO:0000185	9.55	degree	UO	UO:0000185	Salamander sampling	s1034	2016	Spring	Hydromantes supramontis	Cave_supramontis2
Hydromantes species	Gastric Content	NCIT_C77614	NCIT	Hydromantes supramontis	NCBITaxon	NCBITaxon:37088				sexually immature stage	UBERON	UBERON:0000112	cave	ENVO	ENVO:00000067	40.29	degree	UO	UO:0000185	9.55	degree	UO	UO:0000185	Salamander sampling	s1035	2016	Spring	Hydromantes supramontis	Cave_supramontis2
Hydromantes species	Gastric Content	NCIT_C77614	NCIT	Hydromantes supramontis	NCBITaxon	NCBITaxon:37088				sexually immature stage	UBERON	UBERON:0000112	cave	ENVO	ENVO:00000067	40.29	degree	UO	UO:0000185	9.55	degree	UO	UO:0000185	Salamander sampling	s1036	2016	Spring	Hydromantes supramontis	Cave_supramontis2
Hydromantes species	Gastric Content	NCIT_C77614	NCIT	Hydromantes supramontis	NCBITaxon	NCBITaxon:37088	male	PATO	PATO:0000384	post-juvenile adult stage	UBERON	UBERON:0000113	cave	ENVO	ENVO:00000067	40.29	degree	UO	UO:0000185	9.55	degree	UO	UO:0000185	Salamander sampling	s1037	2016	Spring	Hydromantes supramontis	Cave_supramontis2
Hydromantes species	Gastric Content	NCIT_C77614	NCIT	Hydromantes supramontis	NCBITaxon	NCBITaxon:37088	male	PATO	PATO:0000384	post-juvenile adult stage	UBERON	UBERON:0000113	cave	ENVO	ENVO:00000067	40.29	degree	UO	UO:0000185	9.55	degree	UO	UO:0000185	Salamander sampling	s1038	2016	Spring	Hydromantes supramontis	Cave_supramontis2
Hydromantes species	Gastric Content	NCIT_C77614	NCIT	Hydromantes supramontis	NCBITaxon	NCBITaxon:37088	female	PATO	PATO:0000383	post-juvenile adult stage	UBERON	UBERON:0000113	cave	ENVO	ENVO:00000067	40.29	degree	UO	UO:0000185	9.55	degree	UO	UO:0000185	Salamander sampling	s1039	2016	Autumn	Hydromantes supramontis	Cave_supramontis2
Hydromantes species	Gastric Content	NCIT_C77614	NCIT	Hydromantes supramontis	NCBITaxon	NCBITaxon:37088				sexually immature stage	UBERON	UBERON:0000112	cave	ENVO	ENVO:00000067	40.29	degree	UO	UO:0000185	9.55	degree	UO	UO:0000185	Salamander sampling	s1040	2016	Autumn	Hydromantes supramontis	Cave_supramontis2
Hydromantes species	Gastric Content	NCIT_C77614	NCIT	Hydromantes supramontis	NCBITaxon	NCBITaxon:37088				sexually immature stage	UBERON	UBERON:0000112	cave	ENVO	ENVO:00000067	40.29	degree	UO	UO:0000185	9.55	degree	UO	UO:0000185	Salamander sampling	s1041	2016	Autumn	Hydromantes supramontis	Cave_supramontis2
Hydromantes species	Gastric Content	NCIT_C77614	NCIT	Hydromantes supramontis	NCBITaxon	NCBITaxon:37088	male	PATO	PATO:0000384	post-juvenile adult stage	UBERON	UBERON:0000113	cave	ENVO	ENVO:00000067	40.29	degree	UO	UO:0000185	9.55	degree	UO	UO:0000185	Salamander sampling	s1042	2016	Autumn	Hydromantes supramontis	Cave_supramontis2
Hydromantes species	Gastric Content	NCIT_C77614	NCIT	Hydromantes supramontis	NCBITaxon	NCBITaxon:37088	female	PATO	PATO:0000383	post-juvenile adult stage	UBERON	UBERON:0000113	cave	ENVO	ENVO:00000067	40.29	degree	UO	UO:0000185	9.55	degree	UO	UO:0000185	Salamander sampling	s1043	2016	Autumn	Hydromantes supramontis	Cave_supramontis2
Hydromantes species	Gastric Content	NCIT_C77614	NCIT	Hydromantes supramontis	NCBITaxon	NCBITaxon:37088				sexually immature stage	UBERON	UBERON:0000112	cave	ENVO	ENVO:00000067	40.29	degree	UO	UO:0000185	9.55	degree	UO	UO:0000185	Salamander sampling	s1044	2016	Autumn	Hydromantes supramontis	Cave_supramontis2
Hydromantes species	Gastric Content	NCIT_C77614	NCIT	Hydromantes supramontis	NCBITaxon	NCBITaxon:37088	female	PATO	PATO:0000383	post-juvenile adult stage	UBERON	UBERON:0000113	cave	ENVO	ENVO:00000067	40.29	degree	UO	UO:0000185	9.55	degree	UO	UO:0000185	Salamander sampling	s1045	2016	Autumn	Hydromantes supramontis	Cave_supramontis2
Hydromantes species	Gastric Content	NCIT_C77614	NCIT	Hydromantes supramontis	NCBITaxon	NCBITaxon:37088				sexually immature stage	UBERON	UBERON:0000112	cave	ENVO	ENVO:00000067	40.29	degree	UO	UO:0000185	9.55	degree	UO	UO:0000185	Salamander sampling	s1046	2016	Autumn	Hydromantes supramontis	Cave_supramontis2
Hydromantes species	Gastric Content	NCIT_C77614	NCIT	Hydromantes supramontis	NCBITaxon	NCBITaxon:37088				sexually immature stage	UBERON	UBERON:0000112	cave	ENVO	ENVO:00000067	40.29	degree	UO	UO:0000185	9.55	degree	UO	UO:0000185	Salamander sampling	s1047	2016	Autumn	Hydromantes supramontis	Cave_supramontis2
Hydromantes species	Gastric Content	NCIT_C77614	NCIT	Hydromantes supramontis	NCBITaxon	NCBITaxon:37088	female	PATO	PATO:0000383	post-juvenile adult stage	UBERON	UBERON:0000113	cave	ENVO	ENVO:00000067	40.29	degree	UO	UO:0000185	9.55	degree	UO	UO:0000185	Salamander sampling	s1048	2016	Autumn	Hydromantes supramontis	Cave_supramontis2
Hydromantes species	Gastric Content	NCIT_C77614	NCIT	Hydromantes supramontis	NCBITaxon	NCBITaxon:37088	male	PATO	PATO:0000384	post-juvenile adult stage	UBERON	UBERON:0000113	cave	ENVO	ENVO:00000067	40.29	degree	UO	UO:0000185	9.55	degree	UO	UO:0000185	Salamander sampling	s1049	2016	Autumn	Hydromantes supramontis	Cave_supramontis2
Hydromantes species	Gastric Content	NCIT_C77614	NCIT	Hydromantes supramontis	NCBITaxon	NCBITaxon:37088	male	PATO	PATO:0000384	post-juvenile adult stage	UBERON	UBERON:0000113	cave	ENVO	ENVO:00000067	40.29	degree	UO	UO:0000185	9.55	degree	UO	UO:0000185	Salamander sampling	s1050	2017	Spring	Hydromantes supramontis	Cave_supramontis2
Hydromantes species	Gastric Content	NCIT_C77614	NCIT	Hydromantes supramontis	NCBITaxon	NCBITaxon:37088	male	PATO	PATO:0000384	post-juvenile adult stage	UBERON	UBERON:0000113	cave	ENVO	ENVO:00000067	40.29	degree	UO	UO:0000185	9.55	degree	UO	UO:0000185	Salamander sampling	s1051	2017	Spring	Hydromantes supramontis	Cave_supramontis2
Hydromantes species	Gastric Content	NCIT_C77614	NCIT	Hydromantes supramontis	NCBITaxon	NCBITaxon:37088	male	PATO	PATO:0000384	post-juvenile adult stage	UBERON	UBERON:0000113	cave	ENVO	ENVO:00000067	40.29	degree	UO	UO:0000185	9.55	degree	UO	UO:0000185	Salamander sampling	s1052	2017	Spring	Hydromantes supramontis	Cave_supramontis2
Hydromantes species	Gastric Content	NCIT_C77614	NCIT	Hydromantes supramontis	NCBITaxon	NCBITaxon:37088	female	PATO	PATO:0000383	post-juvenile adult stage	UBERON	UBERON:0000113	cave	ENVO	ENVO:00000067	40.29	degree	UO	UO:0000185	9.55	degree	UO	UO:0000185	Salamander sampling	s1053	2017	Spring	Hydromantes supramontis	Cave_supramontis2
Hydromantes species	Gastric Content	NCIT_C77614	NCIT	Hydromantes supramontis	NCBITaxon	NCBITaxon:37088	male	PATO	PATO:0000384	post-juvenile adult stage	UBERON	UBERON:0000113	cave	ENVO	ENVO:00000067	40.29	degree	UO	UO:0000185	9.55	degree	UO	UO:0000185	Salamander sampling	s1054	2017	Spring	Hydromantes supramontis	Cave_supramontis2
Hydromantes species	Gastric Content	NCIT_C77614	NCIT	Hydromantes supramontis	NCBITaxon	NCBITaxon:37088				sexually immature stage	UBERON	UBERON:0000112	cave	ENVO	ENVO:00000067	40.29	degree	UO	UO:0000185	9.55	degree	UO	UO:0000185	Salamander sampling	s1055	2017	Spring	Hydromantes supramontis	Cave_supramontis2
Hydromantes species	Gastric Content	NCIT_C77614	NCIT	Hydromantes supramontis	NCBITaxon	NCBITaxon:37088	female	PATO	PATO:0000383	post-juvenile adult stage	UBERON	UBERON:0000113	cave	ENVO	ENVO:00000067	40.29	degree	UO	UO:0000185	9.55	degree	UO	UO:0000185	Salamander sampling	s1056	2017	Spring	Hydromantes supramontis	Cave_supramontis2
Hydromantes species	Gastric Content	NCIT_C77614	NCIT	Hydromantes supramontis	NCBITaxon	NCBITaxon:37088				sexually immature stage	UBERON	UBERON:0000112	cave	ENVO	ENVO:00000067	40.29	degree	UO	UO:0000185	9.55	degree	UO	UO:0000185	Salamander sampling	s1057	2016	Spring	Hydromantes supramontis	Cave_supramontis2
Hydromantes species	Gastric Content	NCIT_C77614	NCIT	Hydromantes supramontis	NCBITaxon	NCBITaxon:37088				sexually immature stage	UBERON	UBERON:0000112	cave	ENVO	ENVO:00000067	40.31	degree	UO	UO:0000185	9.61	degree	UO	UO:0000185	Salamander sampling	s1058	2016	Autumn	Hydromantes supramontis	Cave_supramontis1
Hydromantes species	Gastric Content	NCIT_C77614	NCIT	Hydromantes supramontis	NCBITaxon	NCBITaxon:37088				sexually immature stage	UBERON	UBERON:0000112	cave	ENVO	ENVO:00000067	40.25	degree	UO	UO:0000185	9.48	degree	UO	UO:0000185	Salamander sampling	s1059	2016	Spring	Hydromantes supramontis	Cave_supramontis3
Hydromantes species	Gastric Content	NCIT_C77614	NCIT	Hydromantes supramontis	NCBITaxon	NCBITaxon:37088				sexually immature stage	UBERON	UBERON:0000112	cave	ENVO	ENVO:00000067	40.25	degree	UO	UO:0000185	9.48	degree	UO	UO:0000185	Salamander sampling	s1060	2016	Spring	Hydromantes supramontis	Cave_supramontis3
Hydromantes species	Gastric Content	NCIT_C77614	NCIT	Hydromantes supramontis	NCBITaxon	NCBITaxon:37088				sexually immature stage	UBERON	UBERON:0000112	cave	ENVO	ENVO:00000067	40.31	degree	UO	UO:0000185	9.61	degree	UO	UO:0000185	Salamander sampling	s1061	2016	Spring	Hydromantes supramontis	Cave_supramontis1
Hydromantes species	Gastric Content	NCIT_C77614	NCIT	Hydromantes supramontis	NCBITaxon	NCBITaxon:37088				sexually immature stage	UBERON	UBERON:0000112	cave	ENVO	ENVO:00000067	40.31	degree	UO	UO:0000185	9.61	degree	UO	UO:0000185	Salamander sampling	s1062	2016	Spring	Hydromantes supramontis	Cave_supramontis1
Hydromantes species	Gastric Content	NCIT_C77614	NCIT	Hydromantes supramontis	NCBITaxon	NCBITaxon:37088	female	PATO	PATO:0000383	post-juvenile adult stage	UBERON	UBERON:0000113	cave	ENVO	ENVO:00000067	40.31	degree	UO	UO:0000185	9.61	degree	UO	UO:0000185	Salamander sampling	s1063	2016	Spring	Hydromantes supramontis	Cave_supramontis1
Hydromantes species	Gastric Content	NCIT_C77614	NCIT	Hydromantes supramontis	NCBITaxon	NCBITaxon:37088	female	PATO	PATO:0000383	post-juvenile adult stage	UBERON	UBERON:0000113	cave	ENVO	ENVO:00000067	40.31	degree	UO	UO:0000185	9.61	degree	UO	UO:0000185	Salamander sampling	s1064	2016	Spring	Hydromantes supramontis	Cave_supramontis1
Hydromantes species	Gastric Content	NCIT_C77614	NCIT	Hydromantes supramontis	NCBITaxon	NCBITaxon:37088				sexually immature stage	UBERON	UBERON:0000112	cave	ENVO	ENVO:00000067	40.31	degree	UO	UO:0000185	9.61	degree	UO	UO:0000185	Salamander sampling	s1065	2016	Spring	Hydromantes supramontis	Cave_supramontis1
Hydromantes species	Gastric Content	NCIT_C77614	NCIT	Hydromantes supramontis	NCBITaxon	NCBITaxon:37088				sexually immature stage	UBERON	UBERON:0000112	cave	ENVO	ENVO:00000067	40.31	degree	UO	UO:0000185	9.61	degree	UO	UO:0000185	Salamander sampling	s1066	2016	Spring	Hydromantes supramontis	Cave_supramontis1
Hydromantes species	Gastric Content	NCIT_C77614	NCIT	Hydromantes supramontis	NCBITaxon	NCBITaxon:37088				sexually immature stage	UBERON	UBERON:0000112	cave	ENVO	ENVO:00000067	40.31	degree	UO	UO:0000185	9.61	degree	UO	UO:0000185	Salamander sampling	s1067	2016	Spring	Hydromantes supramontis	Cave_supramontis1
Hydromantes species	Gastric Content	NCIT_C77614	NCIT	Hydromantes supramontis	NCBITaxon	NCBITaxon:37088	male	PATO	PATO:0000384	post-juvenile adult stage	UBERON	UBERON:0000113	cave	ENVO	ENVO:00000067	40.31	degree	UO	UO:0000185	9.61	degree	UO	UO:0000185	Salamander sampling	s1068	2016	Spring	Hydromantes supramontis	Cave_supramontis1
Hydromantes species	Gastric Content	NCIT_C77614	NCIT	Hydromantes supramontis	NCBITaxon	NCBITaxon:37088				sexually immature stage	UBERON	UBERON:0000112	cave	ENVO	ENVO:00000067	40.31	degree	UO	UO:0000185	9.61	degree	UO	UO:0000185	Salamander sampling	s1069	2016	Spring	Hydromantes supramontis	Cave_supramontis1
Hydromantes species	Gastric Content	NCIT_C77614	NCIT	Hydromantes supramontis	NCBITaxon	NCBITaxon:37088				sexually immature stage	UBERON	UBERON:0000112	cave	ENVO	ENVO:00000067	40.31	degree	UO	UO:0000185	9.61	degree	UO	UO:0000185	Salamander sampling	s1070	2016	Spring	Hydromantes supramontis	Cave_supramontis1
Hydromantes species	Gastric Content	NCIT_C77614	NCIT	Hydromantes supramontis	NCBITaxon	NCBITaxon:37088	female	PATO	PATO:0000383	post-juvenile adult stage	UBERON	UBERON:0000113	cave	ENVO	ENVO:00000067	40.31	degree	UO	UO:0000185	9.61	degree	UO	UO:0000185	Salamander sampling	s1071	2016	Spring	Hydromantes supramontis	Cave_supramontis1
Hydromantes species	Gastric Content	NCIT_C77614	NCIT	Hydromantes supramontis	NCBITaxon	NCBITaxon:37088				sexually immature stage	UBERON	UBERON:0000112	cave	ENVO	ENVO:00000067	40.31	degree	UO	UO:0000185	9.61	degree	UO	UO:0000185	Salamander sampling	s1072	2016	Spring	Hydromantes supramontis	Cave_supramontis1
Hydromantes species	Gastric Content	NCIT_C77614	NCIT	Hydromantes supramontis	NCBITaxon	NCBITaxon:37088				sexually immature stage	UBERON	UBERON:0000112	cave	ENVO	ENVO:00000067	40.31	degree	UO	UO:0000185	9.61	degree	UO	UO:0000185	Salamander sampling	s1073	2016	Spring	Hydromantes supramontis	Cave_supramontis1
Hydromantes species	Gastric Content	NCIT_C77614	NCIT	Hydromantes supramontis	NCBITaxon	NCBITaxon:37088				sexually immature stage	UBERON	UBERON:0000112	cave	ENVO	ENVO:00000067	40.31	degree	UO	UO:0000185	9.61	degree	UO	UO:0000185	Salamander sampling	s1074	2016	Spring	Hydromantes supramontis	Cave_supramontis1
Hydromantes species	Gastric Content	NCIT_C77614	NCIT	Hydromantes supramontis	NCBITaxon	NCBITaxon:37088				sexually immature stage	UBERON	UBERON:0000112	cave	ENVO	ENVO:00000067	40.31	degree	UO	UO:0000185	9.61	degree	UO	UO:0000185	Salamander sampling	s1075	2016	Spring	Hydromantes supramontis	Cave_supramontis1
Hydromantes species	Gastric Content	NCIT_C77614	NCIT	Hydromantes supramontis	NCBITaxon	NCBITaxon:37088				sexually immature stage	UBERON	UBERON:0000112	cave	ENVO	ENVO:00000067	40.31	degree	UO	UO:0000185	9.61	degree	UO	UO:0000185	Salamander sampling	s1076	2016	Spring	Hydromantes supramontis	Cave_supramontis1
Hydromantes species	Gastric Content	NCIT_C77614	NCIT	Hydromantes supramontis	NCBITaxon	NCBITaxon:37088				sexually immature stage	UBERON	UBERON:0000112	cave	ENVO	ENVO:00000067	40.31	degree	UO	UO:0000185	9.61	degree	UO	UO:0000185	Salamander sampling	s1077	2016	Autumn	Hydromantes supramontis	Cave_supramontis1
Hydromantes species	Gastric Content	NCIT_C77614	NCIT	Hydromantes supramontis	NCBITaxon	NCBITaxon:37088	female	PATO	PATO:0000383	post-juvenile adult stage	UBERON	UBERON:0000113	cave	ENVO	ENVO:00000067	40.31	degree	UO	UO:0000185	9.61	degree	UO	UO:0000185	Salamander sampling	s1078	2016	Autumn	Hydromantes supramontis	Cave_supramontis1
Hydromantes species	Gastric Content	NCIT_C77614	NCIT	Hydromantes supramontis	NCBITaxon	NCBITaxon:37088	female	PATO	PATO:0000383	post-juvenile adult stage	UBERON	UBERON:0000113	cave	ENVO	ENVO:00000067	40.31	degree	UO	UO:0000185	9.61	degree	UO	UO:0000185	Salamander sampling	s1079	2016	Autumn	Hydromantes supramontis	Cave_supramontis1
Hydromantes species	Gastric Content	NCIT_C77614	NCIT	Hydromantes supramontis	NCBITaxon	NCBITaxon:37088				sexually immature stage	UBERON	UBERON:0000112	cave	ENVO	ENVO:00000067	40.31	degree	UO	UO:0000185	9.61	degree	UO	UO:0000185	Salamander sampling	s1080	2016	Autumn	Hydromantes supramontis	Cave_supramontis1
Hydromantes species	Gastric Content	NCIT_C77614	NCIT	Hydromantes supramontis	NCBITaxon	NCBITaxon:37088				sexually immature stage	UBERON	UBERON:0000112	cave	ENVO	ENVO:00000067	40.31	degree	UO	UO:0000185	9.61	degree	UO	UO:0000185	Salamander sampling	s1081	2016	Autumn	Hydromantes supramontis	Cave_supramontis1
Hydromantes species	Gastric Content	NCIT_C77614	NCIT	Hydromantes supramontis	NCBITaxon	NCBITaxon:37088	female	PATO	PATO:0000383	post-juvenile adult stage	UBERON	UBERON:0000113	cave	ENVO	ENVO:00000067	40.29	degree	UO	UO:0000185	9.55	degree	UO	UO:0000185	Salamander sampling	s1082	2016	Spring	Hydromantes supramontis	Cave_supramontis2
Hydromantes species	Gastric Content	NCIT_C77614	NCIT	Hydromantes supramontis	NCBITaxon	NCBITaxon:37088	female	PATO	PATO:0000383	post-juvenile adult stage	UBERON	UBERON:0000113	cave	ENVO	ENVO:00000067	40.29	degree	UO	UO:0000185	9.55	degree	UO	UO:0000185	Salamander sampling	s1083	2016	Spring	Hydromantes supramontis	Cave_supramontis2
Hydromantes species	Gastric Content	NCIT_C77614	NCIT	Hydromantes supramontis	NCBITaxon	NCBITaxon:37088	female	PATO	PATO:0000383	post-juvenile adult stage	UBERON	UBERON:0000113	cave	ENVO	ENVO:00000067	40.29	degree	UO	UO:0000185	9.55	degree	UO	UO:0000185	Salamander sampling	s1084	2016	Spring	Hydromantes supramontis	Cave_supramontis2
Hydromantes species	Gastric Content	NCIT_C77614	NCIT	Hydromantes supramontis	NCBITaxon	NCBITaxon:37088				sexually immature stage	UBERON	UBERON:0000112	cave	ENVO	ENVO:00000067	40.31	degree	UO	UO:0000185	9.61	degree	UO	UO:0000185	Salamander sampling	s1085	2016	Autumn	Hydromantes supramontis	Cave_supramontis1
Hydromantes species	Gastric Content	NCIT_C77614	NCIT	Hydromantes supramontis	NCBITaxon	NCBITaxon:37088	male	PATO	PATO:0000384	post-juvenile adult stage	UBERON	UBERON:0000113	cave	ENVO	ENVO:00000067	40.29	degree	UO	UO:0000185	9.55	degree	UO	UO:0000185	Salamander sampling	s1086	2016	Spring	Hydromantes supramontis	Cave_supramontis2
Hydromantes species	Gastric Content	NCIT_C77614	NCIT	Hydromantes supramontis	NCBITaxon	NCBITaxon:37088	female	PATO	PATO:0000383	post-juvenile adult stage	UBERON	UBERON:0000113	cave	ENVO	ENVO:00000067	40.31	degree	UO	UO:0000185	9.61	degree	UO	UO:0000185	Salamander sampling	s1087	2016	Autumn	Hydromantes supramontis	Cave_supramontis1
Hydromantes species	Gastric Content	NCIT_C77614	NCIT	Hydromantes supramontis	NCBITaxon	NCBITaxon:37088				sexually immature stage	UBERON	UBERON:0000112	cave	ENVO	ENVO:00000067	40.31	degree	UO	UO:0000185	9.61	degree	UO	UO:0000185	Salamander sampling	s1088	2016	Autumn	Hydromantes supramontis	Cave_supramontis1
Hydromantes species	Gastric Content	NCIT_C77614	NCIT	Hydromantes supramontis	NCBITaxon	NCBITaxon:37088	male	PATO	PATO:0000384	post-juvenile adult stage	UBERON	UBERON:0000113	cave	ENVO	ENVO:00000067	40.31	degree	UO	UO:0000185	9.61	degree	UO	UO:0000185	Salamander sampling	s1089	2015	Autumn	Hydromantes supramontis	Cave_supramontis1
Hydromantes species	Gastric Content	NCIT_C77614	NCIT	Hydromantes supramontis	NCBITaxon	NCBITaxon:37088	male	PATO	PATO:0000384	post-juvenile adult stage	UBERON	UBERON:0000113	cave	ENVO	ENVO:00000067	40.31	degree	UO	UO:0000185	9.61	degree	UO	UO:0000185	Salamander sampling	s1090	2015	Autumn	Hydromantes supramontis	Cave_supramontis1
Hydromantes species	Gastric Content	NCIT_C77614	NCIT	Hydromantes supramontis	NCBITaxon	NCBITaxon:37088				sexually immature stage	UBERON	UBERON:0000112	cave	ENVO	ENVO:00000067	40.31	degree	UO	UO:0000185	9.61	degree	UO	UO:0000185	Salamander sampling	s1091	2015	Autumn	Hydromantes supramontis	Cave_supramontis1
Hydromantes species	Gastric Content	NCIT_C77614	NCIT	Hydromantes supramontis	NCBITaxon	NCBITaxon:37088	male	PATO	PATO:0000384	post-juvenile adult stage	UBERON	UBERON:0000113	cave	ENVO	ENVO:00000067	40.31	degree	UO	UO:0000185	9.61	degree	UO	UO:0000185	Salamander sampling	s1092	2015	Autumn	Hydromantes supramontis	Cave_supramontis1
Hydromantes species	Gastric Content	NCIT_C77614	NCIT	Hydromantes supramontis	NCBITaxon	NCBITaxon:37088	female	PATO	PATO:0000383	post-juvenile adult stage	UBERON	UBERON:0000113	cave	ENVO	ENVO:00000067	40.29	degree	UO	UO:0000185	9.55	degree	UO	UO:0000185	Salamander sampling	s1093	2016	Spring	Hydromantes supramontis	Cave_supramontis2
Hydromantes species	Gastric Content	NCIT_C77614	NCIT	Hydromantes supramontis	NCBITaxon	NCBITaxon:37088	female	PATO	PATO:0000383	post-juvenile adult stage	UBERON	UBERON:0000113	cave	ENVO	ENVO:00000067	40.29	degree	UO	UO:0000185	9.55	degree	UO	UO:0000185	Salamander sampling	s1094	2016	Spring	Hydromantes supramontis	Cave_supramontis2
Hydromantes species	Gastric Content	NCIT_C77614	NCIT	Hydromantes supramontis	NCBITaxon	NCBITaxon:37088	male	PATO	PATO:0000384	post-juvenile adult stage	UBERON	UBERON:0000113	cave	ENVO	ENVO:00000067	40.31	degree	UO	UO:0000185	9.61	degree	UO	UO:0000185	Salamander sampling	s1095	2015	Autumn	Hydromantes supramontis	Cave_supramontis1
Hydromantes species	Gastric Content	NCIT_C77614	NCIT	Hydromantes supramontis	NCBITaxon	NCBITaxon:37088	female	PATO	PATO:0000383	post-juvenile adult stage	UBERON	UBERON:0000113	cave	ENVO	ENVO:00000067	40.29	degree	UO	UO:0000185	9.55	degree	UO	UO:0000185	Salamander sampling	s1096	2016	Spring	Hydromantes supramontis	Cave_supramontis2
Hydromantes species	Gastric Content	NCIT_C77614	NCIT	Hydromantes supramontis	NCBITaxon	NCBITaxon:37088	male	PATO	PATO:0000384	post-juvenile adult stage	UBERON	UBERON:0000113	cave	ENVO	ENVO:00000067	40.31	degree	UO	UO:0000185	9.61	degree	UO	UO:0000185	Salamander sampling	s1097	2015	Autumn	Hydromantes supramontis	Cave_supramontis1
Hydromantes species	Gastric Content	NCIT_C77614	NCIT	Hydromantes supramontis	NCBITaxon	NCBITaxon:37088	male	PATO	PATO:0000384	post-juvenile adult stage	UBERON	UBERON:0000113	cave	ENVO	ENVO:00000067	40.31	degree	UO	UO:0000185	9.61	degree	UO	UO:0000185	Salamander sampling	s1098	2015	Autumn	Hydromantes supramontis	Cave_supramontis1
Hydromantes species	Gastric Content	NCIT_C77614	NCIT	Hydromantes supramontis	NCBITaxon	NCBITaxon:37088	female	PATO	PATO:0000383	post-juvenile adult stage	UBERON	UBERON:0000113	cave	ENVO	ENVO:00000067	40.31	degree	UO	UO:0000185	9.61	degree	UO	UO:0000185	Salamander sampling	s1099	2015	Autumn	Hydromantes supramontis	Cave_supramontis1
Hydromantes species	Gastric Content	NCIT_C77614	NCIT	Hydromantes supramontis	NCBITaxon	NCBITaxon:37088	female	PATO	PATO:0000383	post-juvenile adult stage	UBERON	UBERON:0000113	cave	ENVO	ENVO:00000067	40.31	degree	UO	UO:0000185	9.61	degree	UO	UO:0000185	Salamander sampling	s1100	2015	Autumn	Hydromantes supramontis	Cave_supramontis1
Hydromantes species	Gastric Content	NCIT_C77614	NCIT	Hydromantes supramontis	NCBITaxon	NCBITaxon:37088	female	PATO	PATO:0000383	post-juvenile adult stage	UBERON	UBERON:0000113	cave	ENVO	ENVO:00000067	40.29	degree	UO	UO:0000185	9.55	degree	UO	UO:0000185	Salamander sampling	s1101	2016	Spring	Hydromantes supramontis	Cave_supramontis2
Hydromantes species	Gastric Content	NCIT_C77614	NCIT	Hydromantes supramontis	NCBITaxon	NCBITaxon:37088	female	PATO	PATO:0000383	post-juvenile adult stage	UBERON	UBERON:0000113	cave	ENVO	ENVO:00000067	40.31	degree	UO	UO:0000185	9.61	degree	UO	UO:0000185	Salamander sampling	s1102	2015	Autumn	Hydromantes supramontis	Cave_supramontis1
Hydromantes species	Gastric Content	NCIT_C77614	NCIT	Hydromantes supramontis	NCBITaxon	NCBITaxon:37088	male	PATO	PATO:0000384	post-juvenile adult stage	UBERON	UBERON:0000113	cave	ENVO	ENVO:00000067	40.31	degree	UO	UO:0000185	9.61	degree	UO	UO:0000185	Salamander sampling	s1103	2015	Autumn	Hydromantes supramontis	Cave_supramontis1
Hydromantes species	Gastric Content	NCIT_C77614	NCIT	Hydromantes supramontis	NCBITaxon	NCBITaxon:37088	male	PATO	PATO:0000384	post-juvenile adult stage	UBERON	UBERON:0000113	cave	ENVO	ENVO:00000067	40.31	degree	UO	UO:0000185	9.61	degree	UO	UO:0000185	Salamander sampling	s1104	2015	Autumn	Hydromantes supramontis	Cave_supramontis1
Hydromantes species	Gastric Content	NCIT_C77614	NCIT	Hydromantes supramontis	NCBITaxon	NCBITaxon:37088	female	PATO	PATO:0000383	post-juvenile adult stage	UBERON	UBERON:0000113	cave	ENVO	ENVO:00000067	40.31	degree	UO	UO:0000185	9.61	degree	UO	UO:0000185	Salamander sampling	s1105	2015	Autumn	Hydromantes supramontis	Cave_supramontis1
Hydromantes species	Gastric Content	NCIT_C77614	NCIT	Hydromantes supramontis	NCBITaxon	NCBITaxon:37088	female	PATO	PATO:0000383	post-juvenile adult stage	UBERON	UBERON:0000113	cave	ENVO	ENVO:00000067	40.29	degree	UO	UO:0000185	9.55	degree	UO	UO:0000185	Salamander sampling	s1106	2016	Spring	Hydromantes supramontis	Cave_supramontis2
Hydromantes species	Gastric Content	NCIT_C77614	NCIT	Hydromantes supramontis	NCBITaxon	NCBITaxon:37088	female	PATO	PATO:0000383	post-juvenile adult stage	UBERON	UBERON:0000113	cave	ENVO	ENVO:00000067	40.31	degree	UO	UO:0000185	9.61	degree	UO	UO:0000185	Salamander sampling	s1107	2015	Autumn	Hydromantes supramontis	Cave_supramontis1
Hydromantes species	Gastric Content	NCIT_C77614	NCIT	Hydromantes supramontis	NCBITaxon	NCBITaxon:37088	female	PATO	PATO:0000383	post-juvenile adult stage	UBERON	UBERON:0000113	cave	ENVO	ENVO:00000067	40.31	degree	UO	UO:0000185	9.61	degree	UO	UO:0000185	Salamander sampling	s1108	2015	Autumn	Hydromantes supramontis	Cave_supramontis1
Hydromantes species	Gastric Content	NCIT_C77614	NCIT	Hydromantes supramontis	NCBITaxon	NCBITaxon:37088	female	PATO	PATO:0000383	post-juvenile adult stage	UBERON	UBERON:0000113	cave	ENVO	ENVO:00000067	40.29	degree	UO	UO:0000185	9.55	degree	UO	UO:0000185	Salamander sampling	s1109	2016	Spring	Hydromantes supramontis	Cave_supramontis2
Hydromantes species	Gastric Content	NCIT_C77614	NCIT	Hydromantes supramontis	NCBITaxon	NCBITaxon:37088	female	PATO	PATO:0000383	post-juvenile adult stage	UBERON	UBERON:0000113	cave	ENVO	ENVO:00000067	40.29	degree	UO	UO:0000185	9.55	degree	UO	UO:0000185	Salamander sampling	s1110	2016	Spring	Hydromantes supramontis	Cave_supramontis2
Hydromantes species	Gastric Content	NCIT_C77614	NCIT	Hydromantes supramontis	NCBITaxon	NCBITaxon:37088				sexually immature stage	UBERON	UBERON:0000112	cave	ENVO	ENVO:00000067	40.31	degree	UO	UO:0000185	9.61	degree	UO	UO:0000185	Salamander sampling	s1111	2015	Autumn	Hydromantes supramontis	Cave_supramontis1
Hydromantes species	Gastric Content	NCIT_C77614	NCIT	Hydromantes supramontis	NCBITaxon	NCBITaxon:37088	male	PATO	PATO:0000384	post-juvenile adult stage	UBERON	UBERON:0000113	cave	ENVO	ENVO:00000067	40.31	degree	UO	UO:0000185	9.61	degree	UO	UO:0000185	Salamander sampling	s1112	2015	Autumn	Hydromantes supramontis	Cave_supramontis1
Hydromantes species	Gastric Content	NCIT_C77614	NCIT	Hydromantes supramontis	NCBITaxon	NCBITaxon:37088	male	PATO	PATO:0000384	post-juvenile adult stage	UBERON	UBERON:0000113	cave	ENVO	ENVO:00000067	40.31	degree	UO	UO:0000185	9.61	degree	UO	UO:0000185	Salamander sampling	s1113	2015	Autumn	Hydromantes supramontis	Cave_supramontis1
Hydromantes species	Gastric Content	NCIT_C77614	NCIT	Hydromantes supramontis	NCBITaxon	NCBITaxon:37088	female	PATO	PATO:0000383	post-juvenile adult stage	UBERON	UBERON:0000113	cave	ENVO	ENVO:00000067	40.29	degree	UO	UO:0000185	9.55	degree	UO	UO:0000185	Salamander sampling	s1114	2016	Spring	Hydromantes supramontis	Cave_supramontis2
Hydromantes species	Gastric Content	NCIT_C77614	NCIT	Hydromantes supramontis	NCBITaxon	NCBITaxon:37088	female	PATO	PATO:0000383	post-juvenile adult stage	UBERON	UBERON:0000113	cave	ENVO	ENVO:00000067	40.31	degree	UO	UO:0000185	9.61	degree	UO	UO:0000185	Salamander sampling	s1115	2015	Autumn	Hydromantes supramontis	Cave_supramontis1
Hydromantes species	Gastric Content	NCIT_C77614	NCIT	Hydromantes supramontis	NCBITaxon	NCBITaxon:37088	female	PATO	PATO:0000383	post-juvenile adult stage	UBERON	UBERON:0000113	cave	ENVO	ENVO:00000067	40.31	degree	UO	UO:0000185	9.61	degree	UO	UO:0000185	Salamander sampling	s1116	2015	Autumn	Hydromantes supramontis	Cave_supramontis1
Hydromantes species	Gastric Content	NCIT_C77614	NCIT	Hydromantes supramontis	NCBITaxon	NCBITaxon:37088	female	PATO	PATO:0000383	post-juvenile adult stage	UBERON	UBERON:0000113	cave	ENVO	ENVO:00000067	40.31	degree	UO	UO:0000185	9.61	degree	UO	UO:0000185	Salamander sampling	s1117	2015	Autumn	Hydromantes supramontis	Cave_supramontis1
Hydromantes species	Gastric Content	NCIT_C77614	NCIT	Hydromantes supramontis	NCBITaxon	NCBITaxon:37088	female	PATO	PATO:0000383	post-juvenile adult stage	UBERON	UBERON:0000113	cave	ENVO	ENVO:00000067	40.31	degree	UO	UO:0000185	9.61	degree	UO	UO:0000185	Salamander sampling	s1118	2015	Autumn	Hydromantes supramontis	Cave_supramontis1
Hydromantes species	Gastric Content	NCIT_C77614	NCIT	Hydromantes supramontis	NCBITaxon	NCBITaxon:37088				sexually immature stage	UBERON	UBERON:0000112	cave	ENVO	ENVO:00000067	40.31	degree	UO	UO:0000185	9.61	degree	UO	UO:0000185	Salamander sampling	s1119	2015	Autumn	Hydromantes supramontis	Cave_supramontis1
Hydromantes species	Gastric Content	NCIT_C77614	NCIT	Hydromantes supramontis	NCBITaxon	NCBITaxon:37088	female	PATO	PATO:0000383	post-juvenile adult stage	UBERON	UBERON:0000113	cave	ENVO	ENVO:00000067	40.31	degree	UO	UO:0000185	9.61	degree	UO	UO:0000185	Salamander sampling	s1120	2015	Autumn	Hydromantes supramontis	Cave_supramontis1
Hydromantes species	Gastric Content	NCIT_C77614	NCIT	Hydromantes supramontis	NCBITaxon	NCBITaxon:37088	female	PATO	PATO:0000383	post-juvenile adult stage	UBERON	UBERON:0000113	cave	ENVO	ENVO:00000067	40.29	degree	UO	UO:0000185	9.55	degree	UO	UO:0000185	Salamander sampling	s1121	2016	Spring	Hydromantes supramontis	Cave_supramontis2
Hydromantes species	Gastric Content	NCIT_C77614	NCIT	Hydromantes supramontis	NCBITaxon	NCBITaxon:37088	female	PATO	PATO:0000383	post-juvenile adult stage	UBERON	UBERON:0000113	cave	ENVO	ENVO:00000067	40.31	degree	UO	UO:0000185	9.61	degree	UO	UO:0000185	Salamander sampling	s1122	2015	Autumn	Hydromantes supramontis	Cave_supramontis1
Hydromantes species	Gastric Content	NCIT_C77614	NCIT	Hydromantes supramontis	NCBITaxon	NCBITaxon:37088	female	PATO	PATO:0000383	post-juvenile adult stage	UBERON	UBERON:0000113	cave	ENVO	ENVO:00000067	40.31	degree	UO	UO:0000185	9.61	degree	UO	UO:0000185	Salamander sampling	s1123	2015	Autumn	Hydromantes supramontis	Cave_supramontis1
Hydromantes species	Gastric Content	NCIT_C77614	NCIT	Hydromantes supramontis	NCBITaxon	NCBITaxon:37088				sexually immature stage	UBERON	UBERON:0000112	cave	ENVO	ENVO:00000067	40.31	degree	UO	UO:0000185	9.61	degree	UO	UO:0000185	Salamander sampling	s1124	2015	Autumn	Hydromantes supramontis	Cave_supramontis1
Hydromantes species	Gastric Content	NCIT_C77614	NCIT	Hydromantes supramontis	NCBITaxon	NCBITaxon:37088				sexually immature stage	UBERON	UBERON:0000112	cave	ENVO	ENVO:00000067	40.31	degree	UO	UO:0000185	9.61	degree	UO	UO:0000185	Salamander sampling	s1125	2015	Autumn	Hydromantes supramontis	Cave_supramontis1
Hydromantes species	Gastric Content	NCIT_C77614	NCIT	Hydromantes supramontis	NCBITaxon	NCBITaxon:37088	male	PATO	PATO:0000384	post-juvenile adult stage	UBERON	UBERON:0000113	cave	ENVO	ENVO:00000067	40.31	degree	UO	UO:0000185	9.61	degree	UO	UO:0000185	Salamander sampling	s1126	2015	Autumn	Hydromantes supramontis	Cave_supramontis1
Hydromantes species	Gastric Content	NCIT_C77614	NCIT	Hydromantes supramontis	NCBITaxon	NCBITaxon:37088	female	PATO	PATO:0000383	post-juvenile adult stage	UBERON	UBERON:0000113	cave	ENVO	ENVO:00000067	40.29	degree	UO	UO:0000185	9.55	degree	UO	UO:0000185	Salamander sampling	s1127	2016	Autumn	Hydromantes supramontis	Cave_supramontis2
Hydromantes species	Gastric Content	NCIT_C77614	NCIT	Hydromantes supramontis	NCBITaxon	NCBITaxon:37088	female	PATO	PATO:0000383	post-juvenile adult stage	UBERON	UBERON:0000113	cave	ENVO	ENVO:00000067	40.31	degree	UO	UO:0000185	9.61	degree	UO	UO:0000185	Salamander sampling	s1128	2015	Autumn	Hydromantes supramontis	Cave_supramontis1
Hydromantes species	Gastric Content	NCIT_C77614	NCIT	Hydromantes supramontis	NCBITaxon	NCBITaxon:37088				sexually immature stage	UBERON	UBERON:0000112	cave	ENVO	ENVO:00000067	40.31	degree	UO	UO:0000185	9.61	degree	UO	UO:0000185	Salamander sampling	s1129	2015	Autumn	Hydromantes supramontis	Cave_supramontis1
Hydromantes species	Gastric Content	NCIT_C77614	NCIT	Hydromantes supramontis	NCBITaxon	NCBITaxon:37088				sexually immature stage	UBERON	UBERON:0000112	cave	ENVO	ENVO:00000067	40.31	degree	UO	UO:0000185	9.61	degree	UO	UO:0000185	Salamander sampling	s1130	2015	Autumn	Hydromantes supramontis	Cave_supramontis1
Hydromantes species	Gastric Content	NCIT_C77614	NCIT	Hydromantes supramontis	NCBITaxon	NCBITaxon:37088	female	PATO	PATO:0000383	post-juvenile adult stage	UBERON	UBERON:0000113	cave	ENVO	ENVO:00000067	40.31	degree	UO	UO:0000185	9.61	degree	UO	UO:0000185	Salamander sampling	s1131	2015	Autumn	Hydromantes supramontis	Cave_supramontis1
Hydromantes species	Gastric Content	NCIT_C77614	NCIT	Hydromantes supramontis	NCBITaxon	NCBITaxon:37088	female	PATO	PATO:0000383	post-juvenile adult stage	UBERON	UBERON:0000113	cave	ENVO	ENVO:00000067	40.31	degree	UO	UO:0000185	9.61	degree	UO	UO:0000185	Salamander sampling	s1132	2015	Autumn	Hydromantes supramontis	Cave_supramontis1
Hydromantes species	Gastric Content	NCIT_C77614	NCIT	Hydromantes supramontis	NCBITaxon	NCBITaxon:37088	female	PATO	PATO:0000383	post-juvenile adult stage	UBERON	UBERON:0000113	cave	ENVO	ENVO:00000067	40.31	degree	UO	UO:0000185	9.61	degree	UO	UO:0000185	Salamander sampling	s1133	2015	Autumn	Hydromantes supramontis	Cave_supramontis1
Hydromantes species	Gastric Content	NCIT_C77614	NCIT	Hydromantes supramontis	NCBITaxon	NCBITaxon:37088	male	PATO	PATO:0000384	post-juvenile adult stage	UBERON	UBERON:0000113	cave	ENVO	ENVO:00000067	40.31	degree	UO	UO:0000185	9.61	degree	UO	UO:0000185	Salamander sampling	s1134	2015	Autumn	Hydromantes supramontis	Cave_supramontis1
Hydromantes species	Gastric Content	NCIT_C77614	NCIT	Hydromantes supramontis	NCBITaxon	NCBITaxon:37088	male	PATO	PATO:0000384	post-juvenile adult stage	UBERON	UBERON:0000113	cave	ENVO	ENVO:00000067	40.31	degree	UO	UO:0000185	9.61	degree	UO	UO:0000185	Salamander sampling	s1135	2015	Autumn	Hydromantes supramontis	Cave_supramontis1
Hydromantes species	Gastric Content	NCIT_C77614	NCIT	Hydromantes supramontis	NCBITaxon	NCBITaxon:37088				sexually immature stage	UBERON	UBERON:0000112	cave	ENVO	ENVO:00000067	40.31	degree	UO	UO:0000185	9.61	degree	UO	UO:0000185	Salamander sampling	s1136	2015	Autumn	Hydromantes supramontis	Cave_supramontis1
Hydromantes species	Gastric Content	NCIT_C77614	NCIT	Hydromantes supramontis	NCBITaxon	NCBITaxon:37088	male	PATO	PATO:0000384	post-juvenile adult stage	UBERON	UBERON:0000113	cave	ENVO	ENVO:00000067	40.31	degree	UO	UO:0000185	9.61	degree	UO	UO:0000185	Salamander sampling	s1137	2015	Autumn	Hydromantes supramontis	Cave_supramontis1
Hydromantes species	Gastric Content	NCIT_C77614	NCIT	Hydromantes supramontis	NCBITaxon	NCBITaxon:37088	female	PATO	PATO:0000383	post-juvenile adult stage	UBERON	UBERON:0000113	cave	ENVO	ENVO:00000067	40.29	degree	UO	UO:0000185	9.55	degree	UO	UO:0000185	Salamander sampling	s1138	2016	Autumn	Hydromantes supramontis	Cave_supramontis2
Hydromantes species	Gastric Content	NCIT_C77614	NCIT	Hydromantes supramontis	NCBITaxon	NCBITaxon:37088	female	PATO	PATO:0000383	post-juvenile adult stage	UBERON	UBERON:0000113	cave	ENVO	ENVO:00000067	40.31	degree	UO	UO:0000185	9.61	degree	UO	UO:0000185	Salamander sampling	s1139	2015	Autumn	Hydromantes supramontis	Cave_supramontis1
Hydromantes species	Gastric Content	NCIT_C77614	NCIT	Hydromantes supramontis	NCBITaxon	NCBITaxon:37088				sexually immature stage	UBERON	UBERON:0000112	cave	ENVO	ENVO:00000067	40.31	degree	UO	UO:0000185	9.61	degree	UO	UO:0000185	Salamander sampling	s1140	2015	Autumn	Hydromantes supramontis	Cave_supramontis1
Hydromantes species	Gastric Content	NCIT_C77614	NCIT	Hydromantes supramontis	NCBITaxon	NCBITaxon:37088				sexually immature stage	UBERON	UBERON:0000112	cave	ENVO	ENVO:00000067	40.31	degree	UO	UO:0000185	9.61	degree	UO	UO:0000185	Salamander sampling	s1141	2015	Autumn	Hydromantes supramontis	Cave_supramontis1
Hydromantes species	Gastric Content	NCIT_C77614	NCIT	Hydromantes supramontis	NCBITaxon	NCBITaxon:37088	female	PATO	PATO:0000383	post-juvenile adult stage	UBERON	UBERON:0000113	cave	ENVO	ENVO:00000067	40.31	degree	UO	UO:0000185	9.61	degree	UO	UO:0000185	Salamander sampling	s1142	2015	Autumn	Hydromantes supramontis	Cave_supramontis1
Hydromantes species	Gastric Content	NCIT_C77614	NCIT	Hydromantes supramontis	NCBITaxon	NCBITaxon:37088	female	PATO	PATO:0000383	post-juvenile adult stage	UBERON	UBERON:0000113	cave	ENVO	ENVO:00000067	40.31	degree	UO	UO:0000185	9.61	degree	UO	UO:0000185	Salamander sampling	s1143	2015	Autumn	Hydromantes supramontis	Cave_supramontis1
Hydromantes species	Gastric Content	NCIT_C77614	NCIT	Hydromantes supramontis	NCBITaxon	NCBITaxon:37088	female	PATO	PATO:0000383	post-juvenile adult stage	UBERON	UBERON:0000113	cave	ENVO	ENVO:00000067	40.29	degree	UO	UO:0000185	9.55	degree	UO	UO:0000185	Salamander sampling	s1144	2016	Autumn	Hydromantes supramontis	Cave_supramontis2
Hydromantes species	Gastric Content	NCIT_C77614	NCIT	Hydromantes supramontis	NCBITaxon	NCBITaxon:37088	female	PATO	PATO:0000383	post-juvenile adult stage	UBERON	UBERON:0000113	cave	ENVO	ENVO:00000067	40.29	degree	UO	UO:0000185	9.55	degree	UO	UO:0000185	Salamander sampling	s1145	2017	Spring	Hydromantes supramontis	Cave_supramontis2
Hydromantes species	Gastric Content	NCIT_C77614	NCIT	Hydromantes supramontis	NCBITaxon	NCBITaxon:37088				sexually immature stage	UBERON	UBERON:0000112	cave	ENVO	ENVO:00000067	40.31	degree	UO	UO:0000185	9.61	degree	UO	UO:0000185	Salamander sampling	s1146	2015	Autumn	Hydromantes supramontis	Cave_supramontis1
Hydromantes species	Gastric Content	NCIT_C77614	NCIT	Hydromantes supramontis	NCBITaxon	NCBITaxon:37088	female	PATO	PATO:0000383	post-juvenile adult stage	UBERON	UBERON:0000113	cave	ENVO	ENVO:00000067	40.31	degree	UO	UO:0000185	9.61	degree	UO	UO:0000185	Salamander sampling	s1147	2015	Autumn	Hydromantes supramontis	Cave_supramontis1
Hydromantes species	Gastric Content	NCIT_C77614	NCIT	Hydromantes supramontis	NCBITaxon	NCBITaxon:37088	female	PATO	PATO:0000383	post-juvenile adult stage	UBERON	UBERON:0000113	cave	ENVO	ENVO:00000067	40.31	degree	UO	UO:0000185	9.61	degree	UO	UO:0000185	Salamander sampling	s1148	2015	Autumn	Hydromantes supramontis	Cave_supramontis1
Hydromantes species	Gastric Content	NCIT_C77614	NCIT	Hydromantes supramontis	NCBITaxon	NCBITaxon:37088	female	PATO	PATO:0000383	post-juvenile adult stage	UBERON	UBERON:0000113	cave	ENVO	ENVO:00000067	40.31	degree	UO	UO:0000185	9.61	degree	UO	UO:0000185	Salamander sampling	s1149	2017	Spring	Hydromantes supramontis	Cave_supramontis1
Hydromantes species	Gastric Content	NCIT_C77614	NCIT	Hydromantes supramontis	NCBITaxon	NCBITaxon:37088				sexually immature stage	UBERON	UBERON:0000112	cave	ENVO	ENVO:00000067	40.31	degree	UO	UO:0000185	9.61	degree	UO	UO:0000185	Salamander sampling	s1150	2017	Spring	Hydromantes supramontis	Cave_supramontis1
Hydromantes species	Gastric Content	NCIT_C77614	NCIT	Hydromantes supramontis	NCBITaxon	NCBITaxon:37088				sexually immature stage	UBERON	UBERON:0000112	cave	ENVO	ENVO:00000067	40.31	degree	UO	UO:0000185	9.61	degree	UO	UO:0000185	Salamander sampling	s1151	2017	Spring	Hydromantes supramontis	Cave_supramontis1
Hydromantes species	Gastric Content	NCIT_C77614	NCIT	Hydromantes supramontis	NCBITaxon	NCBITaxon:37088				sexually immature stage	UBERON	UBERON:0000112	cave	ENVO	ENVO:00000067	40.31	degree	UO	UO:0000185	9.61	degree	UO	UO:0000185	Salamander sampling	s1152	2017	Spring	Hydromantes supramontis	Cave_supramontis1
Hydromantes species	Gastric Content	NCIT_C77614	NCIT	Hydromantes supramontis	NCBITaxon	NCBITaxon:37088				sexually immature stage	UBERON	UBERON:0000112	cave	ENVO	ENVO:00000067	40.31	degree	UO	UO:0000185	9.61	degree	UO	UO:0000185	Salamander sampling	s1153	2017	Spring	Hydromantes supramontis	Cave_supramontis1
Hydromantes species	Gastric Content	NCIT_C77614	NCIT	Hydromantes supramontis	NCBITaxon	NCBITaxon:37088				sexually immature stage	UBERON	UBERON:0000112	cave	ENVO	ENVO:00000067	40.31	degree	UO	UO:0000185	9.61	degree	UO	UO:0000185	Salamander sampling	s1154	2017	Spring	Hydromantes supramontis	Cave_supramontis1
Hydromantes species	Gastric Content	NCIT_C77614	NCIT	Hydromantes supramontis	NCBITaxon	NCBITaxon:37088				sexually immature stage	UBERON	UBERON:0000112	cave	ENVO	ENVO:00000067	40.31	degree	UO	UO:0000185	9.61	degree	UO	UO:0000185	Salamander sampling	s1155	2017	Spring	Hydromantes supramontis	Cave_supramontis1
Hydromantes species	Gastric Content	NCIT_C77614	NCIT	Hydromantes supramontis	NCBITaxon	NCBITaxon:37088				sexually immature stage	UBERON	UBERON:0000112	cave	ENVO	ENVO:00000067	40.31	degree	UO	UO:0000185	9.61	degree	UO	UO:0000185	Salamander sampling	s1156	2017	Spring	Hydromantes supramontis	Cave_supramontis1
Hydromantes species	Gastric Content	NCIT_C77614	NCIT	Hydromantes supramontis	NCBITaxon	NCBITaxon:37088	female	PATO	PATO:0000383	post-juvenile adult stage	UBERON	UBERON:0000113	cave	ENVO	ENVO:00000067	40.31	degree	UO	UO:0000185	9.61	degree	UO	UO:0000185	Salamander sampling	s1157	2017	Spring	Hydromantes supramontis	Cave_supramontis1
Hydromantes species	Gastric Content	NCIT_C77614	NCIT	Hydromantes supramontis	NCBITaxon	NCBITaxon:37088	male	PATO	PATO:0000384	post-juvenile adult stage	UBERON	UBERON:0000113	cave	ENVO	ENVO:00000067	40.31	degree	UO	UO:0000185	9.61	degree	UO	UO:0000185	Salamander sampling	s1158	2017	Spring	Hydromantes supramontis	Cave_supramontis1
Hydromantes species	Gastric Content	NCIT_C77614	NCIT	Hydromantes supramontis	NCBITaxon	NCBITaxon:37088				sexually immature stage	UBERON	UBERON:0000112	cave	ENVO	ENVO:00000067	40.31	degree	UO	UO:0000185	9.61	degree	UO	UO:0000185	Salamander sampling	s1159	2017	Spring	Hydromantes supramontis	Cave_supramontis1
Hydromantes species	Gastric Content	NCIT_C77614	NCIT	Hydromantes supramontis	NCBITaxon	NCBITaxon:37088				sexually immature stage	UBERON	UBERON:0000112	cave	ENVO	ENVO:00000067	40.31	degree	UO	UO:0000185	9.61	degree	UO	UO:0000185	Salamander sampling	s1160	2017	Spring	Hydromantes supramontis	Cave_supramontis1
Hydromantes species	Gastric Content	NCIT_C77614	NCIT	Hydromantes supramontis	NCBITaxon	NCBITaxon:37088	female	PATO	PATO:0000383	post-juvenile adult stage	UBERON	UBERON:0000113	cave	ENVO	ENVO:00000067	40.31	degree	UO	UO:0000185	9.61	degree	UO	UO:0000185	Salamander sampling	s1161	2017	Spring	Hydromantes supramontis	Cave_supramontis1
Hydromantes species	Gastric Content	NCIT_C77614	NCIT	Hydromantes supramontis	NCBITaxon	NCBITaxon:37088	female	PATO	PATO:0000383	post-juvenile adult stage	UBERON	UBERON:0000113	cave	ENVO	ENVO:00000067	40.29	degree	UO	UO:0000185	9.55	degree	UO	UO:0000185	Salamander sampling	s1162	2017	Spring	Hydromantes supramontis	Cave_supramontis2
Hydromantes species	Gastric Content	NCIT_C77614	NCIT	Hydromantes supramontis	NCBITaxon	NCBITaxon:37088	female	PATO	PATO:0000383	post-juvenile adult stage	UBERON	UBERON:0000113	cave	ENVO	ENVO:00000067	40.31	degree	UO	UO:0000185	9.61	degree	UO	UO:0000185	Salamander sampling	s1163	2016	Autumn	Hydromantes supramontis	Cave_supramontis1
Hydromantes species	Gastric Content	NCIT_C77614	NCIT	Hydromantes supramontis	NCBITaxon	NCBITaxon:37088	female	PATO	PATO:0000383	post-juvenile adult stage	UBERON	UBERON:0000113	cave	ENVO	ENVO:00000067	40.31	degree	UO	UO:0000185	9.61	degree	UO	UO:0000185	Salamander sampling	s1164	2016	Autumn	Hydromantes supramontis	Cave_supramontis1
Hydromantes species	Gastric Content	NCIT_C77614	NCIT	Hydromantes supramontis	NCBITaxon	NCBITaxon:37088	female	PATO	PATO:0000383	post-juvenile adult stage	UBERON	UBERON:0000113	cave	ENVO	ENVO:00000067	40.31	degree	UO	UO:0000185	9.61	degree	UO	UO:0000185	Salamander sampling	s1165	2016	Autumn	Hydromantes supramontis	Cave_supramontis1
Hydromantes species	Gastric Content	NCIT_C77614	NCIT	Hydromantes supramontis	NCBITaxon	NCBITaxon:37088	male	PATO	PATO:0000384	post-juvenile adult stage	UBERON	UBERON:0000113	cave	ENVO	ENVO:00000067	40.31	degree	UO	UO:0000185	9.61	degree	UO	UO:0000185	Salamander sampling	s1166	2015	Autumn	Hydromantes supramontis	Cave_supramontis1
Hydromantes species	Gastric Content	NCIT_C77614	NCIT	Hydromantes supramontis	NCBITaxon	NCBITaxon:37088	male	PATO	PATO:0000384	post-juvenile adult stage	UBERON	UBERON:0000113	cave	ENVO	ENVO:00000067	40.31	degree	UO	UO:0000185	9.61	degree	UO	UO:0000185	Salamander sampling	s1167	2015	Autumn	Hydromantes supramontis	Cave_supramontis1
Hydromantes species	Gastric Content	NCIT_C77614	NCIT	Hydromantes supramontis	NCBITaxon	NCBITaxon:37088	female	PATO	PATO:0000383	post-juvenile adult stage	UBERON	UBERON:0000113	cave	ENVO	ENVO:00000067	40.31	degree	UO	UO:0000185	9.61	degree	UO	UO:0000185	Salamander sampling	s1168	2015	Autumn	Hydromantes supramontis	Cave_supramontis1
Hydromantes species	Gastric Content	NCIT_C77614	NCIT	Hydromantes supramontis	NCBITaxon	NCBITaxon:37088	female	PATO	PATO:0000383	post-juvenile adult stage	UBERON	UBERON:0000113	cave	ENVO	ENVO:00000067	40.31	degree	UO	UO:0000185	9.61	degree	UO	UO:0000185	Salamander sampling	s1169	2015	Autumn	Hydromantes supramontis	Cave_supramontis1
Hydromantes species	Gastric Content	NCIT_C77614	NCIT	Hydromantes supramontis	NCBITaxon	NCBITaxon:37088	female	PATO	PATO:0000383	post-juvenile adult stage	UBERON	UBERON:0000113	cave	ENVO	ENVO:00000067	40.31	degree	UO	UO:0000185	9.61	degree	UO	UO:0000185	Salamander sampling	s1170	2015	Autumn	Hydromantes supramontis	Cave_supramontis1
Hydromantes species	Gastric Content	NCIT_C77614	NCIT	Hydromantes supramontis	NCBITaxon	NCBITaxon:37088	female	PATO	PATO:0000383	post-juvenile adult stage	UBERON	UBERON:0000113	cave	ENVO	ENVO:00000067	40.31	degree	UO	UO:0000185	9.61	degree	UO	UO:0000185	Salamander sampling	s1171	2015	Autumn	Hydromantes supramontis	Cave_supramontis1
Hydromantes species	Gastric Content	NCIT_C77614	NCIT	Hydromantes supramontis	NCBITaxon	NCBITaxon:37088	male	PATO	PATO:0000384	post-juvenile adult stage	UBERON	UBERON:0000113	cave	ENVO	ENVO:00000067	40.31	degree	UO	UO:0000185	9.61	degree	UO	UO:0000185	Salamander sampling	s1172	2015	Autumn	Hydromantes supramontis	Cave_supramontis1
Hydromantes species	Gastric Content	NCIT_C77614	NCIT	Hydromantes supramontis	NCBITaxon	NCBITaxon:37088	female	PATO	PATO:0000383	post-juvenile adult stage	UBERON	UBERON:0000113	cave	ENVO	ENVO:00000067	40.31	degree	UO	UO:0000185	9.61	degree	UO	UO:0000185	Salamander sampling	s1173	2015	Autumn	Hydromantes supramontis	Cave_supramontis1
Hydromantes species	Gastric Content	NCIT_C77614	NCIT	Hydromantes supramontis	NCBITaxon	NCBITaxon:37088	female	PATO	PATO:0000383	post-juvenile adult stage	UBERON	UBERON:0000113	cave	ENVO	ENVO:00000067	40.31	degree	UO	UO:0000185	9.61	degree	UO	UO:0000185	Salamander sampling	s1174	2015	Autumn	Hydromantes supramontis	Cave_supramontis1
Hydromantes species	Gastric Content	NCIT_C77614	NCIT	Hydromantes supramontis	NCBITaxon	NCBITaxon:37088	male	PATO	PATO:0000384	post-juvenile adult stage	UBERON	UBERON:0000113	cave	ENVO	ENVO:00000067	40.31	degree	UO	UO:0000185	9.61	degree	UO	UO:0000185	Salamander sampling	s1175	2015	Autumn	Hydromantes supramontis	Cave_supramontis1
Hydromantes species	Gastric Content	NCIT_C77614	NCIT	Hydromantes supramontis	NCBITaxon	NCBITaxon:37088	male	PATO	PATO:0000384	post-juvenile adult stage	UBERON	UBERON:0000113	cave	ENVO	ENVO:00000067	40.31	degree	UO	UO:0000185	9.61	degree	UO	UO:0000185	Salamander sampling	s1176	2015	Autumn	Hydromantes supramontis	Cave_supramontis1
Hydromantes species	Gastric Content	NCIT_C77614	NCIT	Hydromantes supramontis	NCBITaxon	NCBITaxon:37088	male	PATO	PATO:0000384	post-juvenile adult stage	UBERON	UBERON:0000113	cave	ENVO	ENVO:00000067	40.31	degree	UO	UO:0000185	9.61	degree	UO	UO:0000185	Salamander sampling	s1177	2015	Autumn	Hydromantes supramontis	Cave_supramontis1
Hydromantes species	Gastric Content	NCIT_C77614	NCIT	Hydromantes supramontis	NCBITaxon	NCBITaxon:37088	female	PATO	PATO:0000383	post-juvenile adult stage	UBERON	UBERON:0000113	cave	ENVO	ENVO:00000067	40.31	degree	UO	UO:0000185	9.61	degree	UO	UO:0000185	Salamander sampling	s1178	2015	Autumn	Hydromantes supramontis	Cave_supramontis1
Hydromantes species	Gastric Content	NCIT_C77614	NCIT	Hydromantes supramontis	NCBITaxon	NCBITaxon:37088	female	PATO	PATO:0000383	post-juvenile adult stage	UBERON	UBERON:0000113	cave	ENVO	ENVO:00000067	40.25	degree	UO	UO:0000185	9.48	degree	UO	UO:0000185	Salamander sampling	s1179	2016	Spring	Hydromantes supramontis	Cave_supramontis3
Hydromantes species	Gastric Content	NCIT_C77614	NCIT	Hydromantes supramontis	NCBITaxon	NCBITaxon:37088	female	PATO	PATO:0000383	post-juvenile adult stage	UBERON	UBERON:0000113	cave	ENVO	ENVO:00000067	40.25	degree	UO	UO:0000185	9.48	degree	UO	UO:0000185	Salamander sampling	s1180	2016	Spring	Hydromantes supramontis	Cave_supramontis3
Hydromantes species	Gastric Content	NCIT_C77614	NCIT	Hydromantes supramontis	NCBITaxon	NCBITaxon:37088	female	PATO	PATO:0000383	post-juvenile adult stage	UBERON	UBERON:0000113	cave	ENVO	ENVO:00000067	40.25	degree	UO	UO:0000185	9.48	degree	UO	UO:0000185	Salamander sampling	s1181	2016	Spring	Hydromantes supramontis	Cave_supramontis3
Hydromantes species	Gastric Content	NCIT_C77614	NCIT	Hydromantes supramontis	NCBITaxon	NCBITaxon:37088	female	PATO	PATO:0000383	post-juvenile adult stage	UBERON	UBERON:0000113	cave	ENVO	ENVO:00000067	40.25	degree	UO	UO:0000185	9.48	degree	UO	UO:0000185	Salamander sampling	s1182	2016	Spring	Hydromantes supramontis	Cave_supramontis3
Hydromantes species	Gastric Content	NCIT_C77614	NCIT	Hydromantes supramontis	NCBITaxon	NCBITaxon:37088	female	PATO	PATO:0000383	post-juvenile adult stage	UBERON	UBERON:0000113	cave	ENVO	ENVO:00000067	40.25	degree	UO	UO:0000185	9.48	degree	UO	UO:0000185	Salamander sampling	s1183	2016	Spring	Hydromantes supramontis	Cave_supramontis3
Hydromantes species	Gastric Content	NCIT_C77614	NCIT	Hydromantes supramontis	NCBITaxon	NCBITaxon:37088	female	PATO	PATO:0000383	post-juvenile adult stage	UBERON	UBERON:0000113	cave	ENVO	ENVO:00000067	40.25	degree	UO	UO:0000185	9.48	degree	UO	UO:0000185	Salamander sampling	s1184	2016	Spring	Hydromantes supramontis	Cave_supramontis3
Hydromantes species	Gastric Content	NCIT_C77614	NCIT	Hydromantes supramontis	NCBITaxon	NCBITaxon:37088	male	PATO	PATO:0000384	post-juvenile adult stage	UBERON	UBERON:0000113	cave	ENVO	ENVO:00000067	40.25	degree	UO	UO:0000185	9.48	degree	UO	UO:0000185	Salamander sampling	s1185	2016	Spring	Hydromantes supramontis	Cave_supramontis3
Hydromantes species	Gastric Content	NCIT_C77614	NCIT	Hydromantes supramontis	NCBITaxon	NCBITaxon:37088	male	PATO	PATO:0000384	post-juvenile adult stage	UBERON	UBERON:0000113	cave	ENVO	ENVO:00000067	40.25	degree	UO	UO:0000185	9.48	degree	UO	UO:0000185	Salamander sampling	s1186	2016	Spring	Hydromantes supramontis	Cave_supramontis3
Hydromantes species	Gastric Content	NCIT_C77614	NCIT	Hydromantes supramontis	NCBITaxon	NCBITaxon:37088	female	PATO	PATO:0000383	post-juvenile adult stage	UBERON	UBERON:0000113	cave	ENVO	ENVO:00000067	40.25	degree	UO	UO:0000185	9.48	degree	UO	UO:0000185	Salamander sampling	s1187	2016	Spring	Hydromantes supramontis	Cave_supramontis3
Hydromantes species	Gastric Content	NCIT_C77614	NCIT	Hydromantes supramontis	NCBITaxon	NCBITaxon:37088	female	PATO	PATO:0000383	post-juvenile adult stage	UBERON	UBERON:0000113	cave	ENVO	ENVO:00000067	40.25	degree	UO	UO:0000185	9.48	degree	UO	UO:0000185	Salamander sampling	s1188	2016	Spring	Hydromantes supramontis	Cave_supramontis3
Hydromantes species	Gastric Content	NCIT_C77614	NCIT	Hydromantes supramontis	NCBITaxon	NCBITaxon:37088	male	PATO	PATO:0000384	post-juvenile adult stage	UBERON	UBERON:0000113	cave	ENVO	ENVO:00000067	40.25	degree	UO	UO:0000185	9.48	degree	UO	UO:0000185	Salamander sampling	s1189	2016	Spring	Hydromantes supramontis	Cave_supramontis3
Hydromantes species	Gastric Content	NCIT_C77614	NCIT	Hydromantes supramontis	NCBITaxon	NCBITaxon:37088	female	PATO	PATO:0000383	post-juvenile adult stage	UBERON	UBERON:0000113	cave	ENVO	ENVO:00000067	40.25	degree	UO	UO:0000185	9.48	degree	UO	UO:0000185	Salamander sampling	s1190	2016	Spring	Hydromantes supramontis	Cave_supramontis3
Hydromantes species	Gastric Content	NCIT_C77614	NCIT	Hydromantes supramontis	NCBITaxon	NCBITaxon:37088	female	PATO	PATO:0000383	post-juvenile adult stage	UBERON	UBERON:0000113	cave	ENVO	ENVO:00000067	40.25	degree	UO	UO:0000185	9.48	degree	UO	UO:0000185	Salamander sampling	s1191	2016	Spring	Hydromantes supramontis	Cave_supramontis3
Hydromantes species	Gastric Content	NCIT_C77614	NCIT	Hydromantes supramontis	NCBITaxon	NCBITaxon:37088	female	PATO	PATO:0000383	post-juvenile adult stage	UBERON	UBERON:0000113	cave	ENVO	ENVO:00000067	40.25	degree	UO	UO:0000185	9.48	degree	UO	UO:0000185	Salamander sampling	s1192	2016	Spring	Hydromantes supramontis	Cave_supramontis3
Hydromantes species	Gastric Content	NCIT_C77614	NCIT	Hydromantes supramontis	NCBITaxon	NCBITaxon:37088	female	PATO	PATO:0000383	post-juvenile adult stage	UBERON	UBERON:0000113	cave	ENVO	ENVO:00000067	40.25	degree	UO	UO:0000185	9.48	degree	UO	UO:0000185	Salamander sampling	s1193	2016	Spring	Hydromantes supramontis	Cave_supramontis3
Hydromantes species	Gastric Content	NCIT_C77614	NCIT	Hydromantes supramontis	NCBITaxon	NCBITaxon:37088				sexually immature stage	UBERON	UBERON:0000112	cave	ENVO	ENVO:00000067	40.25	degree	UO	UO:0000185	9.48	degree	UO	UO:0000185	Salamander sampling	s1194	2016	Spring	Hydromantes supramontis	Cave_supramontis3
Hydromantes species	Gastric Content	NCIT_C77614	NCIT	Hydromantes supramontis	NCBITaxon	NCBITaxon:37088	female	PATO	PATO:0000383	post-juvenile adult stage	UBERON	UBERON:0000113	cave	ENVO	ENVO:00000067	40.25	degree	UO	UO:0000185	9.48	degree	UO	UO:0000185	Salamander sampling	s1195	2016	Spring	Hydromantes supramontis	Cave_supramontis3
Hydromantes species	Gastric Content	NCIT_C77614	NCIT	Hydromantes supramontis	NCBITaxon	NCBITaxon:37088				sexually immature stage	UBERON	UBERON:0000112	cave	ENVO	ENVO:00000067	40.25	degree	UO	UO:0000185	9.48	degree	UO	UO:0000185	Salamander sampling	s1196	2016	Spring	Hydromantes supramontis	Cave_supramontis3
Hydromantes species	Gastric Content	NCIT_C77614	NCIT	Hydromantes supramontis	NCBITaxon	NCBITaxon:37088	female	PATO	PATO:0000383	post-juvenile adult stage	UBERON	UBERON:0000113	cave	ENVO	ENVO:00000067	40.25	degree	UO	UO:0000185	9.48	degree	UO	UO:0000185	Salamander sampling	s1197	2016	Spring	Hydromantes supramontis	Cave_supramontis3
Hydromantes species	Gastric Content	NCIT_C77614	NCIT	Hydromantes supramontis	NCBITaxon	NCBITaxon:37088	female	PATO	PATO:0000383	post-juvenile adult stage	UBERON	UBERON:0000113	cave	ENVO	ENVO:00000067	40.25	degree	UO	UO:0000185	9.48	degree	UO	UO:0000185	Salamander sampling	s1198	2016	Autumn	Hydromantes supramontis	Cave_supramontis3
Hydromantes species	Gastric Content	NCIT_C77614	NCIT	Hydromantes supramontis	NCBITaxon	NCBITaxon:37088	male	PATO	PATO:0000384	post-juvenile adult stage	UBERON	UBERON:0000113	cave	ENVO	ENVO:00000067	40.25	degree	UO	UO:0000185	9.48	degree	UO	UO:0000185	Salamander sampling	s1199	2016	Autumn	Hydromantes supramontis	Cave_supramontis3
Hydromantes species	Gastric Content	NCIT_C77614	NCIT	Hydromantes supramontis	NCBITaxon	NCBITaxon:37088	female	PATO	PATO:0000383	post-juvenile adult stage	UBERON	UBERON:0000113	cave	ENVO	ENVO:00000067	40.25	degree	UO	UO:0000185	9.48	degree	UO	UO:0000185	Salamander sampling	s1200	2016	Autumn	Hydromantes supramontis	Cave_supramontis3
Hydromantes species	Gastric Content	NCIT_C77614	NCIT	Hydromantes supramontis	NCBITaxon	NCBITaxon:37088	female	PATO	PATO:0000383	post-juvenile adult stage	UBERON	UBERON:0000113	cave	ENVO	ENVO:00000067	40.25	degree	UO	UO:0000185	9.48	degree	UO	UO:0000185	Salamander sampling	s1201	2016	Autumn	Hydromantes supramontis	Cave_supramontis3
Hydromantes species	Gastric Content	NCIT_C77614	NCIT	Hydromantes supramontis	NCBITaxon	NCBITaxon:37088	male	PATO	PATO:0000384	post-juvenile adult stage	UBERON	UBERON:0000113	cave	ENVO	ENVO:00000067	40.25	degree	UO	UO:0000185	9.48	degree	UO	UO:0000185	Salamander sampling	s1202	2016	Autumn	Hydromantes supramontis	Cave_supramontis3
Hydromantes species	Gastric Content	NCIT_C77614	NCIT	Hydromantes supramontis	NCBITaxon	NCBITaxon:37088				sexually immature stage	UBERON	UBERON:0000112	cave	ENVO	ENVO:00000067	40.25	degree	UO	UO:0000185	9.48	degree	UO	UO:0000185	Salamander sampling	s1203	2016	Autumn	Hydromantes supramontis	Cave_supramontis3
Hydromantes species	Gastric Content	NCIT_C77614	NCIT	Hydromantes supramontis	NCBITaxon	NCBITaxon:37088	female	PATO	PATO:0000383	post-juvenile adult stage	UBERON	UBERON:0000113	cave	ENVO	ENVO:00000067	40.25	degree	UO	UO:0000185	9.48	degree	UO	UO:0000185	Salamander sampling	s1204	2016	Autumn	Hydromantes supramontis	Cave_supramontis3
Hydromantes species	Gastric Content	NCIT_C77614	NCIT	Hydromantes supramontis	NCBITaxon	NCBITaxon:37088	female	PATO	PATO:0000383	post-juvenile adult stage	UBERON	UBERON:0000113	cave	ENVO	ENVO:00000067	40.25	degree	UO	UO:0000185	9.48	degree	UO	UO:0000185	Salamander sampling	s1205	2016	Autumn	Hydromantes supramontis	Cave_supramontis3
Hydromantes species	Gastric Content	NCIT_C77614	NCIT	Hydromantes supramontis	NCBITaxon	NCBITaxon:37088	male	PATO	PATO:0000384	post-juvenile adult stage	UBERON	UBERON:0000113	cave	ENVO	ENVO:00000067	40.25	degree	UO	UO:0000185	9.48	degree	UO	UO:0000185	Salamander sampling	s1206	2016	Autumn	Hydromantes supramontis	Cave_supramontis3
Hydromantes species	Gastric Content	NCIT_C77614	NCIT	Hydromantes supramontis	NCBITaxon	NCBITaxon:37088	male	PATO	PATO:0000384	post-juvenile adult stage	UBERON	UBERON:0000113	cave	ENVO	ENVO:00000067	40.25	degree	UO	UO:0000185	9.48	degree	UO	UO:0000185	Salamander sampling	s1207	2016	Autumn	Hydromantes supramontis	Cave_supramontis3
Hydromantes species	Gastric Content	NCIT_C77614	NCIT	Hydromantes supramontis	NCBITaxon	NCBITaxon:37088	female	PATO	PATO:0000383	post-juvenile adult stage	UBERON	UBERON:0000113	cave	ENVO	ENVO:00000067	40.25	degree	UO	UO:0000185	9.48	degree	UO	UO:0000185	Salamander sampling	s1208	2016	Autumn	Hydromantes supramontis	Cave_supramontis3
Hydromantes species	Gastric Content	NCIT_C77614	NCIT	Hydromantes supramontis	NCBITaxon	NCBITaxon:37088	female	PATO	PATO:0000383	post-juvenile adult stage	UBERON	UBERON:0000113	cave	ENVO	ENVO:00000067	40.25	degree	UO	UO:0000185	9.48	degree	UO	UO:0000185	Salamander sampling	s1209	2016	Autumn	Hydromantes supramontis	Cave_supramontis3
Hydromantes species	Gastric Content	NCIT_C77614	NCIT	Hydromantes supramontis	NCBITaxon	NCBITaxon:37088	female	PATO	PATO:0000383	post-juvenile adult stage	UBERON	UBERON:0000113	cave	ENVO	ENVO:00000067	40.25	degree	UO	UO:0000185	9.48	degree	UO	UO:0000185	Salamander sampling	s1210	2016	Autumn	Hydromantes supramontis	Cave_supramontis3
Hydromantes species	Gastric Content	NCIT_C77614	NCIT	Hydromantes supramontis	NCBITaxon	NCBITaxon:37088	female	PATO	PATO:0000383	post-juvenile adult stage	UBERON	UBERON:0000113	cave	ENVO	ENVO:00000067	40.25	degree	UO	UO:0000185	9.48	degree	UO	UO:0000185	Salamander sampling	s1211	2016	Autumn	Hydromantes supramontis	Cave_supramontis3
Hydromantes species	Gastric Content	NCIT_C77614	NCIT	Hydromantes supramontis	NCBITaxon	NCBITaxon:37088	female	PATO	PATO:0000383	post-juvenile adult stage	UBERON	UBERON:0000113	cave	ENVO	ENVO:00000067	40.25	degree	UO	UO:0000185	9.48	degree	UO	UO:0000185	Salamander sampling	s1212	2016	Autumn	Hydromantes supramontis	Cave_supramontis3
Hydromantes species	Gastric Content	NCIT_C77614	NCIT	Hydromantes supramontis	NCBITaxon	NCBITaxon:37088	male	PATO	PATO:0000384	post-juvenile adult stage	UBERON	UBERON:0000113	cave	ENVO	ENVO:00000067	40.25	degree	UO	UO:0000185	9.48	degree	UO	UO:0000185	Salamander sampling	s1213	2016	Autumn	Hydromantes supramontis	Cave_supramontis3
Hydromantes species	Gastric Content	NCIT_C77614	NCIT	Hydromantes supramontis	NCBITaxon	NCBITaxon:37088	female	PATO	PATO:0000383	post-juvenile adult stage	UBERON	UBERON:0000113	cave	ENVO	ENVO:00000067	40.25	degree	UO	UO:0000185	9.48	degree	UO	UO:0000185	Salamander sampling	s1214	2016	Autumn	Hydromantes supramontis	Cave_supramontis3
Hydromantes species	Gastric Content	NCIT_C77614	NCIT	Hydromantes supramontis	NCBITaxon	NCBITaxon:37088	male	PATO	PATO:0000384	post-juvenile adult stage	UBERON	UBERON:0000113	cave	ENVO	ENVO:00000067	40.25	degree	UO	UO:0000185	9.48	degree	UO	UO:0000185	Salamander sampling	s1215	2016	Autumn	Hydromantes supramontis	Cave_supramontis3
Hydromantes species	Gastric Content	NCIT_C77614	NCIT	Hydromantes supramontis	NCBITaxon	NCBITaxon:37088	female	PATO	PATO:0000383	post-juvenile adult stage	UBERON	UBERON:0000113	cave	ENVO	ENVO:00000067	40.25	degree	UO	UO:0000185	9.48	degree	UO	UO:0000185	Salamander sampling	s1216	2016	Autumn	Hydromantes supramontis	Cave_supramontis3
Hydromantes species	Gastric Content	NCIT_C77614	NCIT	Hydromantes supramontis	NCBITaxon	NCBITaxon:37088	female	PATO	PATO:0000383	post-juvenile adult stage	UBERON	UBERON:0000113	cave	ENVO	ENVO:00000067	40.25	degree	UO	UO:0000185	9.48	degree	UO	UO:0000185	Salamander sampling	s1217	2016	Autumn	Hydromantes supramontis	Cave_supramontis3
Hydromantes species	Gastric Content	NCIT_C77614	NCIT	Hydromantes supramontis	NCBITaxon	NCBITaxon:37088	male	PATO	PATO:0000384	post-juvenile adult stage	UBERON	UBERON:0000113	cave	ENVO	ENVO:00000067	40.25	degree	UO	UO:0000185	9.48	degree	UO	UO:0000185	Salamander sampling	s1218	2016	Autumn	Hydromantes supramontis	Cave_supramontis3
Hydromantes species	Gastric Content	NCIT_C77614	NCIT	Hydromantes supramontis	NCBITaxon	NCBITaxon:37088	male	PATO	PATO:0000384	post-juvenile adult stage	UBERON	UBERON:0000113	cave	ENVO	ENVO:00000067	40.25	degree	UO	UO:0000185	9.48	degree	UO	UO:0000185	Salamander sampling	s1219	2016	Autumn	Hydromantes supramontis	Cave_supramontis3
Hydromantes species	Gastric Content	NCIT_C77614	NCIT	Hydromantes supramontis	NCBITaxon	NCBITaxon:37088	female	PATO	PATO:0000383	post-juvenile adult stage	UBERON	UBERON:0000113	cave	ENVO	ENVO:00000067	40.25	degree	UO	UO:0000185	9.48	degree	UO	UO:0000185	Salamander sampling	s1220	2016	Autumn	Hydromantes supramontis	Cave_supramontis3
Hydromantes species	Gastric Content	NCIT_C77614	NCIT	Hydromantes supramontis	NCBITaxon	NCBITaxon:37088	male	PATO	PATO:0000384	post-juvenile adult stage	UBERON	UBERON:0000113	cave	ENVO	ENVO:00000067	40.25	degree	UO	UO:0000185	9.48	degree	UO	UO:0000185	Salamander sampling	s1221	2016	Autumn	Hydromantes supramontis	Cave_supramontis3
Hydromantes species	Gastric Content	NCIT_C77614	NCIT	Hydromantes supramontis	NCBITaxon	NCBITaxon:37088	male	PATO	PATO:0000384	post-juvenile adult stage	UBERON	UBERON:0000113	cave	ENVO	ENVO:00000067	40.25	degree	UO	UO:0000185	9.48	degree	UO	UO:0000185	Salamander sampling	s1222	2016	Autumn	Hydromantes supramontis	Cave_supramontis3
Hydromantes species	Gastric Content	NCIT_C77614	NCIT	Hydromantes supramontis	NCBITaxon	NCBITaxon:37088	male	PATO	PATO:0000384	post-juvenile adult stage	UBERON	UBERON:0000113	cave	ENVO	ENVO:00000067	40.25	degree	UO	UO:0000185	9.48	degree	UO	UO:0000185	Salamander sampling	s1223	2016	Autumn	Hydromantes supramontis	Cave_supramontis3
Hydromantes species	Gastric Content	NCIT_C77614	NCIT	Hydromantes supramontis	NCBITaxon	NCBITaxon:37088	male	PATO	PATO:0000384	post-juvenile adult stage	UBERON	UBERON:0000113	cave	ENVO	ENVO:00000067	40.25	degree	UO	UO:0000185	9.48	degree	UO	UO:0000185	Salamander sampling	s1224	2016	Autumn	Hydromantes supramontis	Cave_supramontis3
Hydromantes species	Gastric Content	NCIT_C77614	NCIT	Hydromantes supramontis	NCBITaxon	NCBITaxon:37088	female	PATO	PATO:0000383	post-juvenile adult stage	UBERON	UBERON:0000113	cave	ENVO	ENVO:00000067	40.25	degree	UO	UO:0000185	9.48	degree	UO	UO:0000185	Salamander sampling	s1225	2016	Autumn	Hydromantes supramontis	Cave_supramontis3
Hydromantes species	Gastric Content	NCIT_C77614	NCIT	Hydromantes supramontis	NCBITaxon	NCBITaxon:37088	male	PATO	PATO:0000384	post-juvenile adult stage	UBERON	UBERON:0000113	cave	ENVO	ENVO:00000067	40.25	degree	UO	UO:0000185	9.48	degree	UO	UO:0000185	Salamander sampling	s1226	2016	Autumn	Hydromantes supramontis	Cave_supramontis3
Hydromantes species	Gastric Content	NCIT_C77614	NCIT	Hydromantes supramontis	NCBITaxon	NCBITaxon:37088	female	PATO	PATO:0000383	post-juvenile adult stage	UBERON	UBERON:0000113	cave	ENVO	ENVO:00000067	40.25	degree	UO	UO:0000185	9.48	degree	UO	UO:0000185	Salamander sampling	s1227	2016	Autumn	Hydromantes supramontis	Cave_supramontis3
Hydromantes species	Gastric Content	NCIT_C77614	NCIT	Hydromantes supramontis	NCBITaxon	NCBITaxon:37088				sexually immature stage	UBERON	UBERON:0000112	cave	ENVO	ENVO:00000067	40.25	degree	UO	UO:0000185	9.48	degree	UO	UO:0000185	Salamander sampling	s1228	2016	Autumn	Hydromantes supramontis	Cave_supramontis3
Hydromantes species	Gastric Content	NCIT_C77614	NCIT	Hydromantes supramontis	NCBITaxon	NCBITaxon:37088	male	PATO	PATO:0000384	post-juvenile adult stage	UBERON	UBERON:0000113	cave	ENVO	ENVO:00000067	40.25	degree	UO	UO:0000185	9.48	degree	UO	UO:0000185	Salamander sampling	s1229	2017	Spring	Hydromantes supramontis	Cave_supramontis3
Hydromantes species	Gastric Content	NCIT_C77614	NCIT	Hydromantes supramontis	NCBITaxon	NCBITaxon:37088				sexually immature stage	UBERON	UBERON:0000112	cave	ENVO	ENVO:00000067	40.25	degree	UO	UO:0000185	9.48	degree	UO	UO:0000185	Salamander sampling	s1230	2017	Spring	Hydromantes supramontis	Cave_supramontis3
Hydromantes species	Gastric Content	NCIT_C77614	NCIT	Hydromantes supramontis	NCBITaxon	NCBITaxon:37088	male	PATO	PATO:0000384	post-juvenile adult stage	UBERON	UBERON:0000113	cave	ENVO	ENVO:00000067	40.25	degree	UO	UO:0000185	9.48	degree	UO	UO:0000185	Salamander sampling	s1231	2017	Spring	Hydromantes supramontis	Cave_supramontis3
Hydromantes species	Gastric Content	NCIT_C77614	NCIT	Hydromantes supramontis	NCBITaxon	NCBITaxon:37088	female	PATO	PATO:0000383	post-juvenile adult stage	UBERON	UBERON:0000113	cave	ENVO	ENVO:00000067	40.25	degree	UO	UO:0000185	9.48	degree	UO	UO:0000185	Salamander sampling	s1232	2017	Spring	Hydromantes supramontis	Cave_supramontis3
Hydromantes species	Gastric Content	NCIT_C77614	NCIT	Hydromantes supramontis	NCBITaxon	NCBITaxon:37088	female	PATO	PATO:0000383	post-juvenile adult stage	UBERON	UBERON:0000113	cave	ENVO	ENVO:00000067	40.25	degree	UO	UO:0000185	9.48	degree	UO	UO:0000185	Salamander sampling	s1233	2017	Spring	Hydromantes supramontis	Cave_supramontis3
Hydromantes species	Gastric Content	NCIT_C77614	NCIT	Hydromantes supramontis	NCBITaxon	NCBITaxon:37088	male	PATO	PATO:0000384	post-juvenile adult stage	UBERON	UBERON:0000113	cave	ENVO	ENVO:00000067	40.25	degree	UO	UO:0000185	9.48	degree	UO	UO:0000185	Salamander sampling	s1234	2017	Spring	Hydromantes supramontis	Cave_supramontis3
Hydromantes species	Gastric Content	NCIT_C77614	NCIT	Hydromantes supramontis	NCBITaxon	NCBITaxon:37088	female	PATO	PATO:0000383	post-juvenile adult stage	UBERON	UBERON:0000113	cave	ENVO	ENVO:00000067	40.25	degree	UO	UO:0000185	9.48	degree	UO	UO:0000185	Salamander sampling	s1235	2017	Spring	Hydromantes supramontis	Cave_supramontis3
Hydromantes species	Gastric Content	NCIT_C77614	NCIT	Hydromantes supramontis	NCBITaxon	NCBITaxon:37088	male	PATO	PATO:0000384	post-juvenile adult stage	UBERON	UBERON:0000113	cave	ENVO	ENVO:00000067	40.25	degree	UO	UO:0000185	9.48	degree	UO	UO:0000185	Salamander sampling	s1236	2017	Spring	Hydromantes supramontis	Cave_supramontis3
Hydromantes species	Gastric Content	NCIT_C77614	NCIT	Hydromantes supramontis	NCBITaxon	NCBITaxon:37088	female	PATO	PATO:0000383	post-juvenile adult stage	UBERON	UBERON:0000113	cave	ENVO	ENVO:00000067	40.25	degree	UO	UO:0000185	9.48	degree	UO	UO:0000185	Salamander sampling	s1237	2017	Spring	Hydromantes supramontis	Cave_supramontis3
Hydromantes species	Gastric Content	NCIT_C77614	NCIT	Hydromantes supramontis	NCBITaxon	NCBITaxon:37088	female	PATO	PATO:0000383	post-juvenile adult stage	UBERON	UBERON:0000113	cave	ENVO	ENVO:00000067	40.25	degree	UO	UO:0000185	9.48	degree	UO	UO:0000185	Salamander sampling	s1238	2017	Spring	Hydromantes supramontis	Cave_supramontis3
[truncated: 12 more rows]
