# Supplementary material for: Field-recorded data on the diet of six species of European Hydromantes cave salamanders
Source: Sci Data. 2018 May 15;5:180083. doi: 10.1038/sdata.2018.83 (PMC5952864; doi:10.1038/sdata.2018.83)
Supplement: Supplementary file 1 [file sdata201883-isa1.zip › a_assay_Lunghi.txt]

Sample Name	Protocol REF	Protocol REF	Assay Name	Raw Data File	Comment[Data Repository]	Comment[Data Record Accession]	Comment[Data Record URI]	Protocol REF	Derived Data File	Comment[Data Repository]	Comment[Data Record Accession]	Comment[Data Record URI]
s1	Stomach flushing	Stomach contents analysis	s1_analysis	dataset.csv	figshare	doi:10.6084/m9.figshare.c.3968970	https://doi.org/10.6084/m9.figshare.c.3968970	Stomach contents analysis	misure.csv	figshare	doi:10.6084/m9.figshare.c.3968970	https://doi.org/10.6084/m9.figshare.c.3968970
s2	Stomach flushing	Stomach contents analysis	s2_analysis	dataset.csv	figshare	doi:10.6084/m9.figshare.c.3968970	https://doi.org/10.6084/m9.figshare.c.3968970	Stomach contents analysis	misure.csv	figshare	doi:10.6084/m9.figshare.c.3968970	https://doi.org/10.6084/m9.figshare.c.3968970
s3	Stomach flushing	Stomach contents analysis	s3_analysis	dataset.csv	figshare	doi:10.6084/m9.figshare.c.3968970	https://doi.org/10.6084/m9.figshare.c.3968970	Stomach contents analysis	misure.csv	figshare	doi:10.6084/m9.figshare.c.3968970	https://doi.org/10.6084/m9.figshare.c.3968970
s4	Stomach flushing	Stomach contents analysis	s4_analysis	dataset.csv	figshare	doi:10.6084/m9.figshare.c.3968970	https://doi.org/10.6084/m9.figshare.c.3968970	Stomach contents analysis	misure.csv	figshare	doi:10.6084/m9.figshare.c.3968970	https://doi.org/10.6084/m9.figshare.c.3968970
s5	Stomach flushing	Stomach contents analysis	s5_analysis	dataset.csv	figshare	doi:10.6084/m9.figshare.c.3968970	https://doi.org/10.6084/m9.figshare.c.3968970	Stomach contents analysis	misure.csv	figshare	doi:10.6084/m9.figshare.c.3968970	https://doi.org/10.6084/m9.figshare.c.3968970
s6	Stomach flushing	Stomach contents analysis	s6_analysis	dataset.csv	figshare	doi:10.6084/m9.figshare.c.3968970	https://doi.org/10.6084/m9.figshare.c.3968970	Stomach contents analysis	misure.csv	figshare	doi:10.6084/m9.figshare.c.3968970	https://doi.org/10.6084/m9.figshare.c.3968970
s7	Stomach flushing	Stomach contents analysis	s7_analysis	dataset.csv	figshare	doi:10.6084/m9.figshare.c.3968970	https://doi.org/10.6084/m9.figshare.c.3968970	Stomach contents analysis	misure.csv	figshare	doi:10.6084/m9.figshare.c.3968970	https://doi.org/10.6084/m9.figshare.c.3968970
s8	Stomach flushing	Stomach contents analysis	s8_analysis	dataset.csv	figshare	doi:10.6084/m9.figshare.c.3968970	https://doi.org/10.6084/m9.figshare.c.3968970	Stomach contents analysis	misure.csv	figshare	doi:10.6084/m9.figshare.c.3968970	https://doi.org/10.6084/m9.figshare.c.3968970
s9	Stomach flushing	Stomach contents analysis	s9_analysis	dataset.csv	figshare	doi:10.6084/m9.figshare.c.3968970	https://doi.org/10.6084/m9.figshare.c.3968970	Stomach contents analysis	misure.csv	figshare	doi:10.6084/m9.figshare.c.3968970	https://doi.org/10.6084/m9.figshare.c.3968970
s10	Stomach flushing	Stomach contents analysis	s10_analysis	dataset.csv	figshare	doi:10.6084/m9.figshare.c.3968970	https://doi.org/10.6084/m9.figshare.c.3968970	Stomach contents analysis	misure.csv	figshare	doi:10.6084/m9.figshare.c.3968970	https://doi.org/10.6084/m9.figshare.c.3968970
s11	Stomach flushing	Stomach contents analysis	s11_analysis	dataset.csv	figshare	doi:10.6084/m9.figshare.c.3968970	https://doi.org/10.6084/m9.figshare.c.3968970	Stomach contents analysis	misure.csv	figshare	doi:10.6084/m9.figshare.c.3968970	https://doi.org/10.6084/m9.figshare.c.3968970
s12	Stomach flushing	Stomach contents analysis	s12_analysis	dataset.csv	figshare	doi:10.6084/m9.figshare.c.3968970	https://doi.org/10.6084/m9.figshare.c.3968970	Stomach contents analysis	misure.csv	figshare	doi:10.6084/m9.figshare.c.3968970	https://doi.org/10.6084/m9.figshare.c.3968970
s13	Stomach flushing	Stomach contents analysis	s13_analysis	dataset.csv	figshare	doi:10.6084/m9.figshare.c.3968970	https://doi.org/10.6084/m9.figshare.c.3968970	Stomach contents analysis	misure.csv	figshare	doi:10.6084/m9.figshare.c.3968970	https://doi.org/10.6084/m9.figshare.c.3968970
s14	Stomach flushing	Stomach contents analysis	s14_analysis	dataset.csv	figshare	doi:10.6084/m9.figshare.c.3968970	https://doi.org/10.6084/m9.figshare.c.3968970	Stomach contents analysis	misure.csv	figshare	doi:10.6084/m9.figshare.c.3968970	https://doi.org/10.6084/m9.figshare.c.3968970
s15	Stomach flushing	Stomach contents analysis	s15_analysis	dataset.csv	figshare	doi:10.6084/m9.figshare.c.3968970	https://doi.org/10.6084/m9.figshare.c.3968970	Stomach contents analysis	misure.csv	figshare	doi:10.6084/m9.figshare.c.3968970	https://doi.org/10.6084/m9.figshare.c.3968970
s16	Stomach flushing	Stomach contents analysis	s16_analysis	dataset.csv	figshare	doi:10.6084/m9.figshare.c.3968970	https://doi.org/10.6084/m9.figshare.c.3968970	Stomach contents analysis	misure.csv	figshare	doi:10.6084/m9.figshare.c.3968970	https://doi.org/10.6084/m9.figshare.c.3968970
s17	Stomach flushing	Stomach contents analysis	s17_analysis	dataset.csv	figshare	doi:10.6084/m9.figshare.c.3968970	https://doi.org/10.6084/m9.figshare.c.3968970	Stomach contents analysis	misure.csv	figshare	doi:10.6084/m9.figshare.c.3968970	https://doi.org/10.6084/m9.figshare.c.3968970
s18	Stomach flushing	Stomach contents analysis	s18_analysis	dataset.csv	figshare	doi:10.6084/m9.figshare.c.3968970	https://doi.org/10.6084/m9.figshare.c.3968970	Stomach contents analysis	misure.csv	figshare	doi:10.6084/m9.figshare.c.3968970	https://doi.org/10.6084/m9.figshare.c.3968970
s19	Stomach flushing	Stomach contents analysis	s19_analysis	dataset.csv	figshare	doi:10.6084/m9.figshare.c.3968970	https://doi.org/10.6084/m9.figshare.c.3968970	Stomach contents analysis	misure.csv	figshare	doi:10.6084/m9.figshare.c.3968970	https://doi.org/10.6084/m9.figshare.c.3968970
s20	Stomach flushing	Stomach contents analysis	s20_analysis	dataset.csv	figshare	doi:10.6084/m9.figshare.c.3968970	https://doi.org/10.6084/m9.figshare.c.3968970	Stomach contents analysis	misure.csv	figshare	doi:10.6084/m9.figshare.c.3968970	https://doi.org/10.6084/m9.figshare.c.3968970
s21	Stomach flushing	Stomach contents analysis	s21_analysis	dataset.csv	figshare	doi:10.6084/m9.figshare.c.3968970	https://doi.org/10.6084/m9.figshare.c.3968970	Stomach contents analysis	misure.csv	figshare	doi:10.6084/m9.figshare.c.3968970	https://doi.org/10.6084/m9.figshare.c.3968970
s22	Stomach flushing	Stomach contents analysis	s22_analysis	dataset.csv	figshare	doi:10.6084/m9.figshare.c.3968970	https://doi.org/10.6084/m9.figshare.c.3968970	Stomach contents analysis	misure.csv	figshare	doi:10.6084/m9.figshare.c.3968970	https://doi.org/10.6084/m9.figshare.c.3968970
s23	Stomach flushing	Stomach contents analysis	s23_analysis	dataset.csv	figshare	doi:10.6084/m9.figshare.c.3968970	https://doi.org/10.6084/m9.figshare.c.3968970	Stomach contents analysis	misure.csv	figshare	doi:10.6084/m9.figshare.c.3968970	https://doi.org/10.6084/m9.figshare.c.3968970
s24	Stomach flushing	Stomach contents analysis	s24_analysis	dataset.csv	figshare	doi:10.6084/m9.figshare.c.3968970	https://doi.org/10.6084/m9.figshare.c.3968970	Stomach contents analysis	misure.csv	figshare	doi:10.6084/m9.figshare.c.3968970	https://doi.org/10.6084/m9.figshare.c.3968970
s25	Stomach flushing	Stomach contents analysis	s25_analysis	dataset.csv	figshare	doi:10.6084/m9.figshare.c.3968970	https://doi.org/10.6084/m9.figshare.c.3968970	Stomach contents analysis	misure.csv	figshare	doi:10.6084/m9.figshare.c.3968970	https://doi.org/10.6084/m9.figshare.c.3968970
s26	Stomach flushing	Stomach contents analysis	s26_analysis	dataset.csv	figshare	doi:10.6084/m9.figshare.c.3968970	https://doi.org/10.6084/m9.figshare.c.3968970	Stomach contents analysis	misure.csv	figshare	doi:10.6084/m9.figshare.c.3968970	https://doi.org/10.6084/m9.figshare.c.3968970
s27	Stomach flushing	Stomach contents analysis	s27_analysis	dataset.csv	figshare	doi:10.6084/m9.figshare.c.3968970	https://doi.org/10.6084/m9.figshare.c.3968970	Stomach contents analysis	misure.csv	figshare	doi:10.6084/m9.figshare.c.3968970	https://doi.org/10.6084/m9.figshare.c.3968970
s28	Stomach flushing	Stomach contents analysis	s28_analysis	dataset.csv	figshare	doi:10.6084/m9.figshare.c.3968970	https://doi.org/10.6084/m9.figshare.c.3968970	Stomach contents analysis	misure.csv	figshare	doi:10.6084/m9.figshare.c.3968970	https://doi.org/10.6084/m9.figshare.c.3968970
s29	Stomach flushing	Stomach contents analysis	s29_analysis	dataset.csv	figshare	doi:10.6084/m9.figshare.c.3968970	https://doi.org/10.6084/m9.figshare.c.3968970	Stomach contents analysis	misure.csv	figshare	doi:10.6084/m9.figshare.c.3968970	https://doi.org/10.6084/m9.figshare.c.3968970
s30	Stomach flushing	Stomach contents analysis	s30_analysis	dataset.csv	figshare	doi:10.6084/m9.figshare.c.3968970	https://doi.org/10.6084/m9.figshare.c.3968970	Stomach contents analysis	misure.csv	figshare	doi:10.6084/m9.figshare.c.3968970	https://doi.org/10.6084/m9.figshare.c.3968970
s31	Stomach flushing	Stomach contents analysis	s31_analysis	dataset.csv	figshare	doi:10.6084/m9.figshare.c.3968970	https://doi.org/10.6084/m9.figshare.c.3968970	Stomach contents analysis	misure.csv	figshare	doi:10.6084/m9.figshare.c.3968970	https://doi.org/10.6084/m9.figshare.c.3968970
s32	Stomach flushing	Stomach contents analysis	s32_analysis	dataset.csv	figshare	doi:10.6084/m9.figshare.c.3968970	https://doi.org/10.6084/m9.figshare.c.3968970	Stomach contents analysis	misure.csv	figshare	doi:10.6084/m9.figshare.c.3968970	https://doi.org/10.6084/m9.figshare.c.3968970
s33	Stomach flushing	Stomach contents analysis	s33_analysis	dataset.csv	figshare	doi:10.6084/m9.figshare.c.3968970	https://doi.org/10.6084/m9.figshare.c.3968970	Stomach contents analysis	misure.csv	figshare	doi:10.6084/m9.figshare.c.3968970	https://doi.org/10.6084/m9.figshare.c.3968970
s34	Stomach flushing	Stomach contents analysis	s34_analysis	dataset.csv	figshare	doi:10.6084/m9.figshare.c.3968970	https://doi.org/10.6084/m9.figshare.c.3968970	Stomach contents analysis	misure.csv	figshare	doi:10.6084/m9.figshare.c.3968970	https://doi.org/10.6084/m9.figshare.c.3968970
s35	Stomach flushing	Stomach contents analysis	s35_analysis	dataset.csv	figshare	doi:10.6084/m9.figshare.c.3968970	https://doi.org/10.6084/m9.figshare.c.3968970	Stomach contents analysis	misure.csv	figshare	doi:10.6084/m9.figshare.c.3968970	https://doi.org/10.6084/m9.figshare.c.3968970
s36	Stomach flushing	Stomach contents analysis	s36_analysis	dataset.csv	figshare	doi:10.6084/m9.figshare.c.3968970	https://doi.org/10.6084/m9.figshare.c.3968970	Stomach contents analysis	misure.csv	figshare	doi:10.6084/m9.figshare.c.3968970	https://doi.org/10.6084/m9.figshare.c.3968970
s37	Stomach flushing	Stomach contents analysis	s37_analysis	dataset.csv	figshare	doi:10.6084/m9.figshare.c.3968970	https://doi.org/10.6084/m9.figshare.c.3968970	Stomach contents analysis	misure.csv	figshare	doi:10.6084/m9.figshare.c.3968970	https://doi.org/10.6084/m9.figshare.c.3968970
s38	Stomach flushing	Stomach contents analysis	s38_analysis	dataset.csv	figshare	doi:10.6084/m9.figshare.c.3968970	https://doi.org/10.6084/m9.figshare.c.3968970	Stomach contents analysis	misure.csv	figshare	doi:10.6084/m9.figshare.c.3968970	https://doi.org/10.6084/m9.figshare.c.3968970
s39	Stomach flushing	Stomach contents analysis	s39_analysis	dataset.csv	figshare	doi:10.6084/m9.figshare.c.3968970	https://doi.org/10.6084/m9.figshare.c.3968970	Stomach contents analysis	misure.csv	figshare	doi:10.6084/m9.figshare.c.3968970	https://doi.org/10.6084/m9.figshare.c.3968970
s40	Stomach flushing	Stomach contents analysis	s40_analysis	dataset.csv	figshare	doi:10.6084/m9.figshare.c.3968970	https://doi.org/10.6084/m9.figshare.c.3968970	Stomach contents analysis	misure.csv	figshare	doi:10.6084/m9.figshare.c.3968970	https://doi.org/10.6084/m9.figshare.c.3968970
s41	Stomach flushing	Stomach contents analysis	s41_analysis	dataset.csv	figshare	doi:10.6084/m9.figshare.c.3968970	https://doi.org/10.6084/m9.figshare.c.3968970	Stomach contents analysis	misure.csv	figshare	doi:10.6084/m9.figshare.c.3968970	https://doi.org/10.6084/m9.figshare.c.3968970
s42	Stomach flushing	Stomach contents analysis	s42_analysis	dataset.csv	figshare	doi:10.6084/m9.figshare.c.3968970	https://doi.org/10.6084/m9.figshare.c.3968970	Stomach contents analysis	misure.csv	figshare	doi:10.6084/m9.figshare.c.3968970	https://doi.org/10.6084/m9.figshare.c.3968970
s43	Stomach flushing	Stomach contents analysis	s43_analysis	dataset.csv	figshare	doi:10.6084/m9.figshare.c.3968970	https://doi.org/10.6084/m9.figshare.c.3968970	Stomach contents analysis	misure.csv	figshare	doi:10.6084/m9.figshare.c.3968970	https://doi.org/10.6084/m9.figshare.c.3968970
s44	Stomach flushing	Stomach contents analysis	s44_analysis	dataset.csv	figshare	doi:10.6084/m9.figshare.c.3968970	https://doi.org/10.6084/m9.figshare.c.3968970	Stomach contents analysis	misure.csv	figshare	doi:10.6084/m9.figshare.c.3968970	https://doi.org/10.6084/m9.figshare.c.3968970
s45	Stomach flushing	Stomach contents analysis	s45_analysis	dataset.csv	figshare	doi:10.6084/m9.figshare.c.3968970	https://doi.org/10.6084/m9.figshare.c.3968970	Stomach contents analysis	misure.csv	figshare	doi:10.6084/m9.figshare.c.3968970	https://doi.org/10.6084/m9.figshare.c.3968970
s46	Stomach flushing	Stomach contents analysis	s46_analysis	dataset.csv	figshare	doi:10.6084/m9.figshare.c.3968970	https://doi.org/10.6084/m9.figshare.c.3968970	Stomach contents analysis	misure.csv	figshare	doi:10.6084/m9.figshare.c.3968970	https://doi.org/10.6084/m9.figshare.c.3968970
s47	Stomach flushing	Stomach contents analysis	s47_analysis	dataset.csv	figshare	doi:10.6084/m9.figshare.c.3968970	https://doi.org/10.6084/m9.figshare.c.3968970	Stomach contents analysis	misure.csv	figshare	doi:10.6084/m9.figshare.c.3968970	https://doi.org/10.6084/m9.figshare.c.3968970
s48	Stomach flushing	Stomach contents analysis	s48_analysis	dataset.csv	figshare	doi:10.6084/m9.figshare.c.3968970	https://doi.org/10.6084/m9.figshare.c.3968970	Stomach contents analysis	misure.csv	figshare	doi:10.6084/m9.figshare.c.3968970	https://doi.org/10.6084/m9.figshare.c.3968970
s49	Stomach flushing	Stomach contents analysis	s49_analysis	dataset.csv	figshare	doi:10.6084/m9.figshare.c.3968970	https://doi.org/10.6084/m9.figshare.c.3968970	Stomach contents analysis	misure.csv	figshare	doi:10.6084/m9.figshare.c.3968970	https://doi.org/10.6084/m9.figshare.c.3968970
s50	Stomach flushing	Stomach contents analysis	s50_analysis	dataset.csv	figshare	doi:10.6084/m9.figshare.c.3968970	https://doi.org/10.6084/m9.figshare.c.3968970	Stomach contents analysis	misure.csv	figshare	doi:10.6084/m9.figshare.c.3968970	https://doi.org/10.6084/m9.figshare.c.3968970
s51	Stomach flushing	Stomach contents analysis	s51_analysis	dataset.csv	figshare	doi:10.6084/m9.figshare.c.3968970	https://doi.org/10.6084/m9.figshare.c.3968970	Stomach contents analysis	misure.csv	figshare	doi:10.6084/m9.figshare.c.3968970	https://doi.org/10.6084/m9.figshare.c.3968970
s52	Stomach flushing	Stomach contents analysis	s52_analysis	dataset.csv	figshare	doi:10.6084/m9.figshare.c.3968970	https://doi.org/10.6084/m9.figshare.c.3968970	Stomach contents analysis	misure.csv	figshare	doi:10.6084/m9.figshare.c.3968970	https://doi.org/10.6084/m9.figshare.c.3968970
s53	Stomach flushing	Stomach contents analysis	s53_analysis	dataset.csv	figshare	doi:10.6084/m9.figshare.c.3968970	https://doi.org/10.6084/m9.figshare.c.3968970	Stomach contents analysis	misure.csv	figshare	doi:10.6084/m9.figshare.c.3968970	https://doi.org/10.6084/m9.figshare.c.3968970
s54	Stomach flushing	Stomach contents analysis	s54_analysis	dataset.csv	figshare	doi:10.6084/m9.figshare.c.3968970	https://doi.org/10.6084/m9.figshare.c.3968970	Stomach contents analysis	misure.csv	figshare	doi:10.6084/m9.figshare.c.3968970	https://doi.org/10.6084/m9.figshare.c.3968970
s55	Stomach flushing	Stomach contents analysis	s55_analysis	dataset.csv	figshare	doi:10.6084/m9.figshare.c.3968970	https://doi.org/10.6084/m9.figshare.c.3968970	Stomach contents analysis	misure.csv	figshare	doi:10.6084/m9.figshare.c.3968970	https://doi.org/10.6084/m9.figshare.c.3968970
s56	Stomach flushing	Stomach contents analysis	s56_analysis	dataset.csv	figshare	doi:10.6084/m9.figshare.c.3968970	https://doi.org/10.6084/m9.figshare.c.3968970	Stomach contents analysis	misure.csv	figshare	doi:10.6084/m9.figshare.c.3968970	https://doi.org/10.6084/m9.figshare.c.3968970
s57	Stomach flushing	Stomach contents analysis	s57_analysis	dataset.csv	figshare	doi:10.6084/m9.figshare.c.3968970	https://doi.org/10.6084/m9.figshare.c.3968970	Stomach contents analysis	misure.csv	figshare	doi:10.6084/m9.figshare.c.3968970	https://doi.org/10.6084/m9.figshare.c.3968970
s58	Stomach flushing	Stomach contents analysis	s58_analysis	dataset.csv	figshare	doi:10.6084/m9.figshare.c.3968970	https://doi.org/10.6084/m9.figshare.c.3968970	Stomach contents analysis	misure.csv	figshare	doi:10.6084/m9.figshare.c.3968970	https://doi.org/10.6084/m9.figshare.c.3968970
s59	Stomach flushing	Stomach contents analysis	s59_analysis	dataset.csv	figshare	doi:10.6084/m9.figshare.c.3968970	https://doi.org/10.6084/m9.figshare.c.3968970	Stomach contents analysis	misure.csv	figshare	doi:10.6084/m9.figshare.c.3968970	https://doi.org/10.6084/m9.figshare.c.3968970
s60	Stomach flushing	Stomach contents analysis	s60_analysis	dataset.csv	figshare	doi:10.6084/m9.figshare.c.3968970	https://doi.org/10.6084/m9.figshare.c.3968970	Stomach contents analysis	misure.csv	figshare	doi:10.6084/m9.figshare.c.3968970	https://doi.org/10.6084/m9.figshare.c.3968970
s61	Stomach flushing	Stomach contents analysis	s61_analysis	dataset.csv	figshare	doi:10.6084/m9.figshare.c.3968970	https://doi.org/10.6084/m9.figshare.c.3968970	Stomach contents analysis	misure.csv	figshare	doi:10.6084/m9.figshare.c.3968970	https://doi.org/10.6084/m9.figshare.c.3968970
s62	Stomach flushing	Stomach contents analysis	s62_analysis	dataset.csv	figshare	doi:10.6084/m9.figshare.c.3968970	https://doi.org/10.6084/m9.figshare.c.3968970	Stomach contents analysis	misure.csv	figshare	doi:10.6084/m9.figshare.c.3968970	https://doi.org/10.6084/m9.figshare.c.3968970
s63	Stomach flushing	Stomach contents analysis	s63_analysis	dataset.csv	figshare	doi:10.6084/m9.figshare.c.3968970	https://doi.org/10.6084/m9.figshare.c.3968970	Stomach contents analysis	misure.csv	figshare	doi:10.6084/m9.figshare.c.3968970	https://doi.org/10.6084/m9.figshare.c.3968970
s64	Stomach flushing	Stomach contents analysis	s64_analysis	dataset.csv	figshare	doi:10.6084/m9.figshare.c.3968970	https://doi.org/10.6084/m9.figshare.c.3968970	Stomach contents analysis	misure.csv	figshare	doi:10.6084/m9.figshare.c.3968970	https://doi.org/10.6084/m9.figshare.c.3968970
s65	Stomach flushing	Stomach contents analysis	s65_analysis	dataset.csv	figshare	doi:10.6084/m9.figshare.c.3968970	https://doi.org/10.6084/m9.figshare.c.3968970	Stomach contents analysis	misure.csv	figshare	doi:10.6084/m9.figshare.c.3968970	https://doi.org/10.6084/m9.figshare.c.3968970
s66	Stomach flushing	Stomach contents analysis	s66_analysis	dataset.csv	figshare	doi:10.6084/m9.figshare.c.3968970	https://doi.org/10.6084/m9.figshare.c.3968970	Stomach contents analysis	misure.csv	figshare	doi:10.6084/m9.figshare.c.3968970	https://doi.org/10.6084/m9.figshare.c.3968970
s67	Stomach flushing	Stomach contents analysis	s67_analysis	dataset.csv	figshare	doi:10.6084/m9.figshare.c.3968970	https://doi.org/10.6084/m9.figshare.c.3968970	Stomach contents analysis	misure.csv	figshare	doi:10.6084/m9.figshare.c.3968970	https://doi.org/10.6084/m9.figshare.c.3968970
s68	Stomach flushing	Stomach contents analysis	s68_analysis	dataset.csv	figshare	doi:10.6084/m9.figshare.c.3968970	https://doi.org/10.6084/m9.figshare.c.3968970	Stomach contents analysis	misure.csv	figshare	doi:10.6084/m9.figshare.c.3968970	https://doi.org/10.6084/m9.figshare.c.3968970
s69	Stomach flushing	Stomach contents analysis	s69_analysis	dataset.csv	figshare	doi:10.6084/m9.figshare.c.3968970	https://doi.org/10.6084/m9.figshare.c.3968970	Stomach contents analysis	misure.csv	figshare	doi:10.6084/m9.figshare.c.3968970	https://doi.org/10.6084/m9.figshare.c.3968970
s70	Stomach flushing	Stomach contents analysis	s70_analysis	dataset.csv	figshare	doi:10.6084/m9.figshare.c.3968970	https://doi.org/10.6084/m9.figshare.c.3968970	Stomach contents analysis	misure.csv	figshare	doi:10.6084/m9.figshare.c.3968970	https://doi.org/10.6084/m9.figshare.c.3968970
s71	Stomach flushing	Stomach contents analysis	s71_analysis	dataset.csv	figshare	doi:10.6084/m9.figshare.c.3968970	https://doi.org/10.6084/m9.figshare.c.3968970	Stomach contents analysis	misure.csv	figshare	doi:10.6084/m9.figshare.c.3968970	https://doi.org/10.6084/m9.figshare.c.3968970
s72	Stomach flushing	Stomach contents analysis	s72_analysis	dataset.csv	figshare	doi:10.6084/m9.figshare.c.3968970	https://doi.org/10.6084/m9.figshare.c.3968970	Stomach contents analysis	misure.csv	figshare	doi:10.6084/m9.figshare.c.3968970	https://doi.org/10.6084/m9.figshare.c.3968970
s73	Stomach flushing	Stomach contents analysis	s73_analysis	dataset.csv	figshare	doi:10.6084/m9.figshare.c.3968970	https://doi.org/10.6084/m9.figshare.c.3968970	Stomach contents analysis	misure.csv	figshare	doi:10.6084/m9.figshare.c.3968970	https://doi.org/10.6084/m9.figshare.c.3968970
s74	Stomach flushing	Stomach contents analysis	s74_analysis	dataset.csv	figshare	doi:10.6084/m9.figshare.c.3968970	https://doi.org/10.6084/m9.figshare.c.3968970	Stomach contents analysis	misure.csv	figshare	doi:10.6084/m9.figshare.c.3968970	https://doi.org/10.6084/m9.figshare.c.3968970
s75	Stomach flushing	Stomach contents analysis	s75_analysis	dataset.csv	figshare	doi:10.6084/m9.figshare.c.3968970	https://doi.org/10.6084/m9.figshare.c.3968970	Stomach contents analysis	misure.csv	figshare	doi:10.6084/m9.figshare.c.3968970	https://doi.org/10.6084/m9.figshare.c.3968970
s76	Stomach flushing	Stomach contents analysis	s76_analysis	dataset.csv	figshare	doi:10.6084/m9.figshare.c.3968970	https://doi.org/10.6084/m9.figshare.c.3968970	Stomach contents analysis	misure.csv	figshare	doi:10.6084/m9.figshare.c.3968970	https://doi.org/10.6084/m9.figshare.c.3968970
s77	Stomach flushing	Stomach contents analysis	s77_analysis	dataset.csv	figshare	doi:10.6084/m9.figshare.c.3968970	https://doi.org/10.6084/m9.figshare.c.3968970	Stomach contents analysis	misure.csv	figshare	doi:10.6084/m9.figshare.c.3968970	https://doi.org/10.6084/m9.figshare.c.3968970
s78	Stomach flushing	Stomach contents analysis	s78_analysis	dataset.csv	figshare	doi:10.6084/m9.figshare.c.3968970	https://doi.org/10.6084/m9.figshare.c.3968970	Stomach contents analysis	misure.csv	figshare	doi:10.6084/m9.figshare.c.3968970	https://doi.org/10.6084/m9.figshare.c.3968970
s79	Stomach flushing	Stomach contents analysis	s79_analysis	dataset.csv	figshare	doi:10.6084/m9.figshare.c.3968970	https://doi.org/10.6084/m9.figshare.c.3968970	Stomach contents analysis	misure.csv	figshare	doi:10.6084/m9.figshare.c.3968970	https://doi.org/10.6084/m9.figshare.c.3968970
s80	Stomach flushing	Stomach contents analysis	s80_analysis	dataset.csv	figshare	doi:10.6084/m9.figshare.c.3968970	https://doi.org/10.6084/m9.figshare.c.3968970	Stomach contents analysis	misure.csv	figshare	doi:10.6084/m9.figshare.c.3968970	https://doi.org/10.6084/m9.figshare.c.3968970
s81	Stomach flushing	Stomach contents analysis	s81_analysis	dataset.csv	figshare	doi:10.6084/m9.figshare.c.3968970	https://doi.org/10.6084/m9.figshare.c.3968970	Stomach contents analysis	misure.csv	figshare	doi:10.6084/m9.figshare.c.3968970	https://doi.org/10.6084/m9.figshare.c.3968970
s82	Stomach flushing	Stomach contents analysis	s82_analysis	dataset.csv	figshare	doi:10.6084/m9.figshare.c.3968970	https://doi.org/10.6084/m9.figshare.c.3968970	Stomach contents analysis	misure.csv	figshare	doi:10.6084/m9.figshare.c.3968970	https://doi.org/10.6084/m9.figshare.c.3968970
s83	Stomach flushing	Stomach contents analysis	s83_analysis	dataset.csv	figshare	doi:10.6084/m9.figshare.c.3968970	https://doi.org/10.6084/m9.figshare.c.3968970	Stomach contents analysis	misure.csv	figshare	doi:10.6084/m9.figshare.c.3968970	https://doi.org/10.6084/m9.figshare.c.3968970
s84	Stomach flushing	Stomach contents analysis	s84_analysis	dataset.csv	figshare	doi:10.6084/m9.figshare.c.3968970	https://doi.org/10.6084/m9.figshare.c.3968970	Stomach contents analysis	misure.csv	figshare	doi:10.6084/m9.figshare.c.3968970	https://doi.org/10.6084/m9.figshare.c.3968970
s85	Stomach flushing	Stomach contents analysis	s85_analysis	dataset.csv	figshare	doi:10.6084/m9.figshare.c.3968970	https://doi.org/10.6084/m9.figshare.c.3968970	Stomach contents analysis	misure.csv	figshare	doi:10.6084/m9.figshare.c.3968970	https://doi.org/10.6084/m9.figshare.c.3968970
s86	Stomach flushing	Stomach contents analysis	s86_analysis	dataset.csv	figshare	doi:10.6084/m9.figshare.c.3968970	https://doi.org/10.6084/m9.figshare.c.3968970	Stomach contents analysis	misure.csv	figshare	doi:10.6084/m9.figshare.c.3968970	https://doi.org/10.6084/m9.figshare.c.3968970
s87	Stomach flushing	Stomach contents analysis	s87_analysis	dataset.csv	figshare	doi:10.6084/m9.figshare.c.3968970	https://doi.org/10.6084/m9.figshare.c.3968970	Stomach contents analysis	misure.csv	figshare	doi:10.6084/m9.figshare.c.3968970	https://doi.org/10.6084/m9.figshare.c.3968970
s88	Stomach flushing	Stomach contents analysis	s88_analysis	dataset.csv	figshare	doi:10.6084/m9.figshare.c.3968970	https://doi.org/10.6084/m9.figshare.c.3968970	Stomach contents analysis	misure.csv	figshare	doi:10.6084/m9.figshare.c.3968970	https://doi.org/10.6084/m9.figshare.c.3968970
s89	Stomach flushing	Stomach contents analysis	s89_analysis	dataset.csv	figshare	doi:10.6084/m9.figshare.c.3968970	https://doi.org/10.6084/m9.figshare.c.3968970	Stomach contents analysis	misure.csv	figshare	doi:10.6084/m9.figshare.c.3968970	https://doi.org/10.6084/m9.figshare.c.3968970
s90	Stomach flushing	Stomach contents analysis	s90_analysis	dataset.csv	figshare	doi:10.6084/m9.figshare.c.3968970	https://doi.org/10.6084/m9.figshare.c.3968970	Stomach contents analysis	misure.csv	figshare	doi:10.6084/m9.figshare.c.3968970	https://doi.org/10.6084/m9.figshare.c.3968970
s91	Stomach flushing	Stomach contents analysis	s91_analysis	dataset.csv	figshare	doi:10.6084/m9.figshare.c.3968970	https://doi.org/10.6084/m9.figshare.c.3968970	Stomach contents analysis	misure.csv	figshare	doi:10.6084/m9.figshare.c.3968970	https://doi.org/10.6084/m9.figshare.c.3968970
s92	Stomach flushing	Stomach contents analysis	s92_analysis	dataset.csv	figshare	doi:10.6084/m9.figshare.c.3968970	https://doi.org/10.6084/m9.figshare.c.3968970	Stomach contents analysis	misure.csv	figshare	doi:10.6084/m9.figshare.c.3968970	https://doi.org/10.6084/m9.figshare.c.3968970
s93	Stomach flushing	Stomach contents analysis	s93_analysis	dataset.csv	figshare	doi:10.6084/m9.figshare.c.3968970	https://doi.org/10.6084/m9.figshare.c.3968970	Stomach contents analysis	misure.csv	figshare	doi:10.6084/m9.figshare.c.3968970	https://doi.org/10.6084/m9.figshare.c.3968970
s94	Stomach flushing	Stomach contents analysis	s94_analysis	dataset.csv	figshare	doi:10.6084/m9.figshare.c.3968970	https://doi.org/10.6084/m9.figshare.c.3968970	Stomach contents analysis	misure.csv	figshare	doi:10.6084/m9.figshare.c.3968970	https://doi.org/10.6084/m9.figshare.c.3968970
s95	Stomach flushing	Stomach contents analysis	s95_analysis	dataset.csv	figshare	doi:10.6084/m9.figshare.c.3968970	https://doi.org/10.6084/m9.figshare.c.3968970	Stomach contents analysis	misure.csv	figshare	doi:10.6084/m9.figshare.c.3968970	https://doi.org/10.6084/m9.figshare.c.3968970
s96	Stomach flushing	Stomach contents analysis	s96_analysis	dataset.csv	figshare	doi:10.6084/m9.figshare.c.3968970	https://doi.org/10.6084/m9.figshare.c.3968970	Stomach contents analysis	misure.csv	figshare	doi:10.6084/m9.figshare.c.3968970	https://doi.org/10.6084/m9.figshare.c.3968970
s97	Stomach flushing	Stomach contents analysis	s97_analysis	dataset.csv	figshare	doi:10.6084/m9.figshare.c.3968970	https://doi.org/10.6084/m9.figshare.c.3968970	Stomach contents analysis	misure.csv	figshare	doi:10.6084/m9.figshare.c.3968970	https://doi.org/10.6084/m9.figshare.c.3968970
s98	Stomach flushing	Stomach contents analysis	s98_analysis	dataset.csv	figshare	doi:10.6084/m9.figshare.c.3968970	https://doi.org/10.6084/m9.figshare.c.3968970	Stomach contents analysis	misure.csv	figshare	doi:10.6084/m9.figshare.c.3968970	https://doi.org/10.6084/m9.figshare.c.3968970
s99	Stomach flushing	Stomach contents analysis	s99_analysis	dataset.csv	figshare	doi:10.6084/m9.figshare.c.3968970	https://doi.org/10.6084/m9.figshare.c.3968970	Stomach contents analysis	misure.csv	figshare	doi:10.6084/m9.figshare.c.3968970	https://doi.org/10.6084/m9.figshare.c.3968970
s100	Stomach flushing	Stomach contents analysis	s100_analysis	dataset.csv	figshare	doi:10.6084/m9.figshare.c.3968970	https://doi.org/10.6084/m9.figshare.c.3968970	Stomach contents analysis	misure.csv	figshare	doi:10.6084/m9.figshare.c.3968970	https://doi.org/10.6084/m9.figshare.c.3968970
s101	Stomach flushing	Stomach contents analysis	s101_analysis	dataset.csv	figshare	doi:10.6084/m9.figshare.c.3968970	https://doi.org/10.6084/m9.figshare.c.3968970	Stomach contents analysis	misure.csv	figshare	doi:10.6084/m9.figshare.c.3968970	https://doi.org/10.6084/m9.figshare.c.3968970
s102	Stomach flushing	Stomach contents analysis	s102_analysis	dataset.csv	figshare	doi:10.6084/m9.figshare.c.3968970	https://doi.org/10.6084/m9.figshare.c.3968970	Stomach contents analysis	misure.csv	figshare	doi:10.6084/m9.figshare.c.3968970	https://doi.org/10.6084/m9.figshare.c.3968970
s103	Stomach flushing	Stomach contents analysis	s103_analysis	dataset.csv	figshare	doi:10.6084/m9.figshare.c.3968970	https://doi.org/10.6084/m9.figshare.c.3968970	Stomach contents analysis	misure.csv	figshare	doi:10.6084/m9.figshare.c.3968970	https://doi.org/10.6084/m9.figshare.c.3968970
s104	Stomach flushing	Stomach contents analysis	s104_analysis	dataset.csv	figshare	doi:10.6084/m9.figshare.c.3968970	https://doi.org/10.6084/m9.figshare.c.3968970	Stomach contents analysis	misure.csv	figshare	doi:10.6084/m9.figshare.c.3968970	https://doi.org/10.6084/m9.figshare.c.3968970
s105	Stomach flushing	Stomach contents analysis	s105_analysis	dataset.csv	figshare	doi:10.6084/m9.figshare.c.3968970	https://doi.org/10.6084/m9.figshare.c.3968970	Stomach contents analysis	misure.csv	figshare	doi:10.6084/m9.figshare.c.3968970	https://doi.org/10.6084/m9.figshare.c.3968970
s106	Stomach flushing	Stomach contents analysis	s106_analysis	dataset.csv	figshare	doi:10.6084/m9.figshare.c.3968970	https://doi.org/10.6084/m9.figshare.c.3968970	Stomach contents analysis	misure.csv	figshare	doi:10.6084/m9.figshare.c.3968970	https://doi.org/10.6084/m9.figshare.c.3968970
s107	Stomach flushing	Stomach contents analysis	s107_analysis	dataset.csv	figshare	doi:10.6084/m9.figshare.c.3968970	https://doi.org/10.6084/m9.figshare.c.3968970	Stomach contents analysis	misure.csv	figshare	doi:10.6084/m9.figshare.c.3968970	https://doi.org/10.6084/m9.figshare.c.3968970
s108	Stomach flushing	Stomach contents analysis	s108_analysis	dataset.csv	figshare	doi:10.6084/m9.figshare.c.3968970	https://doi.org/10.6084/m9.figshare.c.3968970	Stomach contents analysis	misure.csv	figshare	doi:10.6084/m9.figshare.c.3968970	https://doi.org/10.6084/m9.figshare.c.3968970
s109	Stomach flushing	Stomach contents analysis	s109_analysis	dataset.csv	figshare	doi:10.6084/m9.figshare.c.3968970	https://doi.org/10.6084/m9.figshare.c.3968970	Stomach contents analysis	misure.csv	figshare	doi:10.6084/m9.figshare.c.3968970	https://doi.org/10.6084/m9.figshare.c.3968970
s110	Stomach flushing	Stomach contents analysis	s110_analysis	dataset.csv	figshare	doi:10.6084/m9.figshare.c.3968970	https://doi.org/10.6084/m9.figshare.c.3968970	Stomach contents analysis	misure.csv	figshare	doi:10.6084/m9.figshare.c.3968970	https://doi.org/10.6084/m9.figshare.c.3968970
s111	Stomach flushing	Stomach contents analysis	s111_analysis	dataset.csv	figshare	doi:10.6084/m9.figshare.c.3968970	https://doi.org/10.6084/m9.figshare.c.3968970	Stomach contents analysis	misure.csv	figshare	doi:10.6084/m9.figshare.c.3968970	https://doi.org/10.6084/m9.figshare.c.3968970
s112	Stomach flushing	Stomach contents analysis	s112_analysis	dataset.csv	figshare	doi:10.6084/m9.figshare.c.3968970	https://doi.org/10.6084/m9.figshare.c.3968970	Stomach contents analysis	misure.csv	figshare	doi:10.6084/m9.figshare.c.3968970	https://doi.org/10.6084/m9.figshare.c.3968970
s113	Stomach flushing	Stomach contents analysis	s113_analysis	dataset.csv	figshare	doi:10.6084/m9.figshare.c.3968970	https://doi.org/10.6084/m9.figshare.c.3968970	Stomach contents analysis	misure.csv	figshare	doi:10.6084/m9.figshare.c.3968970	https://doi.org/10.6084/m9.figshare.c.3968970
s114	Stomach flushing	Stomach contents analysis	s114_analysis	dataset.csv	figshare	doi:10.6084/m9.figshare.c.3968970	https://doi.org/10.6084/m9.figshare.c.3968970	Stomach contents analysis	misure.csv	figshare	doi:10.6084/m9.figshare.c.3968970	https://doi.org/10.6084/m9.figshare.c.3968970
s115	Stomach flushing	Stomach contents analysis	s115_analysis	dataset.csv	figshare	doi:10.6084/m9.figshare.c.3968970	https://doi.org/10.6084/m9.figshare.c.3968970	Stomach contents analysis	misure.csv	figshare	doi:10.6084/m9.figshare.c.3968970	https://doi.org/10.6084/m9.figshare.c.3968970
s116	Stomach flushing	Stomach contents analysis	s116_analysis	dataset.csv	figshare	doi:10.6084/m9.figshare.c.3968970	https://doi.org/10.6084/m9.figshare.c.3968970	Stomach contents analysis	misure.csv	figshare	doi:10.6084/m9.figshare.c.3968970	https://doi.org/10.6084/m9.figshare.c.3968970
s117	Stomach flushing	Stomach contents analysis	s117_analysis	dataset.csv	figshare	doi:10.6084/m9.figshare.c.3968970	https://doi.org/10.6084/m9.figshare.c.3968970	Stomach contents analysis	misure.csv	figshare	doi:10.6084/m9.figshare.c.3968970	https://doi.org/10.6084/m9.figshare.c.3968970
s118	Stomach flushing	Stomach contents analysis	s118_analysis	dataset.csv	figshare	doi:10.6084/m9.figshare.c.3968970	https://doi.org/10.6084/m9.figshare.c.3968970	Stomach contents analysis	misure.csv	figshare	doi:10.6084/m9.figshare.c.3968970	https://doi.org/10.6084/m9.figshare.c.3968970
s119	Stomach flushing	Stomach contents analysis	s119_analysis	dataset.csv	figshare	doi:10.6084/m9.figshare.c.3968970	https://doi.org/10.6084/m9.figshare.c.3968970	Stomach contents analysis	misure.csv	figshare	doi:10.6084/m9.figshare.c.3968970	https://doi.org/10.6084/m9.figshare.c.3968970
s120	Stomach flushing	Stomach contents analysis	s120_analysis	dataset.csv	figshare	doi:10.6084/m9.figshare.c.3968970	https://doi.org/10.6084/m9.figshare.c.3968970	Stomach contents analysis	misure.csv	figshare	doi:10.6084/m9.figshare.c.3968970	https://doi.org/10.6084/m9.figshare.c.3968970
s121	Stomach flushing	Stomach contents analysis	s121_analysis	dataset.csv	figshare	doi:10.6084/m9.figshare.c.3968970	https://doi.org/10.6084/m9.figshare.c.3968970	Stomach contents analysis	misure.csv	figshare	doi:10.6084/m9.figshare.c.3968970	https://doi.org/10.6084/m9.figshare.c.3968970
s122	Stomach flushing	Stomach contents analysis	s122_analysis	dataset.csv	figshare	doi:10.6084/m9.figshare.c.3968970	https://doi.org/10.6084/m9.figshare.c.3968970	Stomach contents analysis	misure.csv	figshare	doi:10.6084/m9.figshare.c.3968970	https://doi.org/10.6084/m9.figshare.c.3968970
s123	Stomach flushing	Stomach contents analysis	s123_analysis	dataset.csv	figshare	doi:10.6084/m9.figshare.c.3968970	https://doi.org/10.6084/m9.figshare.c.3968970	Stomach contents analysis	misure.csv	figshare	doi:10.6084/m9.figshare.c.3968970	https://doi.org/10.6084/m9.figshare.c.3968970
s124	Stomach flushing	Stomach contents analysis	s124_analysis	dataset.csv	figshare	doi:10.6084/m9.figshare.c.3968970	https://doi.org/10.6084/m9.figshare.c.3968970	Stomach contents analysis	misure.csv	figshare	doi:10.6084/m9.figshare.c.3968970	https://doi.org/10.6084/m9.figshare.c.3968970
s125	Stomach flushing	Stomach contents analysis	s125_analysis	dataset.csv	figshare	doi:10.6084/m9.figshare.c.3968970	https://doi.org/10.6084/m9.figshare.c.3968970	Stomach contents analysis	misure.csv	figshare	doi:10.6084/m9.figshare.c.3968970	https://doi.org/10.6084/m9.figshare.c.3968970
s126	Stomach flushing	Stomach contents analysis	s126_analysis	dataset.csv	figshare	doi:10.6084/m9.figshare.c.3968970	https://doi.org/10.6084/m9.figshare.c.3968970	Stomach contents analysis	misure.csv	figshare	doi:10.6084/m9.figshare.c.3968970	https://doi.org/10.6084/m9.figshare.c.3968970
s127	Stomach flushing	Stomach contents analysis	s127_analysis	dataset.csv	figshare	doi:10.6084/m9.figshare.c.3968970	https://doi.org/10.6084/m9.figshare.c.3968970	Stomach contents analysis	misure.csv	figshare	doi:10.6084/m9.figshare.c.3968970	https://doi.org/10.6084/m9.figshare.c.3968970
s128	Stomach flushing	Stomach contents analysis	s128_analysis	dataset.csv	figshare	doi:10.6084/m9.figshare.c.3968970	https://doi.org/10.6084/m9.figshare.c.3968970	Stomach contents analysis	misure.csv	figshare	doi:10.6084/m9.figshare.c.3968970	https://doi.org/10.6084/m9.figshare.c.3968970
s129	Stomach flushing	Stomach contents analysis	s129_analysis	dataset.csv	figshare	doi:10.6084/m9.figshare.c.3968970	https://doi.org/10.6084/m9.figshare.c.3968970	Stomach contents analysis	misure.csv	figshare	doi:10.6084/m9.figshare.c.3968970	https://doi.org/10.6084/m9.figshare.c.3968970
s130	Stomach flushing	Stomach contents analysis	s130_analysis	dataset.csv	figshare	doi:10.6084/m9.figshare.c.3968970	https://doi.org/10.6084/m9.figshare.c.3968970	Stomach contents analysis	misure.csv	figshare	doi:10.6084/m9.figshare.c.3968970	https://doi.org/10.6084/m9.figshare.c.3968970
s131	Stomach flushing	Stomach contents analysis	s131_analysis	dataset.csv	figshare	doi:10.6084/m9.figshare.c.3968970	https://doi.org/10.6084/m9.figshare.c.3968970	Stomach contents analysis	misure.csv	figshare	doi:10.6084/m9.figshare.c.3968970	https://doi.org/10.6084/m9.figshare.c.3968970
s132	Stomach flushing	Stomach contents analysis	s132_analysis	dataset.csv	figshare	doi:10.6084/m9.figshare.c.3968970	https://doi.org/10.6084/m9.figshare.c.3968970	Stomach contents analysis	misure.csv	figshare	doi:10.6084/m9.figshare.c.3968970	https://doi.org/10.6084/m9.figshare.c.3968970
s133	Stomach flushing	Stomach contents analysis	s133_analysis	dataset.csv	figshare	doi:10.6084/m9.figshare.c.3968970	https://doi.org/10.6084/m9.figshare.c.3968970	Stomach contents analysis	misure.csv	figshare	doi:10.6084/m9.figshare.c.3968970	https://doi.org/10.6084/m9.figshare.c.3968970
s134	Stomach flushing	Stomach contents analysis	s134_analysis	dataset.csv	figshare	doi:10.6084/m9.figshare.c.3968970	https://doi.org/10.6084/m9.figshare.c.3968970	Stomach contents analysis	misure.csv	figshare	doi:10.6084/m9.figshare.c.3968970	https://doi.org/10.6084/m9.figshare.c.3968970
s135	Stomach flushing	Stomach contents analysis	s135_analysis	dataset.csv	figshare	doi:10.6084/m9.figshare.c.3968970	https://doi.org/10.6084/m9.figshare.c.3968970	Stomach contents analysis	misure.csv	figshare	doi:10.6084/m9.figshare.c.3968970	https://doi.org/10.6084/m9.figshare.c.3968970
s136	Stomach flushing	Stomach contents analysis	s136_analysis	dataset.csv	figshare	doi:10.6084/m9.figshare.c.3968970	https://doi.org/10.6084/m9.figshare.c.3968970	Stomach contents analysis	misure.csv	figshare	doi:10.6084/m9.figshare.c.3968970	https://doi.org/10.6084/m9.figshare.c.3968970
s137	Stomach flushing	Stomach contents analysis	s137_analysis	dataset.csv	figshare	doi:10.6084/m9.figshare.c.3968970	https://doi.org/10.6084/m9.figshare.c.3968970	Stomach contents analysis	misure.csv	figshare	doi:10.6084/m9.figshare.c.3968970	https://doi.org/10.6084/m9.figshare.c.3968970
s138	Stomach flushing	Stomach contents analysis	s138_analysis	dataset.csv	figshare	doi:10.6084/m9.figshare.c.3968970	https://doi.org/10.6084/m9.figshare.c.3968970	Stomach contents analysis	misure.csv	figshare	doi:10.6084/m9.figshare.c.3968970	https://doi.org/10.6084/m9.figshare.c.3968970
s139	Stomach flushing	Stomach contents analysis	s139_analysis	dataset.csv	figshare	doi:10.6084/m9.figshare.c.3968970	https://doi.org/10.6084/m9.figshare.c.3968970	Stomach contents analysis	misure.csv	figshare	doi:10.6084/m9.figshare.c.3968970	https://doi.org/10.6084/m9.figshare.c.3968970
s140	Stomach flushing	Stomach contents analysis	s140_analysis	dataset.csv	figshare	doi:10.6084/m9.figshare.c.3968970	https://doi.org/10.6084/m9.figshare.c.3968970	Stomach contents analysis	misure.csv	figshare	doi:10.6084/m9.figshare.c.3968970	https://doi.org/10.6084/m9.figshare.c.3968970
s141	Stomach flushing	Stomach contents analysis	s141_analysis	dataset.csv	figshare	doi:10.6084/m9.figshare.c.3968970	https://doi.org/10.6084/m9.figshare.c.3968970	Stomach contents analysis	misure.csv	figshare	doi:10.6084/m9.figshare.c.3968970	https://doi.org/10.6084/m9.figshare.c.3968970
s142	Stomach flushing	Stomach contents analysis	s142_analysis	dataset.csv	figshare	doi:10.6084/m9.figshare.c.3968970	https://doi.org/10.6084/m9.figshare.c.3968970	Stomach contents analysis	misure.csv	figshare	doi:10.6084/m9.figshare.c.3968970	https://doi.org/10.6084/m9.figshare.c.3968970
s143	Stomach flushing	Stomach contents analysis	s143_analysis	dataset.csv	figshare	doi:10.6084/m9.figshare.c.3968970	https://doi.org/10.6084/m9.figshare.c.3968970	Stomach contents analysis	misure.csv	figshare	doi:10.6084/m9.figshare.c.3968970	https://doi.org/10.6084/m9.figshare.c.3968970
s144	Stomach flushing	Stomach contents analysis	s144_analysis	dataset.csv	figshare	doi:10.6084/m9.figshare.c.3968970	https://doi.org/10.6084/m9.figshare.c.3968970	Stomach contents analysis	misure.csv	figshare	doi:10.6084/m9.figshare.c.3968970	https://doi.org/10.6084/m9.figshare.c.3968970
s145	Stomach flushing	Stomach contents analysis	s145_analysis	dataset.csv	figshare	doi:10.6084/m9.figshare.c.3968970	https://doi.org/10.6084/m9.figshare.c.3968970	Stomach contents analysis	misure.csv	figshare	doi:10.6084/m9.figshare.c.3968970	https://doi.org/10.6084/m9.figshare.c.3968970
s146	Stomach flushing	Stomach contents analysis	s146_analysis	dataset.csv	figshare	doi:10.6084/m9.figshare.c.3968970	https://doi.org/10.6084/m9.figshare.c.3968970	Stomach contents analysis	misure.csv	figshare	doi:10.6084/m9.figshare.c.3968970	https://doi.org/10.6084/m9.figshare.c.3968970
s147	Stomach flushing	Stomach contents analysis	s147_analysis	dataset.csv	figshare	doi:10.6084/m9.figshare.c.3968970	https://doi.org/10.6084/m9.figshare.c.3968970	Stomach contents analysis	misure.csv	figshare	doi:10.6084/m9.figshare.c.3968970	https://doi.org/10.6084/m9.figshare.c.3968970
s148	Stomach flushing	Stomach contents analysis	s148_analysis	dataset.csv	figshare	doi:10.6084/m9.figshare.c.3968970	https://doi.org/10.6084/m9.figshare.c.3968970	Stomach contents analysis	misure.csv	figshare	doi:10.6084/m9.figshare.c.3968970	https://doi.org/10.6084/m9.figshare.c.3968970
s149	Stomach flushing	Stomach contents analysis	s149_analysis	dataset.csv	figshare	doi:10.6084/m9.figshare.c.3968970	https://doi.org/10.6084/m9.figshare.c.3968970	Stomach contents analysis	misure.csv	figshare	doi:10.6084/m9.figshare.c.3968970	https://doi.org/10.6084/m9.figshare.c.3968970
s150	Stomach flushing	Stomach contents analysis	s150_analysis	dataset.csv	figshare	doi:10.6084/m9.figshare.c.3968970	https://doi.org/10.6084/m9.figshare.c.3968970	Stomach contents analysis	misure.csv	figshare	doi:10.6084/m9.figshare.c.3968970	https://doi.org/10.6084/m9.figshare.c.3968970
s151	Stomach flushing	Stomach contents analysis	s151_analysis	dataset.csv	figshare	doi:10.6084/m9.figshare.c.3968970	https://doi.org/10.6084/m9.figshare.c.3968970	Stomach contents analysis	misure.csv	figshare	doi:10.6084/m9.figshare.c.3968970	https://doi.org/10.6084/m9.figshare.c.3968970
s152	Stomach flushing	Stomach contents analysis	s152_analysis	dataset.csv	figshare	doi:10.6084/m9.figshare.c.3968970	https://doi.org/10.6084/m9.figshare.c.3968970	Stomach contents analysis	misure.csv	figshare	doi:10.6084/m9.figshare.c.3968970	https://doi.org/10.6084/m9.figshare.c.3968970
s153	Stomach flushing	Stomach contents analysis	s153_analysis	dataset.csv	figshare	doi:10.6084/m9.figshare.c.3968970	https://doi.org/10.6084/m9.figshare.c.3968970	Stomach contents analysis	misure.csv	figshare	doi:10.6084/m9.figshare.c.3968970	https://doi.org/10.6084/m9.figshare.c.3968970
s154	Stomach flushing	Stomach contents analysis	s154_analysis	dataset.csv	figshare	doi:10.6084/m9.figshare.c.3968970	https://doi.org/10.6084/m9.figshare.c.3968970	Stomach contents analysis	misure.csv	figshare	doi:10.6084/m9.figshare.c.3968970	https://doi.org/10.6084/m9.figshare.c.3968970
s155	Stomach flushing	Stomach contents analysis	s155_analysis	dataset.csv	figshare	doi:10.6084/m9.figshare.c.3968970	https://doi.org/10.6084/m9.figshare.c.3968970	Stomach contents analysis	misure.csv	figshare	doi:10.6084/m9.figshare.c.3968970	https://doi.org/10.6084/m9.figshare.c.3968970
s156	Stomach flushing	Stomach contents analysis	s156_analysis	dataset.csv	figshare	doi:10.6084/m9.figshare.c.3968970	https://doi.org/10.6084/m9.figshare.c.3968970	Stomach contents analysis	misure.csv	figshare	doi:10.6084/m9.figshare.c.3968970	https://doi.org/10.6084/m9.figshare.c.3968970
s157	Stomach flushing	Stomach contents analysis	s157_analysis	dataset.csv	figshare	doi:10.6084/m9.figshare.c.3968970	https://doi.org/10.6084/m9.figshare.c.3968970	Stomach contents analysis	misure.csv	figshare	doi:10.6084/m9.figshare.c.3968970	https://doi.org/10.6084/m9.figshare.c.3968970
s158	Stomach flushing	Stomach contents analysis	s158_analysis	dataset.csv	figshare	doi:10.6084/m9.figshare.c.3968970	https://doi.org/10.6084/m9.figshare.c.3968970	Stomach contents analysis	misure.csv	figshare	doi:10.6084/m9.figshare.c.3968970	https://doi.org/10.6084/m9.figshare.c.3968970
s159	Stomach flushing	Stomach contents analysis	s159_analysis	dataset.csv	figshare	doi:10.6084/m9.figshare.c.3968970	https://doi.org/10.6084/m9.figshare.c.3968970	Stomach contents analysis	misure.csv	figshare	doi:10.6084/m9.figshare.c.3968970	https://doi.org/10.6084/m9.figshare.c.3968970
s160	Stomach flushing	Stomach contents analysis	s160_analysis	dataset.csv	figshare	doi:10.6084/m9.figshare.c.3968970	https://doi.org/10.6084/m9.figshare.c.3968970	Stomach contents analysis	misure.csv	figshare	doi:10.6084/m9.figshare.c.3968970	https://doi.org/10.6084/m9.figshare.c.3968970
s161	Stomach flushing	Stomach contents analysis	s161_analysis	dataset.csv	figshare	doi:10.6084/m9.figshare.c.3968970	https://doi.org/10.6084/m9.figshare.c.3968970	Stomach contents analysis	misure.csv	figshare	doi:10.6084/m9.figshare.c.3968970	https://doi.org/10.6084/m9.figshare.c.3968970
s162	Stomach flushing	Stomach contents analysis	s162_analysis	dataset.csv	figshare	doi:10.6084/m9.figshare.c.3968970	https://doi.org/10.6084/m9.figshare.c.3968970	Stomach contents analysis	misure.csv	figshare	doi:10.6084/m9.figshare.c.3968970	https://doi.org/10.6084/m9.figshare.c.3968970
s163	Stomach flushing	Stomach contents analysis	s163_analysis	dataset.csv	figshare	doi:10.6084/m9.figshare.c.3968970	https://doi.org/10.6084/m9.figshare.c.3968970	Stomach contents analysis	misure.csv	figshare	doi:10.6084/m9.figshare.c.3968970	https://doi.org/10.6084/m9.figshare.c.3968970
s164	Stomach flushing	Stomach contents analysis	s164_analysis	dataset.csv	figshare	doi:10.6084/m9.figshare.c.3968970	https://doi.org/10.6084/m9.figshare.c.3968970	Stomach contents analysis	misure.csv	figshare	doi:10.6084/m9.figshare.c.3968970	https://doi.org/10.6084/m9.figshare.c.3968970
s165	Stomach flushing	Stomach contents analysis	s165_analysis	dataset.csv	figshare	doi:10.6084/m9.figshare.c.3968970	https://doi.org/10.6084/m9.figshare.c.3968970	Stomach contents analysis	misure.csv	figshare	doi:10.6084/m9.figshare.c.3968970	https://doi.org/10.6084/m9.figshare.c.3968970
s166	Stomach flushing	Stomach contents analysis	s166_analysis	dataset.csv	figshare	doi:10.6084/m9.figshare.c.3968970	https://doi.org/10.6084/m9.figshare.c.3968970	Stomach contents analysis	misure.csv	figshare	doi:10.6084/m9.figshare.c.3968970	https://doi.org/10.6084/m9.figshare.c.3968970
s167	Stomach flushing	Stomach contents analysis	s167_analysis	dataset.csv	figshare	doi:10.6084/m9.figshare.c.3968970	https://doi.org/10.6084/m9.figshare.c.3968970	Stomach contents analysis	misure.csv	figshare	doi:10.6084/m9.figshare.c.3968970	https://doi.org/10.6084/m9.figshare.c.3968970
s168	Stomach flushing	Stomach contents analysis	s168_analysis	dataset.csv	figshare	doi:10.6084/m9.figshare.c.3968970	https://doi.org/10.6084/m9.figshare.c.3968970	Stomach contents analysis	misure.csv	figshare	doi:10.6084/m9.figshare.c.3968970	https://doi.org/10.6084/m9.figshare.c.3968970
s169	Stomach flushing	Stomach contents analysis	s169_analysis	dataset.csv	figshare	doi:10.6084/m9.figshare.c.3968970	https://doi.org/10.6084/m9.figshare.c.3968970	Stomach contents analysis	misure.csv	figshare	doi:10.6084/m9.figshare.c.3968970	https://doi.org/10.6084/m9.figshare.c.3968970
s170	Stomach flushing	Stomach contents analysis	s170_analysis	dataset.csv	figshare	doi:10.6084/m9.figshare.c.3968970	https://doi.org/10.6084/m9.figshare.c.3968970	Stomach contents analysis	misure.csv	figshare	doi:10.6084/m9.figshare.c.3968970	https://doi.org/10.6084/m9.figshare.c.3968970
s171	Stomach flushing	Stomach contents analysis	s171_analysis	dataset.csv	figshare	doi:10.6084/m9.figshare.c.3968970	https://doi.org/10.6084/m9.figshare.c.3968970	Stomach contents analysis	misure.csv	figshare	doi:10.6084/m9.figshare.c.3968970	https://doi.org/10.6084/m9.figshare.c.3968970
s172	Stomach flushing	Stomach contents analysis	s172_analysis	dataset.csv	figshare	doi:10.6084/m9.figshare.c.3968970	https://doi.org/10.6084/m9.figshare.c.3968970	Stomach contents analysis	misure.csv	figshare	doi:10.6084/m9.figshare.c.3968970	https://doi.org/10.6084/m9.figshare.c.3968970
s173	Stomach flushing	Stomach contents analysis	s173_analysis	dataset.csv	figshare	doi:10.6084/m9.figshare.c.3968970	https://doi.org/10.6084/m9.figshare.c.3968970	Stomach contents analysis	misure.csv	figshare	doi:10.6084/m9.figshare.c.3968970	https://doi.org/10.6084/m9.figshare.c.3968970
s174	Stomach flushing	Stomach contents analysis	s174_analysis	dataset.csv	figshare	doi:10.6084/m9.figshare.c.3968970	https://doi.org/10.6084/m9.figshare.c.3968970	Stomach contents analysis	misure.csv	figshare	doi:10.6084/m9.figshare.c.3968970	https://doi.org/10.6084/m9.figshare.c.3968970
s175	Stomach flushing	Stomach contents analysis	s175_analysis	dataset.csv	figshare	doi:10.6084/m9.figshare.c.3968970	https://doi.org/10.6084/m9.figshare.c.3968970	Stomach contents analysis	misure.csv	figshare	doi:10.6084/m9.figshare.c.3968970	https://doi.org/10.6084/m9.figshare.c.3968970
s176	Stomach flushing	Stomach contents analysis	s176_analysis	dataset.csv	figshare	doi:10.6084/m9.figshare.c.3968970	https://doi.org/10.6084/m9.figshare.c.3968970	Stomach contents analysis	misure.csv	figshare	doi:10.6084/m9.figshare.c.3968970	https://doi.org/10.6084/m9.figshare.c.3968970
s177	Stomach flushing	Stomach contents analysis	s177_analysis	dataset.csv	figshare	doi:10.6084/m9.figshare.c.3968970	https://doi.org/10.6084/m9.figshare.c.3968970	Stomach contents analysis	misure.csv	figshare	doi:10.6084/m9.figshare.c.3968970	https://doi.org/10.6084/m9.figshare.c.3968970
s178	Stomach flushing	Stomach contents analysis	s178_analysis	dataset.csv	figshare	doi:10.6084/m9.figshare.c.3968970	https://doi.org/10.6084/m9.figshare.c.3968970	Stomach contents analysis	misure.csv	figshare	doi:10.6084/m9.figshare.c.3968970	https://doi.org/10.6084/m9.figshare.c.3968970
s179	Stomach flushing	Stomach contents analysis	s179_analysis	dataset.csv	figshare	doi:10.6084/m9.figshare.c.3968970	https://doi.org/10.6084/m9.figshare.c.3968970	Stomach contents analysis	misure.csv	figshare	doi:10.6084/m9.figshare.c.3968970	https://doi.org/10.6084/m9.figshare.c.3968970
s180	Stomach flushing	Stomach contents analysis	s180_analysis	dataset.csv	figshare	doi:10.6084/m9.figshare.c.3968970	https://doi.org/10.6084/m9.figshare.c.3968970	Stomach contents analysis	misure.csv	figshare	doi:10.6084/m9.figshare.c.3968970	https://doi.org/10.6084/m9.figshare.c.3968970
s181	Stomach flushing	Stomach contents analysis	s181_analysis	dataset.csv	figshare	doi:10.6084/m9.figshare.c.3968970	https://doi.org/10.6084/m9.figshare.c.3968970	Stomach contents analysis	misure.csv	figshare	doi:10.6084/m9.figshare.c.3968970	https://doi.org/10.6084/m9.figshare.c.3968970
s182	Stomach flushing	Stomach contents analysis	s182_analysis	dataset.csv	figshare	doi:10.6084/m9.figshare.c.3968970	https://doi.org/10.6084/m9.figshare.c.3968970	Stomach contents analysis	misure.csv	figshare	doi:10.6084/m9.figshare.c.3968970	https://doi.org/10.6084/m9.figshare.c.3968970
s183	Stomach flushing	Stomach contents analysis	s183_analysis	dataset.csv	figshare	doi:10.6084/m9.figshare.c.3968970	https://doi.org/10.6084/m9.figshare.c.3968970	Stomach contents analysis	misure.csv	figshare	doi:10.6084/m9.figshare.c.3968970	https://doi.org/10.6084/m9.figshare.c.3968970
s184	Stomach flushing	Stomach contents analysis	s184_analysis	dataset.csv	figshare	doi:10.6084/m9.figshare.c.3968970	https://doi.org/10.6084/m9.figshare.c.3968970	Stomach contents analysis	misure.csv	figshare	doi:10.6084/m9.figshare.c.3968970	https://doi.org/10.6084/m9.figshare.c.3968970
s185	Stomach flushing	Stomach contents analysis	s185_analysis	dataset.csv	figshare	doi:10.6084/m9.figshare.c.3968970	https://doi.org/10.6084/m9.figshare.c.3968970	Stomach contents analysis	misure.csv	figshare	doi:10.6084/m9.figshare.c.3968970	https://doi.org/10.6084/m9.figshare.c.3968970
s186	Stomach flushing	Stomach contents analysis	s186_analysis	dataset.csv	figshare	doi:10.6084/m9.figshare.c.3968970	https://doi.org/10.6084/m9.figshare.c.3968970	Stomach contents analysis	misure.csv	figshare	doi:10.6084/m9.figshare.c.3968970	https://doi.org/10.6084/m9.figshare.c.3968970
s187	Stomach flushing	Stomach contents analysis	s187_analysis	dataset.csv	figshare	doi:10.6084/m9.figshare.c.3968970	https://doi.org/10.6084/m9.figshare.c.3968970	Stomach contents analysis	misure.csv	figshare	doi:10.6084/m9.figshare.c.3968970	https://doi.org/10.6084/m9.figshare.c.3968970
s188	Stomach flushing	Stomach contents analysis	s188_analysis	dataset.csv	figshare	doi:10.6084/m9.figshare.c.3968970	https://doi.org/10.6084/m9.figshare.c.3968970	Stomach contents analysis	misure.csv	figshare	doi:10.6084/m9.figshare.c.3968970	https://doi.org/10.6084/m9.figshare.c.3968970
s189	Stomach flushing	Stomach contents analysis	s189_analysis	dataset.csv	figshare	doi:10.6084/m9.figshare.c.3968970	https://doi.org/10.6084/m9.figshare.c.3968970	Stomach contents analysis	misure.csv	figshare	doi:10.6084/m9.figshare.c.3968970	https://doi.org/10.6084/m9.figshare.c.3968970
s190	Stomach flushing	Stomach contents analysis	s190_analysis	dataset.csv	figshare	doi:10.6084/m9.figshare.c.3968970	https://doi.org/10.6084/m9.figshare.c.3968970	Stomach contents analysis	misure.csv	figshare	doi:10.6084/m9.figshare.c.3968970	https://doi.org/10.6084/m9.figshare.c.3968970
s191	Stomach flushing	Stomach contents analysis	s191_analysis	dataset.csv	figshare	doi:10.6084/m9.figshare.c.3968970	https://doi.org/10.6084/m9.figshare.c.3968970	Stomach contents analysis	misure.csv	figshare	doi:10.6084/m9.figshare.c.3968970	https://doi.org/10.6084/m9.figshare.c.3968970
s192	Stomach flushing	Stomach contents analysis	s192_analysis	dataset.csv	figshare	doi:10.6084/m9.figshare.c.3968970	https://doi.org/10.6084/m9.figshare.c.3968970	Stomach contents analysis	misure.csv	figshare	doi:10.6084/m9.figshare.c.3968970	https://doi.org/10.6084/m9.figshare.c.3968970
s193	Stomach flushing	Stomach contents analysis	s193_analysis	dataset.csv	figshare	doi:10.6084/m9.figshare.c.3968970	https://doi.org/10.6084/m9.figshare.c.3968970	Stomach contents analysis	misure.csv	figshare	doi:10.6084/m9.figshare.c.3968970	https://doi.org/10.6084/m9.figshare.c.3968970
s194	Stomach flushing	Stomach contents analysis	s194_analysis	dataset.csv	figshare	doi:10.6084/m9.figshare.c.3968970	https://doi.org/10.6084/m9.figshare.c.3968970	Stomach contents analysis	misure.csv	figshare	doi:10.6084/m9.figshare.c.3968970	https://doi.org/10.6084/m9.figshare.c.3968970
s195	Stomach flushing	Stomach contents analysis	s195_analysis	dataset.csv	figshare	doi:10.6084/m9.figshare.c.3968970	https://doi.org/10.6084/m9.figshare.c.3968970	Stomach contents analysis	misure.csv	figshare	doi:10.6084/m9.figshare.c.3968970	https://doi.org/10.6084/m9.figshare.c.3968970
s196	Stomach flushing	Stomach contents analysis	s196_analysis	dataset.csv	figshare	doi:10.6084/m9.figshare.c.3968970	https://doi.org/10.6084/m9.figshare.c.3968970	Stomach contents analysis	misure.csv	figshare	doi:10.6084/m9.figshare.c.3968970	https://doi.org/10.6084/m9.figshare.c.3968970
s197	Stomach flushing	Stomach contents analysis	s197_analysis	dataset.csv	figshare	doi:10.6084/m9.figshare.c.3968970	https://doi.org/10.6084/m9.figshare.c.3968970	Stomach contents analysis	misure.csv	figshare	doi:10.6084/m9.figshare.c.3968970	https://doi.org/10.6084/m9.figshare.c.3968970
s198	Stomach flushing	Stomach contents analysis	s198_analysis	dataset.csv	figshare	doi:10.6084/m9.figshare.c.3968970	https://doi.org/10.6084/m9.figshare.c.3968970	Stomach contents analysis	misure.csv	figshare	doi:10.6084/m9.figshare.c.3968970	https://doi.org/10.6084/m9.figshare.c.3968970
s199	Stomach flushing	Stomach contents analysis	s199_analysis	dataset.csv	figshare	doi:10.6084/m9.figshare.c.3968970	https://doi.org/10.6084/m9.figshare.c.3968970	Stomach contents analysis	misure.csv	figshare	doi:10.6084/m9.figshare.c.3968970	https://doi.org/10.6084/m9.figshare.c.3968970
s200	Stomach flushing	Stomach contents analysis	s200_analysis	dataset.csv	figshare	doi:10.6084/m9.figshare.c.3968970	https://doi.org/10.6084/m9.figshare.c.3968970	Stomach contents analysis	misure.csv	figshare	doi:10.6084/m9.figshare.c.3968970	https://doi.org/10.6084/m9.figshare.c.3968970
s201	Stomach flushing	Stomach contents analysis	s201_analysis	dataset.csv	figshare	doi:10.6084/m9.figshare.c.3968970	https://doi.org/10.6084/m9.figshare.c.3968970	Stomach contents analysis	misure.csv	figshare	doi:10.6084/m9.figshare.c.3968970	https://doi.org/10.6084/m9.figshare.c.3968970
s202	Stomach flushing	Stomach contents analysis	s202_analysis	dataset.csv	figshare	doi:10.6084/m9.figshare.c.3968970	https://doi.org/10.6084/m9.figshare.c.3968970	Stomach contents analysis	misure.csv	figshare	doi:10.6084/m9.figshare.c.3968970	https://doi.org/10.6084/m9.figshare.c.3968970
s203	Stomach flushing	Stomach contents analysis	s203_analysis	dataset.csv	figshare	doi:10.6084/m9.figshare.c.3968970	https://doi.org/10.6084/m9.figshare.c.3968970	Stomach contents analysis	misure.csv	figshare	doi:10.6084/m9.figshare.c.3968970	https://doi.org/10.6084/m9.figshare.c.3968970
s204	Stomach flushing	Stomach contents analysis	s204_analysis	dataset.csv	figshare	doi:10.6084/m9.figshare.c.3968970	https://doi.org/10.6084/m9.figshare.c.3968970	Stomach contents analysis	misure.csv	figshare	doi:10.6084/m9.figshare.c.3968970	https://doi.org/10.6084/m9.figshare.c.3968970
s205	Stomach flushing	Stomach contents analysis	s205_analysis	dataset.csv	figshare	doi:10.6084/m9.figshare.c.3968970	https://doi.org/10.6084/m9.figshare.c.3968970	Stomach contents analysis	misure.csv	figshare	doi:10.6084/m9.figshare.c.3968970	https://doi.org/10.6084/m9.figshare.c.3968970
s206	Stomach flushing	Stomach contents analysis	s206_analysis	dataset.csv	figshare	doi:10.6084/m9.figshare.c.3968970	https://doi.org/10.6084/m9.figshare.c.3968970	Stomach contents analysis	misure.csv	figshare	doi:10.6084/m9.figshare.c.3968970	https://doi.org/10.6084/m9.figshare.c.3968970
s207	Stomach flushing	Stomach contents analysis	s207_analysis	dataset.csv	figshare	doi:10.6084/m9.figshare.c.3968970	https://doi.org/10.6084/m9.figshare.c.3968970	Stomach contents analysis	misure.csv	figshare	doi:10.6084/m9.figshare.c.3968970	https://doi.org/10.6084/m9.figshare.c.3968970
s208	Stomach flushing	Stomach contents analysis	s208_analysis	dataset.csv	figshare	doi:10.6084/m9.figshare.c.3968970	https://doi.org/10.6084/m9.figshare.c.3968970	Stomach contents analysis	misure.csv	figshare	doi:10.6084/m9.figshare.c.3968970	https://doi.org/10.6084/m9.figshare.c.3968970
s209	Stomach flushing	Stomach contents analysis	s209_analysis	dataset.csv	figshare	doi:10.6084/m9.figshare.c.3968970	https://doi.org/10.6084/m9.figshare.c.3968970	Stomach contents analysis	misure.csv	figshare	doi:10.6084/m9.figshare.c.3968970	https://doi.org/10.6084/m9.figshare.c.3968970
s210	Stomach flushing	Stomach contents analysis	s210_analysis	dataset.csv	figshare	doi:10.6084/m9.figshare.c.3968970	https://doi.org/10.6084/m9.figshare.c.3968970	Stomach contents analysis	misure.csv	figshare	doi:10.6084/m9.figshare.c.3968970	https://doi.org/10.6084/m9.figshare.c.3968970
s211	Stomach flushing	Stomach contents analysis	s211_analysis	dataset.csv	figshare	doi:10.6084/m9.figshare.c.3968970	https://doi.org/10.6084/m9.figshare.c.3968970	Stomach contents analysis	misure.csv	figshare	doi:10.6084/m9.figshare.c.3968970	https://doi.org/10.6084/m9.figshare.c.3968970
s212	Stomach flushing	Stomach contents analysis	s212_analysis	dataset.csv	figshare	doi:10.6084/m9.figshare.c.3968970	https://doi.org/10.6084/m9.figshare.c.3968970	Stomach contents analysis	misure.csv	figshare	doi:10.6084/m9.figshare.c.3968970	https://doi.org/10.6084/m9.figshare.c.3968970
s213	Stomach flushing	Stomach contents analysis	s213_analysis	dataset.csv	figshare	doi:10.6084/m9.figshare.c.3968970	https://doi.org/10.6084/m9.figshare.c.3968970	Stomach contents analysis	misure.csv	figshare	doi:10.6084/m9.figshare.c.3968970	https://doi.org/10.6084/m9.figshare.c.3968970
s214	Stomach flushing	Stomach contents analysis	s214_analysis	dataset.csv	figshare	doi:10.6084/m9.figshare.c.3968970	https://doi.org/10.6084/m9.figshare.c.3968970	Stomach contents analysis	misure.csv	figshare	doi:10.6084/m9.figshare.c.3968970	https://doi.org/10.6084/m9.figshare.c.3968970
s215	Stomach flushing	Stomach contents analysis	s215_analysis	dataset.csv	figshare	doi:10.6084/m9.figshare.c.3968970	https://doi.org/10.6084/m9.figshare.c.3968970	Stomach contents analysis	misure.csv	figshare	doi:10.6084/m9.figshare.c.3968970	https://doi.org/10.6084/m9.figshare.c.3968970
s216	Stomach flushing	Stomach contents analysis	s216_analysis	dataset.csv	figshare	doi:10.6084/m9.figshare.c.3968970	https://doi.org/10.6084/m9.figshare.c.3968970	Stomach contents analysis	misure.csv	figshare	doi:10.6084/m9.figshare.c.3968970	https://doi.org/10.6084/m9.figshare.c.3968970
s217	Stomach flushing	Stomach contents analysis	s217_analysis	dataset.csv	figshare	doi:10.6084/m9.figshare.c.3968970	https://doi.org/10.6084/m9.figshare.c.3968970	Stomach contents analysis	misure.csv	figshare	doi:10.6084/m9.figshare.c.3968970	https://doi.org/10.6084/m9.figshare.c.3968970
s218	Stomach flushing	Stomach contents analysis	s218_analysis	dataset.csv	figshare	doi:10.6084/m9.figshare.c.3968970	https://doi.org/10.6084/m9.figshare.c.3968970	Stomach contents analysis	misure.csv	figshare	doi:10.6084/m9.figshare.c.3968970	https://doi.org/10.6084/m9.figshare.c.3968970
s219	Stomach flushing	Stomach contents analysis	s219_analysis	dataset.csv	figshare	doi:10.6084/m9.figshare.c.3968970	https://doi.org/10.6084/m9.figshare.c.3968970	Stomach contents analysis	misure.csv	figshare	doi:10.6084/m9.figshare.c.3968970	https://doi.org/10.6084/m9.figshare.c.3968970
s220	Stomach flushing	Stomach contents analysis	s220_analysis	dataset.csv	figshare	doi:10.6084/m9.figshare.c.3968970	https://doi.org/10.6084/m9.figshare.c.3968970	Stomach contents analysis	misure.csv	figshare	doi:10.6084/m9.figshare.c.3968970	https://doi.org/10.6084/m9.figshare.c.3968970
s221	Stomach flushing	Stomach contents analysis	s221_analysis	dataset.csv	figshare	doi:10.6084/m9.figshare.c.3968970	https://doi.org/10.6084/m9.figshare.c.3968970	Stomach contents analysis	misure.csv	figshare	doi:10.6084/m9.figshare.c.3968970	https://doi.org/10.6084/m9.figshare.c.3968970
s222	Stomach flushing	Stomach contents analysis	s222_analysis	dataset.csv	figshare	doi:10.6084/m9.figshare.c.3968970	https://doi.org/10.6084/m9.figshare.c.3968970	Stomach contents analysis	misure.csv	figshare	doi:10.6084/m9.figshare.c.3968970	https://doi.org/10.6084/m9.figshare.c.3968970
s223	Stomach flushing	Stomach contents analysis	s223_analysis	dataset.csv	figshare	doi:10.6084/m9.figshare.c.3968970	https://doi.org/10.6084/m9.figshare.c.3968970	Stomach contents analysis	misure.csv	figshare	doi:10.6084/m9.figshare.c.3968970	https://doi.org/10.6084/m9.figshare.c.3968970
s224	Stomach flushing	Stomach contents analysis	s224_analysis	dataset.csv	figshare	doi:10.6084/m9.figshare.c.3968970	https://doi.org/10.6084/m9.figshare.c.3968970	Stomach contents analysis	misure.csv	figshare	doi:10.6084/m9.figshare.c.3968970	https://doi.org/10.6084/m9.figshare.c.3968970
s225	Stomach flushing	Stomach contents analysis	s225_analysis	dataset.csv	figshare	doi:10.6084/m9.figshare.c.3968970	https://doi.org/10.6084/m9.figshare.c.3968970	Stomach contents analysis	misure.csv	figshare	doi:10.6084/m9.figshare.c.3968970	https://doi.org/10.6084/m9.figshare.c.3968970
s226	Stomach flushing	Stomach contents analysis	s226_analysis	dataset.csv	figshare	doi:10.6084/m9.figshare.c.3968970	https://doi.org/10.6084/m9.figshare.c.3968970	Stomach contents analysis	misure.csv	figshare	doi:10.6084/m9.figshare.c.3968970	https://doi.org/10.6084/m9.figshare.c.3968970
s227	Stomach flushing	Stomach contents analysis	s227_analysis	dataset.csv	figshare	doi:10.6084/m9.figshare.c.3968970	https://doi.org/10.6084/m9.figshare.c.3968970	Stomach contents analysis	misure.csv	figshare	doi:10.6084/m9.figshare.c.3968970	https://doi.org/10.6084/m9.figshare.c.3968970
s228	Stomach flushing	Stomach contents analysis	s228_analysis	dataset.csv	figshare	doi:10.6084/m9.figshare.c.3968970	https://doi.org/10.6084/m9.figshare.c.3968970	Stomach contents analysis	misure.csv	figshare	doi:10.6084/m9.figshare.c.3968970	https://doi.org/10.6084/m9.figshare.c.3968970
s229	Stomach flushing	Stomach contents analysis	s229_analysis	dataset.csv	figshare	doi:10.6084/m9.figshare.c.3968970	https://doi.org/10.6084/m9.figshare.c.3968970	Stomach contents analysis	misure.csv	figshare	doi:10.6084/m9.figshare.c.3968970	https://doi.org/10.6084/m9.figshare.c.3968970
s230	Stomach flushing	Stomach contents analysis	s230_analysis	dataset.csv	figshare	doi:10.6084/m9.figshare.c.3968970	https://doi.org/10.6084/m9.figshare.c.3968970	Stomach contents analysis	misure.csv	figshare	doi:10.6084/m9.figshare.c.3968970	https://doi.org/10.6084/m9.figshare.c.3968970
s231	Stomach flushing	Stomach contents analysis	s231_analysis	dataset.csv	figshare	doi:10.6084/m9.figshare.c.3968970	https://doi.org/10.6084/m9.figshare.c.3968970	Stomach contents analysis	misure.csv	figshare	doi:10.6084/m9.figshare.c.3968970	https://doi.org/10.6084/m9.figshare.c.3968970
s232	Stomach flushing	Stomach contents analysis	s232_analysis	dataset.csv	figshare	doi:10.6084/m9.figshare.c.3968970	https://doi.org/10.6084/m9.figshare.c.3968970	Stomach contents analysis	misure.csv	figshare	doi:10.6084/m9.figshare.c.3968970	https://doi.org/10.6084/m9.figshare.c.3968970
s233	Stomach flushing	Stomach contents analysis	s233_analysis	dataset.csv	figshare	doi:10.6084/m9.figshare.c.3968970	https://doi.org/10.6084/m9.figshare.c.3968970	Stomach contents analysis	misure.csv	figshare	doi:10.6084/m9.figshare.c.3968970	https://doi.org/10.6084/m9.figshare.c.3968970
s234	Stomach flushing	Stomach contents analysis	s234_analysis	dataset.csv	figshare	doi:10.6084/m9.figshare.c.3968970	https://doi.org/10.6084/m9.figshare.c.3968970	Stomach contents analysis	misure.csv	figshare	doi:10.6084/m9.figshare.c.3968970	https://doi.org/10.6084/m9.figshare.c.3968970
s235	Stomach flushing	Stomach contents analysis	s235_analysis	dataset.csv	figshare	doi:10.6084/m9.figshare.c.3968970	https://doi.org/10.6084/m9.figshare.c.3968970	Stomach contents analysis	misure.csv	figshare	doi:10.6084/m9.figshare.c.3968970	https://doi.org/10.6084/m9.figshare.c.3968970
s236	Stomach flushing	Stomach contents analysis	s236_analysis	dataset.csv	figshare	doi:10.6084/m9.figshare.c.3968970	https://doi.org/10.6084/m9.figshare.c.3968970	Stomach contents analysis	misure.csv	figshare	doi:10.6084/m9.figshare.c.3968970	https://doi.org/10.6084/m9.figshare.c.3968970
s237	Stomach flushing	Stomach contents analysis	s237_analysis	dataset.csv	figshare	doi:10.6084/m9.figshare.c.3968970	https://doi.org/10.6084/m9.figshare.c.3968970	Stomach contents analysis	misure.csv	figshare	doi:10.6084/m9.figshare.c.3968970	https://doi.org/10.6084/m9.figshare.c.3968970
s238	Stomach flushing	Stomach contents analysis	s238_analysis	dataset.csv	figshare	doi:10.6084/m9.figshare.c.3968970	https://doi.org/10.6084/m9.figshare.c.3968970	Stomach contents analysis	misure.csv	figshare	doi:10.6084/m9.figshare.c.3968970	https://doi.org/10.6084/m9.figshare.c.3968970
s239	Stomach flushing	Stomach contents analysis	s239_analysis	dataset.csv	figshare	doi:10.6084/m9.figshare.c.3968970	https://doi.org/10.6084/m9.figshare.c.3968970	Stomach contents analysis	misure.csv	figshare	doi:10.6084/m9.figshare.c.3968970	https://doi.org/10.6084/m9.figshare.c.3968970
s240	Stomach flushing	Stomach contents analysis	s240_analysis	dataset.csv	figshare	doi:10.6084/m9.figshare.c.3968970	https://doi.org/10.6084/m9.figshare.c.3968970	Stomach contents analysis	misure.csv	figshare	doi:10.6084/m9.figshare.c.3968970	https://doi.org/10.6084/m9.figshare.c.3968970
s241	Stomach flushing	Stomach contents analysis	s241_analysis	dataset.csv	figshare	doi:10.6084/m9.figshare.c.3968970	https://doi.org/10.6084/m9.figshare.c.3968970	Stomach contents analysis	misure.csv	figshare	doi:10.6084/m9.figshare.c.3968970	https://doi.org/10.6084/m9.figshare.c.3968970
s242	Stomach flushing	Stomach contents analysis	s242_analysis	dataset.csv	figshare	doi:10.6084/m9.figshare.c.3968970	https://doi.org/10.6084/m9.figshare.c.3968970	Stomach contents analysis	misure.csv	figshare	doi:10.6084/m9.figshare.c.3968970	https://doi.org/10.6084/m9.figshare.c.3968970
s243	Stomach flushing	Stomach contents analysis	s243_analysis	dataset.csv	figshare	doi:10.6084/m9.figshare.c.3968970	https://doi.org/10.6084/m9.figshare.c.3968970	Stomach contents analysis	misure.csv	figshare	doi:10.6084/m9.figshare.c.3968970	https://doi.org/10.6084/m9.figshare.c.3968970
s244	Stomach flushing	Stomach contents analysis	s244_analysis	dataset.csv	figshare	doi:10.6084/m9.figshare.c.3968970	https://doi.org/10.6084/m9.figshare.c.3968970	Stomach contents analysis	misure.csv	figshare	doi:10.6084/m9.figshare.c.3968970	https://doi.org/10.6084/m9.figshare.c.3968970
s245	Stomach flushing	Stomach contents analysis	s245_analysis	dataset.csv	figshare	doi:10.6084/m9.figshare.c.3968970	https://doi.org/10.6084/m9.figshare.c.3968970	Stomach contents analysis	misure.csv	figshare	doi:10.6084/m9.figshare.c.3968970	https://doi.org/10.6084/m9.figshare.c.3968970
s246	Stomach flushing	Stomach contents analysis	s246_analysis	dataset.csv	figshare	doi:10.6084/m9.figshare.c.3968970	https://doi.org/10.6084/m9.figshare.c.3968970	Stomach contents analysis	misure.csv	figshare	doi:10.6084/m9.figshare.c.3968970	https://doi.org/10.6084/m9.figshare.c.3968970
s247	Stomach flushing	Stomach contents analysis	s247_analysis	dataset.csv	figshare	doi:10.6084/m9.figshare.c.3968970	https://doi.org/10.6084/m9.figshare.c.3968970	Stomach contents analysis	misure.csv	figshare	doi:10.6084/m9.figshare.c.3968970	https://doi.org/10.6084/m9.figshare.c.3968970
s248	Stomach flushing	Stomach contents analysis	s248_analysis	dataset.csv	figshare	doi:10.6084/m9.figshare.c.3968970	https://doi.org/10.6084/m9.figshare.c.3968970	Stomach contents analysis	misure.csv	figshare	doi:10.6084/m9.figshare.c.3968970	https://doi.org/10.6084/m9.figshare.c.3968970
s249	Stomach flushing	Stomach contents analysis	s249_analysis	dataset.csv	figshare	doi:10.6084/m9.figshare.c.3968970	https://doi.org/10.6084/m9.figshare.c.3968970	Stomach contents analysis	misure.csv	figshare	doi:10.6084/m9.figshare.c.3968970	https://doi.org/10.6084/m9.figshare.c.3968970
s250	Stomach flushing	Stomach contents analysis	s250_analysis	dataset.csv	figshare	doi:10.6084/m9.figshare.c.3968970	https://doi.org/10.6084/m9.figshare.c.3968970	Stomach contents analysis	misure.csv	figshare	doi:10.6084/m9.figshare.c.3968970	https://doi.org/10.6084/m9.figshare.c.3968970
s251	Stomach flushing	Stomach contents analysis	s251_analysis	dataset.csv	figshare	doi:10.6084/m9.figshare.c.3968970	https://doi.org/10.6084/m9.figshare.c.3968970	Stomach contents analysis	misure.csv	figshare	doi:10.6084/m9.figshare.c.3968970	https://doi.org/10.6084/m9.figshare.c.3968970
s252	Stomach flushing	Stomach contents analysis	s252_analysis	dataset.csv	figshare	doi:10.6084/m9.figshare.c.3968970	https://doi.org/10.6084/m9.figshare.c.3968970	Stomach contents analysis	misure.csv	figshare	doi:10.6084/m9.figshare.c.3968970	https://doi.org/10.6084/m9.figshare.c.3968970
s253	Stomach flushing	Stomach contents analysis	s253_analysis	dataset.csv	figshare	doi:10.6084/m9.figshare.c.3968970	https://doi.org/10.6084/m9.figshare.c.3968970	Stomach contents analysis	misure.csv	figshare	doi:10.6084/m9.figshare.c.3968970	https://doi.org/10.6084/m9.figshare.c.3968970
s254	Stomach flushing	Stomach contents analysis	s254_analysis	dataset.csv	figshare	doi:10.6084/m9.figshare.c.3968970	https://doi.org/10.6084/m9.figshare.c.3968970	Stomach contents analysis	misure.csv	figshare	doi:10.6084/m9.figshare.c.3968970	https://doi.org/10.6084/m9.figshare.c.3968970
s255	Stomach flushing	Stomach contents analysis	s255_analysis	dataset.csv	figshare	doi:10.6084/m9.figshare.c.3968970	https://doi.org/10.6084/m9.figshare.c.3968970	Stomach contents analysis	misure.csv	figshare	doi:10.6084/m9.figshare.c.3968970	https://doi.org/10.6084/m9.figshare.c.3968970
s256	Stomach flushing	Stomach contents analysis	s256_analysis	dataset.csv	figshare	doi:10.6084/m9.figshare.c.3968970	https://doi.org/10.6084/m9.figshare.c.3968970	Stomach contents analysis	misure.csv	figshare	doi:10.6084/m9.figshare.c.3968970	https://doi.org/10.6084/m9.figshare.c.3968970
s257	Stomach flushing	Stomach contents analysis	s257_analysis	dataset.csv	figshare	doi:10.6084/m9.figshare.c.3968970	https://doi.org/10.6084/m9.figshare.c.3968970	Stomach contents analysis	misure.csv	figshare	doi:10.6084/m9.figshare.c.3968970	https://doi.org/10.6084/m9.figshare.c.3968970
s258	Stomach flushing	Stomach contents analysis	s258_analysis	dataset.csv	figshare	doi:10.6084/m9.figshare.c.3968970	https://doi.org/10.6084/m9.figshare.c.3968970	Stomach contents analysis	misure.csv	figshare	doi:10.6084/m9.figshare.c.3968970	https://doi.org/10.6084/m9.figshare.c.3968970
s259	Stomach flushing	Stomach contents analysis	s259_analysis	dataset.csv	figshare	doi:10.6084/m9.figshare.c.3968970	https://doi.org/10.6084/m9.figshare.c.3968970	Stomach contents analysis	misure.csv	figshare	doi:10.6084/m9.figshare.c.3968970	https://doi.org/10.6084/m9.figshare.c.3968970
s260	Stomach flushing	Stomach contents analysis	s260_analysis	dataset.csv	figshare	doi:10.6084/m9.figshare.c.3968970	https://doi.org/10.6084/m9.figshare.c.3968970	Stomach contents analysis	misure.csv	figshare	doi:10.6084/m9.figshare.c.3968970	https://doi.org/10.6084/m9.figshare.c.3968970
s261	Stomach flushing	Stomach contents analysis	s261_analysis	dataset.csv	figshare	doi:10.6084/m9.figshare.c.3968970	https://doi.org/10.6084/m9.figshare.c.3968970	Stomach contents analysis	misure.csv	figshare	doi:10.6084/m9.figshare.c.3968970	https://doi.org/10.6084/m9.figshare.c.3968970
s262	Stomach flushing	Stomach contents analysis	s262_analysis	dataset.csv	figshare	doi:10.6084/m9.figshare.c.3968970	https://doi.org/10.6084/m9.figshare.c.3968970	Stomach contents analysis	misure.csv	figshare	doi:10.6084/m9.figshare.c.3968970	https://doi.org/10.6084/m9.figshare.c.3968970
s263	Stomach flushing	Stomach contents analysis	s263_analysis	dataset.csv	figshare	doi:10.6084/m9.figshare.c.3968970	https://doi.org/10.6084/m9.figshare.c.3968970	Stomach contents analysis	misure.csv	figshare	doi:10.6084/m9.figshare.c.3968970	https://doi.org/10.6084/m9.figshare.c.3968970
s264	Stomach flushing	Stomach contents analysis	s264_analysis	dataset.csv	figshare	doi:10.6084/m9.figshare.c.3968970	https://doi.org/10.6084/m9.figshare.c.3968970	Stomach contents analysis	misure.csv	figshare	doi:10.6084/m9.figshare.c.3968970	https://doi.org/10.6084/m9.figshare.c.3968970
s265	Stomach flushing	Stomach contents analysis	s265_analysis	dataset.csv	figshare	doi:10.6084/m9.figshare.c.3968970	https://doi.org/10.6084/m9.figshare.c.3968970	Stomach contents analysis	misure.csv	figshare	doi:10.6084/m9.figshare.c.3968970	https://doi.org/10.6084/m9.figshare.c.3968970
s266	Stomach flushing	Stomach contents analysis	s266_analysis	dataset.csv	figshare	doi:10.6084/m9.figshare.c.3968970	https://doi.org/10.6084/m9.figshare.c.3968970	Stomach contents analysis	misure.csv	figshare	doi:10.6084/m9.figshare.c.3968970	https://doi.org/10.6084/m9.figshare.c.3968970
s267	Stomach flushing	Stomach contents analysis	s267_analysis	dataset.csv	figshare	doi:10.6084/m9.figshare.c.3968970	https://doi.org/10.6084/m9.figshare.c.3968970	Stomach contents analysis	misure.csv	figshare	doi:10.6084/m9.figshare.c.3968970	https://doi.org/10.6084/m9.figshare.c.3968970
s268	Stomach flushing	Stomach contents analysis	s268_analysis	dataset.csv	figshare	doi:10.6084/m9.figshare.c.3968970	https://doi.org/10.6084/m9.figshare.c.3968970	Stomach contents analysis	misure.csv	figshare	doi:10.6084/m9.figshare.c.3968970	https://doi.org/10.6084/m9.figshare.c.3968970
s269	Stomach flushing	Stomach contents analysis	s269_analysis	dataset.csv	figshare	doi:10.6084/m9.figshare.c.3968970	https://doi.org/10.6084/m9.figshare.c.3968970	Stomach contents analysis	misure.csv	figshare	doi:10.6084/m9.figshare.c.3968970	https://doi.org/10.6084/m9.figshare.c.3968970
s270	Stomach flushing	Stomach contents analysis	s270_analysis	dataset.csv	figshare	doi:10.6084/m9.figshare.c.3968970	https://doi.org/10.6084/m9.figshare.c.3968970	Stomach contents analysis	misure.csv	figshare	doi:10.6084/m9.figshare.c.3968970	https://doi.org/10.6084/m9.figshare.c.3968970
s271	Stomach flushing	Stomach contents analysis	s271_analysis	dataset.csv	figshare	doi:10.6084/m9.figshare.c.3968970	https://doi.org/10.6084/m9.figshare.c.3968970	Stomach contents analysis	misure.csv	figshare	doi:10.6084/m9.figshare.c.3968970	https://doi.org/10.6084/m9.figshare.c.3968970
s272	Stomach flushing	Stomach contents analysis	s272_analysis	dataset.csv	figshare	doi:10.6084/m9.figshare.c.3968970	https://doi.org/10.6084/m9.figshare.c.3968970	Stomach contents analysis	misure.csv	figshare	doi:10.6084/m9.figshare.c.3968970	https://doi.org/10.6084/m9.figshare.c.3968970
s273	Stomach flushing	Stomach contents analysis	s273_analysis	dataset.csv	figshare	doi:10.6084/m9.figshare.c.3968970	https://doi.org/10.6084/m9.figshare.c.3968970	Stomach contents analysis	misure.csv	figshare	doi:10.6084/m9.figshare.c.3968970	https://doi.org/10.6084/m9.figshare.c.3968970
s274	Stomach flushing	Stomach contents analysis	s274_analysis	dataset.csv	figshare	doi:10.6084/m9.figshare.c.3968970	https://doi.org/10.6084/m9.figshare.c.3968970	Stomach contents analysis	misure.csv	figshare	doi:10.6084/m9.figshare.c.3968970	https://doi.org/10.6084/m9.figshare.c.3968970
s275	Stomach flushing	Stomach contents analysis	s275_analysis	dataset.csv	figshare	doi:10.6084/m9.figshare.c.3968970	https://doi.org/10.6084/m9.figshare.c.3968970	Stomach contents analysis	misure.csv	figshare	doi:10.6084/m9.figshare.c.3968970	https://doi.org/10.6084/m9.figshare.c.3968970
s276	Stomach flushing	Stomach contents analysis	s276_analysis	dataset.csv	figshare	doi:10.6084/m9.figshare.c.3968970	https://doi.org/10.6084/m9.figshare.c.3968970	Stomach contents analysis	misure.csv	figshare	doi:10.6084/m9.figshare.c.3968970	https://doi.org/10.6084/m9.figshare.c.3968970
s277	Stomach flushing	Stomach contents analysis	s277_analysis	dataset.csv	figshare	doi:10.6084/m9.figshare.c.3968970	https://doi.org/10.6084/m9.figshare.c.3968970	Stomach contents analysis	misure.csv	figshare	doi:10.6084/m9.figshare.c.3968970	https://doi.org/10.6084/m9.figshare.c.3968970
s278	Stomach flushing	Stomach contents analysis	s278_analysis	dataset.csv	figshare	doi:10.6084/m9.figshare.c.3968970	https://doi.org/10.6084/m9.figshare.c.3968970	Stomach contents analysis	misure.csv	figshare	doi:10.6084/m9.figshare.c.3968970	https://doi.org/10.6084/m9.figshare.c.3968970
s279	Stomach flushing	Stomach contents analysis	s279_analysis	dataset.csv	figshare	doi:10.6084/m9.figshare.c.3968970	https://doi.org/10.6084/m9.figshare.c.3968970	Stomach contents analysis	misure.csv	figshare	doi:10.6084/m9.figshare.c.3968970	https://doi.org/10.6084/m9.figshare.c.3968970
s280	Stomach flushing	Stomach contents analysis	s280_analysis	dataset.csv	figshare	doi:10.6084/m9.figshare.c.3968970	https://doi.org/10.6084/m9.figshare.c.3968970	Stomach contents analysis	misure.csv	figshare	doi:10.6084/m9.figshare.c.3968970	https://doi.org/10.6084/m9.figshare.c.3968970
s281	Stomach flushing	Stomach contents analysis	s281_analysis	dataset.csv	figshare	doi:10.6084/m9.figshare.c.3968970	https://doi.org/10.6084/m9.figshare.c.3968970	Stomach contents analysis	misure.csv	figshare	doi:10.6084/m9.figshare.c.3968970	https://doi.org/10.6084/m9.figshare.c.3968970
s282	Stomach flushing	Stomach contents analysis	s282_analysis	dataset.csv	figshare	doi:10.6084/m9.figshare.c.3968970	https://doi.org/10.6084/m9.figshare.c.3968970	Stomach contents analysis	misure.csv	figshare	doi:10.6084/m9.figshare.c.3968970	https://doi.org/10.6084/m9.figshare.c.3968970
s283	Stomach flushing	Stomach contents analysis	s283_analysis	dataset.csv	figshare	doi:10.6084/m9.figshare.c.3968970	https://doi.org/10.6084/m9.figshare.c.3968970	Stomach contents analysis	misure.csv	figshare	doi:10.6084/m9.figshare.c.3968970	https://doi.org/10.6084/m9.figshare.c.3968970
s284	Stomach flushing	Stomach contents analysis	s284_analysis	dataset.csv	figshare	doi:10.6084/m9.figshare.c.3968970	https://doi.org/10.6084/m9.figshare.c.3968970	Stomach contents analysis	misure.csv	figshare	doi:10.6084/m9.figshare.c.3968970	https://doi.org/10.6084/m9.figshare.c.3968970
s285	Stomach flushing	Stomach contents analysis	s285_analysis	dataset.csv	figshare	doi:10.6084/m9.figshare.c.3968970	https://doi.org/10.6084/m9.figshare.c.3968970	Stomach contents analysis	misure.csv	figshare	doi:10.6084/m9.figshare.c.3968970	https://doi.org/10.6084/m9.figshare.c.3968970
s286	Stomach flushing	Stomach contents analysis	s286_analysis	dataset.csv	figshare	doi:10.6084/m9.figshare.c.3968970	https://doi.org/10.6084/m9.figshare.c.3968970	Stomach contents analysis	misure.csv	figshare	doi:10.6084/m9.figshare.c.3968970	https://doi.org/10.6084/m9.figshare.c.3968970
s287	Stomach flushing	Stomach contents analysis	s287_analysis	dataset.csv	figshare	doi:10.6084/m9.figshare.c.3968970	https://doi.org/10.6084/m9.figshare.c.3968970	Stomach contents analysis	misure.csv	figshare	doi:10.6084/m9.figshare.c.3968970	https://doi.org/10.6084/m9.figshare.c.3968970
s288	Stomach flushing	Stomach contents analysis	s288_analysis	dataset.csv	figshare	doi:10.6084/m9.figshare.c.3968970	https://doi.org/10.6084/m9.figshare.c.3968970	Stomach contents analysis	misure.csv	figshare	doi:10.6084/m9.figshare.c.3968970	https://doi.org/10.6084/m9.figshare.c.3968970
s289	Stomach flushing	Stomach contents analysis	s289_analysis	dataset.csv	figshare	doi:10.6084/m9.figshare.c.3968970	https://doi.org/10.6084/m9.figshare.c.3968970	Stomach contents analysis	misure.csv	figshare	doi:10.6084/m9.figshare.c.3968970	https://doi.org/10.6084/m9.figshare.c.3968970
s290	Stomach flushing	Stomach contents analysis	s290_analysis	dataset.csv	figshare	doi:10.6084/m9.figshare.c.3968970	https://doi.org/10.6084/m9.figshare.c.3968970	Stomach contents analysis	misure.csv	figshare	doi:10.6084/m9.figshare.c.3968970	https://doi.org/10.6084/m9.figshare.c.3968970
s291	Stomach flushing	Stomach contents analysis	s291_analysis	dataset.csv	figshare	doi:10.6084/m9.figshare.c.3968970	https://doi.org/10.6084/m9.figshare.c.3968970	Stomach contents analysis	misure.csv	figshare	doi:10.6084/m9.figshare.c.3968970	https://doi.org/10.6084/m9.figshare.c.3968970
s292	Stomach flushing	Stomach contents analysis	s292_analysis	dataset.csv	figshare	doi:10.6084/m9.figshare.c.3968970	https://doi.org/10.6084/m9.figshare.c.3968970	Stomach contents analysis	misure.csv	figshare	doi:10.6084/m9.figshare.c.3968970	https://doi.org/10.6084/m9.figshare.c.3968970
s293	Stomach flushing	Stomach contents analysis	s293_analysis	dataset.csv	figshare	doi:10.6084/m9.figshare.c.3968970	https://doi.org/10.6084/m9.figshare.c.3968970	Stomach contents analysis	misure.csv	figshare	doi:10.6084/m9.figshare.c.3968970	https://doi.org/10.6084/m9.figshare.c.3968970
s294	Stomach flushing	Stomach contents analysis	s294_analysis	dataset.csv	figshare	doi:10.6084/m9.figshare.c.3968970	https://doi.org/10.6084/m9.figshare.c.3968970	Stomach contents analysis	misure.csv	figshare	doi:10.6084/m9.figshare.c.3968970	https://doi.org/10.6084/m9.figshare.c.3968970
s295	Stomach flushing	Stomach contents analysis	s295_analysis	dataset.csv	figshare	doi:10.6084/m9.figshare.c.3968970	https://doi.org/10.6084/m9.figshare.c.3968970	Stomach contents analysis	misure.csv	figshare	doi:10.6084/m9.figshare.c.3968970	https://doi.org/10.6084/m9.figshare.c.3968970
s296	Stomach flushing	Stomach contents analysis	s296_analysis	dataset.csv	figshare	doi:10.6084/m9.figshare.c.3968970	https://doi.org/10.6084/m9.figshare.c.3968970	Stomach contents analysis	misure.csv	figshare	doi:10.6084/m9.figshare.c.3968970	https://doi.org/10.6084/m9.figshare.c.3968970
s297	Stomach flushing	Stomach contents analysis	s297_analysis	dataset.csv	figshare	doi:10.6084/m9.figshare.c.3968970	https://doi.org/10.6084/m9.figshare.c.3968970	Stomach contents analysis	misure.csv	figshare	doi:10.6084/m9.figshare.c.3968970	https://doi.org/10.6084/m9.figshare.c.3968970
s298	Stomach flushing	Stomach contents analysis	s298_analysis	dataset.csv	figshare	doi:10.6084/m9.figshare.c.3968970	https://doi.org/10.6084/m9.figshare.c.3968970	Stomach contents analysis	misure.csv	figshare	doi:10.6084/m9.figshare.c.3968970	https://doi.org/10.6084/m9.figshare.c.3968970
s299	Stomach flushing	Stomach contents analysis	s299_analysis	dataset.csv	figshare	doi:10.6084/m9.figshare.c.3968970	https://doi.org/10.6084/m9.figshare.c.3968970	Stomach contents analysis	misure.csv	figshare	doi:10.6084/m9.figshare.c.3968970	https://doi.org/10.6084/m9.figshare.c.3968970
s300	Stomach flushing	Stomach contents analysis	s300_analysis	dataset.csv	figshare	doi:10.6084/m9.figshare.c.3968970	https://doi.org/10.6084/m9.figshare.c.3968970	Stomach contents analysis	misure.csv	figshare	doi:10.6084/m9.figshare.c.3968970	https://doi.org/10.6084/m9.figshare.c.3968970
s301	Stomach flushing	Stomach contents analysis	s301_analysis	dataset.csv	figshare	doi:10.6084/m9.figshare.c.3968970	https://doi.org/10.6084/m9.figshare.c.3968970	Stomach contents analysis	misure.csv	figshare	doi:10.6084/m9.figshare.c.3968970	https://doi.org/10.6084/m9.figshare.c.3968970
s302	Stomach flushing	Stomach contents analysis	s302_analysis	dataset.csv	figshare	doi:10.6084/m9.figshare.c.3968970	https://doi.org/10.6084/m9.figshare.c.3968970	Stomach contents analysis	misure.csv	figshare	doi:10.6084/m9.figshare.c.3968970	https://doi.org/10.6084/m9.figshare.c.3968970
s303	Stomach flushing	Stomach contents analysis	s303_analysis	dataset.csv	figshare	doi:10.6084/m9.figshare.c.3968970	https://doi.org/10.6084/m9.figshare.c.3968970	Stomach contents analysis	misure.csv	figshare	doi:10.6084/m9.figshare.c.3968970	https://doi.org/10.6084/m9.figshare.c.3968970
s304	Stomach flushing	Stomach contents analysis	s304_analysis	dataset.csv	figshare	doi:10.6084/m9.figshare.c.3968970	https://doi.org/10.6084/m9.figshare.c.3968970	Stomach contents analysis	misure.csv	figshare	doi:10.6084/m9.figshare.c.3968970	https://doi.org/10.6084/m9.figshare.c.3968970
s305	Stomach flushing	Stomach contents analysis	s305_analysis	dataset.csv	figshare	doi:10.6084/m9.figshare.c.3968970	https://doi.org/10.6084/m9.figshare.c.3968970	Stomach contents analysis	misure.csv	figshare	doi:10.6084/m9.figshare.c.3968970	https://doi.org/10.6084/m9.figshare.c.3968970
s306	Stomach flushing	Stomach contents analysis	s306_analysis	dataset.csv	figshare	doi:10.6084/m9.figshare.c.3968970	https://doi.org/10.6084/m9.figshare.c.3968970	Stomach contents analysis	misure.csv	figshare	doi:10.6084/m9.figshare.c.3968970	https://doi.org/10.6084/m9.figshare.c.3968970
s307	Stomach flushing	Stomach contents analysis	s307_analysis	dataset.csv	figshare	doi:10.6084/m9.figshare.c.3968970	https://doi.org/10.6084/m9.figshare.c.3968970	Stomach contents analysis	misure.csv	figshare	doi:10.6084/m9.figshare.c.3968970	https://doi.org/10.6084/m9.figshare.c.3968970
s308	Stomach flushing	Stomach contents analysis	s308_analysis	dataset.csv	figshare	doi:10.6084/m9.figshare.c.3968970	https://doi.org/10.6084/m9.figshare.c.3968970	Stomach contents analysis	misure.csv	figshare	doi:10.6084/m9.figshare.c.3968970	https://doi.org/10.6084/m9.figshare.c.3968970
s309	Stomach flushing	Stomach contents analysis	s309_analysis	dataset.csv	figshare	doi:10.6084/m9.figshare.c.3968970	https://doi.org/10.6084/m9.figshare.c.3968970	Stomach contents analysis	misure.csv	figshare	doi:10.6084/m9.figshare.c.3968970	https://doi.org/10.6084/m9.figshare.c.3968970
s310	Stomach flushing	Stomach contents analysis	s310_analysis	dataset.csv	figshare	doi:10.6084/m9.figshare.c.3968970	https://doi.org/10.6084/m9.figshare.c.3968970	Stomach contents analysis	misure.csv	figshare	doi:10.6084/m9.figshare.c.3968970	https://doi.org/10.6084/m9.figshare.c.3968970
s311	Stomach flushing	Stomach contents analysis	s311_analysis	dataset.csv	figshare	doi:10.6084/m9.figshare.c.3968970	https://doi.org/10.6084/m9.figshare.c.3968970	Stomach contents analysis	misure.csv	figshare	doi:10.6084/m9.figshare.c.3968970	https://doi.org/10.6084/m9.figshare.c.3968970
s312	Stomach flushing	Stomach contents analysis	s312_analysis	dataset.csv	figshare	doi:10.6084/m9.figshare.c.3968970	https://doi.org/10.6084/m9.figshare.c.3968970	Stomach contents analysis	misure.csv	figshare	doi:10.6084/m9.figshare.c.3968970	https://doi.org/10.6084/m9.figshare.c.3968970
s313	Stomach flushing	Stomach contents analysis	s313_analysis	dataset.csv	figshare	doi:10.6084/m9.figshare.c.3968970	https://doi.org/10.6084/m9.figshare.c.3968970	Stomach contents analysis	misure.csv	figshare	doi:10.6084/m9.figshare.c.3968970	https://doi.org/10.6084/m9.figshare.c.3968970
s314	Stomach flushing	Stomach contents analysis	s314_analysis	dataset.csv	figshare	doi:10.6084/m9.figshare.c.3968970	https://doi.org/10.6084/m9.figshare.c.3968970	Stomach contents analysis	misure.csv	figshare	doi:10.6084/m9.figshare.c.3968970	https://doi.org/10.6084/m9.figshare.c.3968970
s315	Stomach flushing	Stomach contents analysis	s315_analysis	dataset.csv	figshare	doi:10.6084/m9.figshare.c.3968970	https://doi.org/10.6084/m9.figshare.c.3968970	Stomach contents analysis	misure.csv	figshare	doi:10.6084/m9.figshare.c.3968970	https://doi.org/10.6084/m9.figshare.c.3968970
s316	Stomach flushing	Stomach contents analysis	s316_analysis	dataset.csv	figshare	doi:10.6084/m9.figshare.c.3968970	https://doi.org/10.6084/m9.figshare.c.3968970	Stomach contents analysis	misure.csv	figshare	doi:10.6084/m9.figshare.c.3968970	https://doi.org/10.6084/m9.figshare.c.3968970
s317	Stomach flushing	Stomach contents analysis	s317_analysis	dataset.csv	figshare	doi:10.6084/m9.figshare.c.3968970	https://doi.org/10.6084/m9.figshare.c.3968970	Stomach contents analysis	misure.csv	figshare	doi:10.6084/m9.figshare.c.3968970	https://doi.org/10.6084/m9.figshare.c.3968970
s318	Stomach flushing	Stomach contents analysis	s318_analysis	dataset.csv	figshare	doi:10.6084/m9.figshare.c.3968970	https://doi.org/10.6084/m9.figshare.c.3968970	Stomach contents analysis	misure.csv	figshare	doi:10.6084/m9.figshare.c.3968970	https://doi.org/10.6084/m9.figshare.c.3968970
s319	Stomach flushing	Stomach contents analysis	s319_analysis	dataset.csv	figshare	doi:10.6084/m9.figshare.c.3968970	https://doi.org/10.6084/m9.figshare.c.3968970	Stomach contents analysis	misure.csv	figshare	doi:10.6084/m9.figshare.c.3968970	https://doi.org/10.6084/m9.figshare.c.3968970
s320	Stomach flushing	Stomach contents analysis	s320_analysis	dataset.csv	figshare	doi:10.6084/m9.figshare.c.3968970	https://doi.org/10.6084/m9.figshare.c.3968970	Stomach contents analysis	misure.csv	figshare	doi:10.6084/m9.figshare.c.3968970	https://doi.org/10.6084/m9.figshare.c.3968970
s321	Stomach flushing	Stomach contents analysis	s321_analysis	dataset.csv	figshare	doi:10.6084/m9.figshare.c.3968970	https://doi.org/10.6084/m9.figshare.c.3968970	Stomach contents analysis	misure.csv	figshare	doi:10.6084/m9.figshare.c.3968970	https://doi.org/10.6084/m9.figshare.c.3968970
s322	Stomach flushing	Stomach contents analysis	s322_analysis	dataset.csv	figshare	doi:10.6084/m9.figshare.c.3968970	https://doi.org/10.6084/m9.figshare.c.3968970	Stomach contents analysis	misure.csv	figshare	doi:10.6084/m9.figshare.c.3968970	https://doi.org/10.6084/m9.figshare.c.3968970
s323	Stomach flushing	Stomach contents analysis	s323_analysis	dataset.csv	figshare	doi:10.6084/m9.figshare.c.3968970	https://doi.org/10.6084/m9.figshare.c.3968970	Stomach contents analysis	misure.csv	figshare	doi:10.6084/m9.figshare.c.3968970	https://doi.org/10.6084/m9.figshare.c.3968970
s324	Stomach flushing	Stomach contents analysis	s324_analysis	dataset.csv	figshare	doi:10.6084/m9.figshare.c.3968970	https://doi.org/10.6084/m9.figshare.c.3968970	Stomach contents analysis	misure.csv	figshare	doi:10.6084/m9.figshare.c.3968970	https://doi.org/10.6084/m9.figshare.c.3968970
s325	Stomach flushing	Stomach contents analysis	s325_analysis	dataset.csv	figshare	doi:10.6084/m9.figshare.c.3968970	https://doi.org/10.6084/m9.figshare.c.3968970	Stomach contents analysis	misure.csv	figshare	doi:10.6084/m9.figshare.c.3968970	https://doi.org/10.6084/m9.figshare.c.3968970
s326	Stomach flushing	Stomach contents analysis	s326_analysis	dataset.csv	figshare	doi:10.6084/m9.figshare.c.3968970	https://doi.org/10.6084/m9.figshare.c.3968970	Stomach contents analysis	misure.csv	figshare	doi:10.6084/m9.figshare.c.3968970	https://doi.org/10.6084/m9.figshare.c.3968970
s327	Stomach flushing	Stomach contents analysis	s327_analysis	dataset.csv	figshare	doi:10.6084/m9.figshare.c.3968970	https://doi.org/10.6084/m9.figshare.c.3968970	Stomach contents analysis	misure.csv	figshare	doi:10.6084/m9.figshare.c.3968970	https://doi.org/10.6084/m9.figshare.c.3968970
s328	Stomach flushing	Stomach contents analysis	s328_analysis	dataset.csv	figshare	doi:10.6084/m9.figshare.c.3968970	https://doi.org/10.6084/m9.figshare.c.3968970	Stomach contents analysis	misure.csv	figshare	doi:10.6084/m9.figshare.c.3968970	https://doi.org/10.6084/m9.figshare.c.3968970
s329	Stomach flushing	Stomach contents analysis	s329_analysis	dataset.csv	figshare	doi:10.6084/m9.figshare.c.3968970	https://doi.org/10.6084/m9.figshare.c.3968970	Stomach contents analysis	misure.csv	figshare	doi:10.6084/m9.figshare.c.3968970	https://doi.org/10.6084/m9.figshare.c.3968970
s330	Stomach flushing	Stomach contents analysis	s330_analysis	dataset.csv	figshare	doi:10.6084/m9.figshare.c.3968970	https://doi.org/10.6084/m9.figshare.c.3968970	Stomach contents analysis	misure.csv	figshare	doi:10.6084/m9.figshare.c.3968970	https://doi.org/10.6084/m9.figshare.c.3968970
s331	Stomach flushing	Stomach contents analysis	s331_analysis	dataset.csv	figshare	doi:10.6084/m9.figshare.c.3968970	https://doi.org/10.6084/m9.figshare.c.3968970	Stomach contents analysis	misure.csv	figshare	doi:10.6084/m9.figshare.c.3968970	https://doi.org/10.6084/m9.figshare.c.3968970
s332	Stomach flushing	Stomach contents analysis	s332_analysis	dataset.csv	figshare	doi:10.6084/m9.figshare.c.3968970	https://doi.org/10.6084/m9.figshare.c.3968970	Stomach contents analysis	misure.csv	figshare	doi:10.6084/m9.figshare.c.3968970	https://doi.org/10.6084/m9.figshare.c.3968970
s333	Stomach flushing	Stomach contents analysis	s333_analysis	dataset.csv	figshare	doi:10.6084/m9.figshare.c.3968970	https://doi.org/10.6084/m9.figshare.c.3968970	Stomach contents analysis	misure.csv	figshare	doi:10.6084/m9.figshare.c.3968970	https://doi.org/10.6084/m9.figshare.c.3968970
s334	Stomach flushing	Stomach contents analysis	s334_analysis	dataset.csv	figshare	doi:10.6084/m9.figshare.c.3968970	https://doi.org/10.6084/m9.figshare.c.3968970	Stomach contents analysis	misure.csv	figshare	doi:10.6084/m9.figshare.c.3968970	https://doi.org/10.6084/m9.figshare.c.3968970
s335	Stomach flushing	Stomach contents analysis	s335_analysis	dataset.csv	figshare	doi:10.6084/m9.figshare.c.3968970	https://doi.org/10.6084/m9.figshare.c.3968970	Stomach contents analysis	misure.csv	figshare	doi:10.6084/m9.figshare.c.3968970	https://doi.org/10.6084/m9.figshare.c.3968970
s336	Stomach flushing	Stomach contents analysis	s336_analysis	dataset.csv	figshare	doi:10.6084/m9.figshare.c.3968970	https://doi.org/10.6084/m9.figshare.c.3968970	Stomach contents analysis	misure.csv	figshare	doi:10.6084/m9.figshare.c.3968970	https://doi.org/10.6084/m9.figshare.c.3968970
s337	Stomach flushing	Stomach contents analysis	s337_analysis	dataset.csv	figshare	doi:10.6084/m9.figshare.c.3968970	https://doi.org/10.6084/m9.figshare.c.3968970	Stomach contents analysis	misure.csv	figshare	doi:10.6084/m9.figshare.c.3968970	https://doi.org/10.6084/m9.figshare.c.3968970
s338	Stomach flushing	Stomach contents analysis	s338_analysis	dataset.csv	figshare	doi:10.6084/m9.figshare.c.3968970	https://doi.org/10.6084/m9.figshare.c.3968970	Stomach contents analysis	misure.csv	figshare	doi:10.6084/m9.figshare.c.3968970	https://doi.org/10.6084/m9.figshare.c.3968970
s339	Stomach flushing	Stomach contents analysis	s339_analysis	dataset.csv	figshare	doi:10.6084/m9.figshare.c.3968970	https://doi.org/10.6084/m9.figshare.c.3968970	Stomach contents analysis	misure.csv	figshare	doi:10.6084/m9.figshare.c.3968970	https://doi.org/10.6084/m9.figshare.c.3968970
s340	Stomach flushing	Stomach contents analysis	s340_analysis	dataset.csv	figshare	doi:10.6084/m9.figshare.c.3968970	https://doi.org/10.6084/m9.figshare.c.3968970	Stomach contents analysis	misure.csv	figshare	doi:10.6084/m9.figshare.c.3968970	https://doi.org/10.6084/m9.figshare.c.3968970
s341	Stomach flushing	Stomach contents analysis	s341_analysis	dataset.csv	figshare	doi:10.6084/m9.figshare.c.3968970	https://doi.org/10.6084/m9.figshare.c.3968970	Stomach contents analysis	misure.csv	figshare	doi:10.6084/m9.figshare.c.3968970	https://doi.org/10.6084/m9.figshare.c.3968970
s342	Stomach flushing	Stomach contents analysis	s342_analysis	dataset.csv	figshare	doi:10.6084/m9.figshare.c.3968970	https://doi.org/10.6084/m9.figshare.c.3968970	Stomach contents analysis	misure.csv	figshare	doi:10.6084/m9.figshare.c.3968970	https://doi.org/10.6084/m9.figshare.c.3968970
s343	Stomach flushing	Stomach contents analysis	s343_analysis	dataset.csv	figshare	doi:10.6084/m9.figshare.c.3968970	https://doi.org/10.6084/m9.figshare.c.3968970	Stomach contents analysis	misure.csv	figshare	doi:10.6084/m9.figshare.c.3968970	https://doi.org/10.6084/m9.figshare.c.3968970
s344	Stomach flushing	Stomach contents analysis	s344_analysis	dataset.csv	figshare	doi:10.6084/m9.figshare.c.3968970	https://doi.org/10.6084/m9.figshare.c.3968970	Stomach contents analysis	misure.csv	figshare	doi:10.6084/m9.figshare.c.3968970	https://doi.org/10.6084/m9.figshare.c.3968970
s345	Stomach flushing	Stomach contents analysis	s345_analysis	dataset.csv	figshare	doi:10.6084/m9.figshare.c.3968970	https://doi.org/10.6084/m9.figshare.c.3968970	Stomach contents analysis	misure.csv	figshare	doi:10.6084/m9.figshare.c.3968970	https://doi.org/10.6084/m9.figshare.c.3968970
s346	Stomach flushing	Stomach contents analysis	s346_analysis	dataset.csv	figshare	doi:10.6084/m9.figshare.c.3968970	https://doi.org/10.6084/m9.figshare.c.3968970	Stomach contents analysis	misure.csv	figshare	doi:10.6084/m9.figshare.c.3968970	https://doi.org/10.6084/m9.figshare.c.3968970
s347	Stomach flushing	Stomach contents analysis	s347_analysis	dataset.csv	figshare	doi:10.6084/m9.figshare.c.3968970	https://doi.org/10.6084/m9.figshare.c.3968970	Stomach contents analysis	misure.csv	figshare	doi:10.6084/m9.figshare.c.3968970	https://doi.org/10.6084/m9.figshare.c.3968970
s348	Stomach flushing	Stomach contents analysis	s348_analysis	dataset.csv	figshare	doi:10.6084/m9.figshare.c.3968970	https://doi.org/10.6084/m9.figshare.c.3968970	Stomach contents analysis	misure.csv	figshare	doi:10.6084/m9.figshare.c.3968970	https://doi.org/10.6084/m9.figshare.c.3968970
s349	Stomach flushing	Stomach contents analysis	s349_analysis	dataset.csv	figshare	doi:10.6084/m9.figshare.c.3968970	https://doi.org/10.6084/m9.figshare.c.3968970	Stomach contents analysis	misure.csv	figshare	doi:10.6084/m9.figshare.c.3968970	https://doi.org/10.6084/m9.figshare.c.3968970
s350	Stomach flushing	Stomach contents analysis	s350_analysis	dataset.csv	figshare	doi:10.6084/m9.figshare.c.3968970	https://doi.org/10.6084/m9.figshare.c.3968970	Stomach contents analysis	misure.csv	figshare	doi:10.6084/m9.figshare.c.3968970	https://doi.org/10.6084/m9.figshare.c.3968970
s351	Stomach flushing	Stomach contents analysis	s351_analysis	dataset.csv	figshare	doi:10.6084/m9.figshare.c.3968970	https://doi.org/10.6084/m9.figshare.c.3968970	Stomach contents analysis	misure.csv	figshare	doi:10.6084/m9.figshare.c.3968970	https://doi.org/10.6084/m9.figshare.c.3968970
s352	Stomach flushing	Stomach contents analysis	s352_analysis	dataset.csv	figshare	doi:10.6084/m9.figshare.c.3968970	https://doi.org/10.6084/m9.figshare.c.3968970	Stomach contents analysis	misure.csv	figshare	doi:10.6084/m9.figshare.c.3968970	https://doi.org/10.6084/m9.figshare.c.3968970
s353	Stomach flushing	Stomach contents analysis	s353_analysis	dataset.csv	figshare	doi:10.6084/m9.figshare.c.3968970	https://doi.org/10.6084/m9.figshare.c.3968970	Stomach contents analysis	misure.csv	figshare	doi:10.6084/m9.figshare.c.3968970	https://doi.org/10.6084/m9.figshare.c.3968970
s354	Stomach flushing	Stomach contents analysis	s354_analysis	dataset.csv	figshare	doi:10.6084/m9.figshare.c.3968970	https://doi.org/10.6084/m9.figshare.c.3968970	Stomach contents analysis	misure.csv	figshare	doi:10.6084/m9.figshare.c.3968970	https://doi.org/10.6084/m9.figshare.c.3968970
s355	Stomach flushing	Stomach contents analysis	s355_analysis	dataset.csv	figshare	doi:10.6084/m9.figshare.c.3968970	https://doi.org/10.6084/m9.figshare.c.3968970	Stomach contents analysis	misure.csv	figshare	doi:10.6084/m9.figshare.c.3968970	https://doi.org/10.6084/m9.figshare.c.3968970
s356	Stomach flushing	Stomach contents analysis	s356_analysis	dataset.csv	figshare	doi:10.6084/m9.figshare.c.3968970	https://doi.org/10.6084/m9.figshare.c.3968970	Stomach contents analysis	misure.csv	figshare	doi:10.6084/m9.figshare.c.3968970	https://doi.org/10.6084/m9.figshare.c.3968970
s357	Stomach flushing	Stomach contents analysis	s357_analysis	dataset.csv	figshare	doi:10.6084/m9.figshare.c.3968970	https://doi.org/10.6084/m9.figshare.c.3968970	Stomach contents analysis	misure.csv	figshare	doi:10.6084/m9.figshare.c.3968970	https://doi.org/10.6084/m9.figshare.c.3968970
s358	Stomach flushing	Stomach contents analysis	s358_analysis	dataset.csv	figshare	doi:10.6084/m9.figshare.c.3968970	https://doi.org/10.6084/m9.figshare.c.3968970	Stomach contents analysis	misure.csv	figshare	doi:10.6084/m9.figshare.c.3968970	https://doi.org/10.6084/m9.figshare.c.3968970
s359	Stomach flushing	Stomach contents analysis	s359_analysis	dataset.csv	figshare	doi:10.6084/m9.figshare.c.3968970	https://doi.org/10.6084/m9.figshare.c.3968970	Stomach contents analysis	misure.csv	figshare	doi:10.6084/m9.figshare.c.3968970	https://doi.org/10.6084/m9.figshare.c.3968970
s360	Stomach flushing	Stomach contents analysis	s360_analysis	dataset.csv	figshare	doi:10.6084/m9.figshare.c.3968970	https://doi.org/10.6084/m9.figshare.c.3968970	Stomach contents analysis	misure.csv	figshare	doi:10.6084/m9.figshare.c.3968970	https://doi.org/10.6084/m9.figshare.c.3968970
s361	Stomach flushing	Stomach contents analysis	s361_analysis	dataset.csv	figshare	doi:10.6084/m9.figshare.c.3968970	https://doi.org/10.6084/m9.figshare.c.3968970	Stomach contents analysis	misure.csv	figshare	doi:10.6084/m9.figshare.c.3968970	https://doi.org/10.6084/m9.figshare.c.3968970
s362	Stomach flushing	Stomach contents analysis	s362_analysis	dataset.csv	figshare	doi:10.6084/m9.figshare.c.3968970	https://doi.org/10.6084/m9.figshare.c.3968970	Stomach contents analysis	misure.csv	figshare	doi:10.6084/m9.figshare.c.3968970	https://doi.org/10.6084/m9.figshare.c.3968970
s363	Stomach flushing	Stomach contents analysis	s363_analysis	dataset.csv	figshare	doi:10.6084/m9.figshare.c.3968970	https://doi.org/10.6084/m9.figshare.c.3968970	Stomach contents analysis	misure.csv	figshare	doi:10.6084/m9.figshare.c.3968970	https://doi.org/10.6084/m9.figshare.c.3968970
s364	Stomach flushing	Stomach contents analysis	s364_analysis	dataset.csv	figshare	doi:10.6084/m9.figshare.c.3968970	https://doi.org/10.6084/m9.figshare.c.3968970	Stomach contents analysis	misure.csv	figshare	doi:10.6084/m9.figshare.c.3968970	https://doi.org/10.6084/m9.figshare.c.3968970
s365	Stomach flushing	Stomach contents analysis	s365_analysis	dataset.csv	figshare	doi:10.6084/m9.figshare.c.3968970	https://doi.org/10.6084/m9.figshare.c.3968970	Stomach contents analysis	misure.csv	figshare	doi:10.6084/m9.figshare.c.3968970	https://doi.org/10.6084/m9.figshare.c.3968970
s366	Stomach flushing	Stomach contents analysis	s366_analysis	dataset.csv	figshare	doi:10.6084/m9.figshare.c.3968970	https://doi.org/10.6084/m9.figshare.c.3968970	Stomach contents analysis	misure.csv	figshare	doi:10.6084/m9.figshare.c.3968970	https://doi.org/10.6084/m9.figshare.c.3968970
s367	Stomach flushing	Stomach contents analysis	s367_analysis	dataset.csv	figshare	doi:10.6084/m9.figshare.c.3968970	https://doi.org/10.6084/m9.figshare.c.3968970	Stomach contents analysis	misure.csv	figshare	doi:10.6084/m9.figshare.c.3968970	https://doi.org/10.6084/m9.figshare.c.3968970
s368	Stomach flushing	Stomach contents analysis	s368_analysis	dataset.csv	figshare	doi:10.6084/m9.figshare.c.3968970	https://doi.org/10.6084/m9.figshare.c.3968970	Stomach contents analysis	misure.csv	figshare	doi:10.6084/m9.figshare.c.3968970	https://doi.org/10.6084/m9.figshare.c.3968970
s369	Stomach flushing	Stomach contents analysis	s369_analysis	dataset.csv	figshare	doi:10.6084/m9.figshare.c.3968970	https://doi.org/10.6084/m9.figshare.c.3968970	Stomach contents analysis	misure.csv	figshare	doi:10.6084/m9.figshare.c.3968970	https://doi.org/10.6084/m9.figshare.c.3968970
s370	Stomach flushing	Stomach contents analysis	s370_analysis	dataset.csv	figshare	doi:10.6084/m9.figshare.c.3968970	https://doi.org/10.6084/m9.figshare.c.3968970	Stomach contents analysis	misure.csv	figshare	doi:10.6084/m9.figshare.c.3968970	https://doi.org/10.6084/m9.figshare.c.3968970
s371	Stomach flushing	Stomach contents analysis	s371_analysis	dataset.csv	figshare	doi:10.6084/m9.figshare.c.3968970	https://doi.org/10.6084/m9.figshare.c.3968970	Stomach contents analysis	misure.csv	figshare	doi:10.6084/m9.figshare.c.3968970	https://doi.org/10.6084/m9.figshare.c.3968970
s372	Stomach flushing	Stomach contents analysis	s372_analysis	dataset.csv	figshare	doi:10.6084/m9.figshare.c.3968970	https://doi.org/10.6084/m9.figshare.c.3968970	Stomach contents analysis	misure.csv	figshare	doi:10.6084/m9.figshare.c.3968970	https://doi.org/10.6084/m9.figshare.c.3968970
s373	Stomach flushing	Stomach contents analysis	s373_analysis	dataset.csv	figshare	doi:10.6084/m9.figshare.c.3968970	https://doi.org/10.6084/m9.figshare.c.3968970	Stomach contents analysis	misure.csv	figshare	doi:10.6084/m9.figshare.c.3968970	https://doi.org/10.6084/m9.figshare.c.3968970
s374	Stomach flushing	Stomach contents analysis	s374_analysis	dataset.csv	figshare	doi:10.6084/m9.figshare.c.3968970	https://doi.org/10.6084/m9.figshare.c.3968970	Stomach contents analysis	misure.csv	figshare	doi:10.6084/m9.figshare.c.3968970	https://doi.org/10.6084/m9.figshare.c.3968970
s375	Stomach flushing	Stomach contents analysis	s375_analysis	dataset.csv	figshare	doi:10.6084/m9.figshare.c.3968970	https://doi.org/10.6084/m9.figshare.c.3968970	Stomach contents analysis	misure.csv	figshare	doi:10.6084/m9.figshare.c.3968970	https://doi.org/10.6084/m9.figshare.c.3968970
s376	Stomach flushing	Stomach contents analysis	s376_analysis	dataset.csv	figshare	doi:10.6084/m9.figshare.c.3968970	https://doi.org/10.6084/m9.figshare.c.3968970	Stomach contents analysis	misure.csv	figshare	doi:10.6084/m9.figshare.c.3968970	https://doi.org/10.6084/m9.figshare.c.3968970
s377	Stomach flushing	Stomach contents analysis	s377_analysis	dataset.csv	figshare	doi:10.6084/m9.figshare.c.3968970	https://doi.org/10.6084/m9.figshare.c.3968970	Stomach contents analysis	misure.csv	figshare	doi:10.6084/m9.figshare.c.3968970	https://doi.org/10.6084/m9.figshare.c.3968970
s378	Stomach flushing	Stomach contents analysis	s378_analysis	dataset.csv	figshare	doi:10.6084/m9.figshare.c.3968970	https://doi.org/10.6084/m9.figshare.c.3968970	Stomach contents analysis	misure.csv	figshare	doi:10.6084/m9.figshare.c.3968970	https://doi.org/10.6084/m9.figshare.c.3968970
s379	Stomach flushing	Stomach contents analysis	s379_analysis	dataset.csv	figshare	doi:10.6084/m9.figshare.c.3968970	https://doi.org/10.6084/m9.figshare.c.3968970	Stomach contents analysis	misure.csv	figshare	doi:10.6084/m9.figshare.c.3968970	https://doi.org/10.6084/m9.figshare.c.3968970
s380	Stomach flushing	Stomach contents analysis	s380_analysis	dataset.csv	figshare	doi:10.6084/m9.figshare.c.3968970	https://doi.org/10.6084/m9.figshare.c.3968970	Stomach contents analysis	misure.csv	figshare	doi:10.6084/m9.figshare.c.3968970	https://doi.org/10.6084/m9.figshare.c.3968970
s381	Stomach flushing	Stomach contents analysis	s381_analysis	dataset.csv	figshare	doi:10.6084/m9.figshare.c.3968970	https://doi.org/10.6084/m9.figshare.c.3968970	Stomach contents analysis	misure.csv	figshare	doi:10.6084/m9.figshare.c.3968970	https://doi.org/10.6084/m9.figshare.c.3968970
s382	Stomach flushing	Stomach contents analysis	s382_analysis	dataset.csv	figshare	doi:10.6084/m9.figshare.c.3968970	https://doi.org/10.6084/m9.figshare.c.3968970	Stomach contents analysis	misure.csv	figshare	doi:10.6084/m9.figshare.c.3968970	https://doi.org/10.6084/m9.figshare.c.3968970
s383	Stomach flushing	Stomach contents analysis	s383_analysis	dataset.csv	figshare	doi:10.6084/m9.figshare.c.3968970	https://doi.org/10.6084/m9.figshare.c.3968970	Stomach contents analysis	misure.csv	figshare	doi:10.6084/m9.figshare.c.3968970	https://doi.org/10.6084/m9.figshare.c.3968970
s384	Stomach flushing	Stomach contents analysis	s384_analysis	dataset.csv	figshare	doi:10.6084/m9.figshare.c.3968970	https://doi.org/10.6084/m9.figshare.c.3968970	Stomach contents analysis	misure.csv	figshare	doi:10.6084/m9.figshare.c.3968970	https://doi.org/10.6084/m9.figshare.c.3968970
s385	Stomach flushing	Stomach contents analysis	s385_analysis	dataset.csv	figshare	doi:10.6084/m9.figshare.c.3968970	https://doi.org/10.6084/m9.figshare.c.3968970	Stomach contents analysis	misure.csv	figshare	doi:10.6084/m9.figshare.c.3968970	https://doi.org/10.6084/m9.figshare.c.3968970
s386	Stomach flushing	Stomach contents analysis	s386_analysis	dataset.csv	figshare	doi:10.6084/m9.figshare.c.3968970	https://doi.org/10.6084/m9.figshare.c.3968970	Stomach contents analysis	misure.csv	figshare	doi:10.6084/m9.figshare.c.3968970	https://doi.org/10.6084/m9.figshare.c.3968970
s387	Stomach flushing	Stomach contents analysis	s387_analysis	dataset.csv	figshare	doi:10.6084/m9.figshare.c.3968970	https://doi.org/10.6084/m9.figshare.c.3968970	Stomach contents analysis	misure.csv	figshare	doi:10.6084/m9.figshare.c.3968970	https://doi.org/10.6084/m9.figshare.c.3968970
s388	Stomach flushing	Stomach contents analysis	s388_analysis	dataset.csv	figshare	doi:10.6084/m9.figshare.c.3968970	https://doi.org/10.6084/m9.figshare.c.3968970	Stomach contents analysis	misure.csv	figshare	doi:10.6084/m9.figshare.c.3968970	https://doi.org/10.6084/m9.figshare.c.3968970
s389	Stomach flushing	Stomach contents analysis	s389_analysis	dataset.csv	figshare	doi:10.6084/m9.figshare.c.3968970	https://doi.org/10.6084/m9.figshare.c.3968970	Stomach contents analysis	misure.csv	figshare	doi:10.6084/m9.figshare.c.3968970	https://doi.org/10.6084/m9.figshare.c.3968970
s390	Stomach flushing	Stomach contents analysis	s390_analysis	dataset.csv	figshare	doi:10.6084/m9.figshare.c.3968970	https://doi.org/10.6084/m9.figshare.c.3968970	Stomach contents analysis	misure.csv	figshare	doi:10.6084/m9.figshare.c.3968970	https://doi.org/10.6084/m9.figshare.c.3968970
s391	Stomach flushing	Stomach contents analysis	s391_analysis	dataset.csv	figshare	doi:10.6084/m9.figshare.c.3968970	https://doi.org/10.6084/m9.figshare.c.3968970	Stomach contents analysis	misure.csv	figshare	doi:10.6084/m9.figshare.c.3968970	https://doi.org/10.6084/m9.figshare.c.3968970
s392	Stomach flushing	Stomach contents analysis	s392_analysis	dataset.csv	figshare	doi:10.6084/m9.figshare.c.3968970	https://doi.org/10.6084/m9.figshare.c.3968970	Stomach contents analysis	misure.csv	figshare	doi:10.6084/m9.figshare.c.3968970	https://doi.org/10.6084/m9.figshare.c.3968970
s393	Stomach flushing	Stomach contents analysis	s393_analysis	dataset.csv	figshare	doi:10.6084/m9.figshare.c.3968970	https://doi.org/10.6084/m9.figshare.c.3968970	Stomach contents analysis	misure.csv	figshare	doi:10.6084/m9.figshare.c.3968970	https://doi.org/10.6084/m9.figshare.c.3968970
s394	Stomach flushing	Stomach contents analysis	s394_analysis	dataset.csv	figshare	doi:10.6084/m9.figshare.c.3968970	https://doi.org/10.6084/m9.figshare.c.3968970	Stomach contents analysis	misure.csv	figshare	doi:10.6084/m9.figshare.c.3968970	https://doi.org/10.6084/m9.figshare.c.3968970
s395	Stomach flushing	Stomach contents analysis	s395_analysis	dataset.csv	figshare	doi:10.6084/m9.figshare.c.3968970	https://doi.org/10.6084/m9.figshare.c.3968970	Stomach contents analysis	misure.csv	figshare	doi:10.6084/m9.figshare.c.3968970	https://doi.org/10.6084/m9.figshare.c.3968970
s396	Stomach flushing	Stomach contents analysis	s396_analysis	dataset.csv	figshare	doi:10.6084/m9.figshare.c.3968970	https://doi.org/10.6084/m9.figshare.c.3968970	Stomach contents analysis	misure.csv	figshare	doi:10.6084/m9.figshare.c.3968970	https://doi.org/10.6084/m9.figshare.c.3968970
s397	Stomach flushing	Stomach contents analysis	s397_analysis	dataset.csv	figshare	doi:10.6084/m9.figshare.c.3968970	https://doi.org/10.6084/m9.figshare.c.3968970	Stomach contents analysis	misure.csv	figshare	doi:10.6084/m9.figshare.c.3968970	https://doi.org/10.6084/m9.figshare.c.3968970
s398	Stomach flushing	Stomach contents analysis	s398_analysis	dataset.csv	figshare	doi:10.6084/m9.figshare.c.3968970	https://doi.org/10.6084/m9.figshare.c.3968970	Stomach contents analysis	misure.csv	figshare	doi:10.6084/m9.figshare.c.3968970	https://doi.org/10.6084/m9.figshare.c.3968970
s399	Stomach flushing	Stomach contents analysis	s399_analysis	dataset.csv	figshare	doi:10.6084/m9.figshare.c.3968970	https://doi.org/10.6084/m9.figshare.c.3968970	Stomach contents analysis	misure.csv	figshare	doi:10.6084/m9.figshare.c.3968970	https://doi.org/10.6084/m9.figshare.c.3968970
s400	Stomach flushing	Stomach contents analysis	s400_analysis	dataset.csv	figshare	doi:10.6084/m9.figshare.c.3968970	https://doi.org/10.6084/m9.figshare.c.3968970	Stomach contents analysis	misure.csv	figshare	doi:10.6084/m9.figshare.c.3968970	https://doi.org/10.6084/m9.figshare.c.3968970
s401	Stomach flushing	Stomach contents analysis	s401_analysis	dataset.csv	figshare	doi:10.6084/m9.figshare.c.3968970	https://doi.org/10.6084/m9.figshare.c.3968970	Stomach contents analysis	misure.csv	figshare	doi:10.6084/m9.figshare.c.3968970	https://doi.org/10.6084/m9.figshare.c.3968970
s402	Stomach flushing	Stomach contents analysis	s402_analysis	dataset.csv	figshare	doi:10.6084/m9.figshare.c.3968970	https://doi.org/10.6084/m9.figshare.c.3968970	Stomach contents analysis	misure.csv	figshare	doi:10.6084/m9.figshare.c.3968970	https://doi.org/10.6084/m9.figshare.c.3968970
s403	Stomach flushing	Stomach contents analysis	s403_analysis	dataset.csv	figshare	doi:10.6084/m9.figshare.c.3968970	https://doi.org/10.6084/m9.figshare.c.3968970	Stomach contents analysis	misure.csv	figshare	doi:10.6084/m9.figshare.c.3968970	https://doi.org/10.6084/m9.figshare.c.3968970
s404	Stomach flushing	Stomach contents analysis	s404_analysis	dataset.csv	figshare	doi:10.6084/m9.figshare.c.3968970	https://doi.org/10.6084/m9.figshare.c.3968970	Stomach contents analysis	misure.csv	figshare	doi:10.6084/m9.figshare.c.3968970	https://doi.org/10.6084/m9.figshare.c.3968970
s405	Stomach flushing	Stomach contents analysis	s405_analysis	dataset.csv	figshare	doi:10.6084/m9.figshare.c.3968970	https://doi.org/10.6084/m9.figshare.c.3968970	Stomach contents analysis	misure.csv	figshare	doi:10.6084/m9.figshare.c.3968970	https://doi.org/10.6084/m9.figshare.c.3968970
s406	Stomach flushing	Stomach contents analysis	s406_analysis	dataset.csv	figshare	doi:10.6084/m9.figshare.c.3968970	https://doi.org/10.6084/m9.figshare.c.3968970	Stomach contents analysis	misure.csv	figshare	doi:10.6084/m9.figshare.c.3968970	https://doi.org/10.6084/m9.figshare.c.3968970
s407	Stomach flushing	Stomach contents analysis	s407_analysis	dataset.csv	figshare	doi:10.6084/m9.figshare.c.3968970	https://doi.org/10.6084/m9.figshare.c.3968970	Stomach contents analysis	misure.csv	figshare	doi:10.6084/m9.figshare.c.3968970	https://doi.org/10.6084/m9.figshare.c.3968970
s408	Stomach flushing	Stomach contents analysis	s408_analysis	dataset.csv	figshare	doi:10.6084/m9.figshare.c.3968970	https://doi.org/10.6084/m9.figshare.c.3968970	Stomach contents analysis	misure.csv	figshare	doi:10.6084/m9.figshare.c.3968970	https://doi.org/10.6084/m9.figshare.c.3968970
s409	Stomach flushing	Stomach contents analysis	s409_analysis	dataset.csv	figshare	doi:10.6084/m9.figshare.c.3968970	https://doi.org/10.6084/m9.figshare.c.3968970	Stomach contents analysis	misure.csv	figshare	doi:10.6084/m9.figshare.c.3968970	https://doi.org/10.6084/m9.figshare.c.3968970
s410	Stomach flushing	Stomach contents analysis	s410_analysis	dataset.csv	figshare	doi:10.6084/m9.figshare.c.3968970	https://doi.org/10.6084/m9.figshare.c.3968970	Stomach contents analysis	misure.csv	figshare	doi:10.6084/m9.figshare.c.3968970	https://doi.org/10.6084/m9.figshare.c.3968970
s411	Stomach flushing	Stomach contents analysis	s411_analysis	dataset.csv	figshare	doi:10.6084/m9.figshare.c.3968970	https://doi.org/10.6084/m9.figshare.c.3968970	Stomach contents analysis	misure.csv	figshare	doi:10.6084/m9.figshare.c.3968970	https://doi.org/10.6084/m9.figshare.c.3968970
s412	Stomach flushing	Stomach contents analysis	s412_analysis	dataset.csv	figshare	doi:10.6084/m9.figshare.c.3968970	https://doi.org/10.6084/m9.figshare.c.3968970	Stomach contents analysis	misure.csv	figshare	doi:10.6084/m9.figshare.c.3968970	https://doi.org/10.6084/m9.figshare.c.3968970
s413	Stomach flushing	Stomach contents analysis	s413_analysis	dataset.csv	figshare	doi:10.6084/m9.figshare.c.3968970	https://doi.org/10.6084/m9.figshare.c.3968970	Stomach contents analysis	misure.csv	figshare	doi:10.6084/m9.figshare.c.3968970	https://doi.org/10.6084/m9.figshare.c.3968970
s414	Stomach flushing	Stomach contents analysis	s414_analysis	dataset.csv	figshare	doi:10.6084/m9.figshare.c.3968970	https://doi.org/10.6084/m9.figshare.c.3968970	Stomach contents analysis	misure.csv	figshare	doi:10.6084/m9.figshare.c.3968970	https://doi.org/10.6084/m9.figshare.c.3968970
s415	Stomach flushing	Stomach contents analysis	s415_analysis	dataset.csv	figshare	doi:10.6084/m9.figshare.c.3968970	https://doi.org/10.6084/m9.figshare.c.3968970	Stomach contents analysis	misure.csv	figshare	doi:10.6084/m9.figshare.c.3968970	https://doi.org/10.6084/m9.figshare.c.3968970
s416	Stomach flushing	Stomach contents analysis	s416_analysis	dataset.csv	figshare	doi:10.6084/m9.figshare.c.3968970	https://doi.org/10.6084/m9.figshare.c.3968970	Stomach contents analysis	misure.csv	figshare	doi:10.6084/m9.figshare.c.3968970	https://doi.org/10.6084/m9.figshare.c.3968970
s417	Stomach flushing	Stomach contents analysis	s417_analysis	dataset.csv	figshare	doi:10.6084/m9.figshare.c.3968970	https://doi.org/10.6084/m9.figshare.c.3968970	Stomach contents analysis	misure.csv	figshare	doi:10.6084/m9.figshare.c.3968970	https://doi.org/10.6084/m9.figshare.c.3968970
s418	Stomach flushing	Stomach contents analysis	s418_analysis	dataset.csv	figshare	doi:10.6084/m9.figshare.c.3968970	https://doi.org/10.6084/m9.figshare.c.3968970	Stomach contents analysis	misure.csv	figshare	doi:10.6084/m9.figshare.c.3968970	https://doi.org/10.6084/m9.figshare.c.3968970
s419	Stomach flushing	Stomach contents analysis	s419_analysis	dataset.csv	figshare	doi:10.6084/m9.figshare.c.3968970	https://doi.org/10.6084/m9.figshare.c.3968970	Stomach contents analysis	misure.csv	figshare	doi:10.6084/m9.figshare.c.3968970	https://doi.org/10.6084/m9.figshare.c.3968970
s420	Stomach flushing	Stomach contents analysis	s420_analysis	dataset.csv	figshare	doi:10.6084/m9.figshare.c.3968970	https://doi.org/10.6084/m9.figshare.c.3968970	Stomach contents analysis	misure.csv	figshare	doi:10.6084/m9.figshare.c.3968970	https://doi.org/10.6084/m9.figshare.c.3968970
s421	Stomach flushing	Stomach contents analysis	s421_analysis	dataset.csv	figshare	doi:10.6084/m9.figshare.c.3968970	https://doi.org/10.6084/m9.figshare.c.3968970	Stomach contents analysis	misure.csv	figshare	doi:10.6084/m9.figshare.c.3968970	https://doi.org/10.6084/m9.figshare.c.3968970
s422	Stomach flushing	Stomach contents analysis	s422_analysis	dataset.csv	figshare	doi:10.6084/m9.figshare.c.3968970	https://doi.org/10.6084/m9.figshare.c.3968970	Stomach contents analysis	misure.csv	figshare	doi:10.6084/m9.figshare.c.3968970	https://doi.org/10.6084/m9.figshare.c.3968970
s423	Stomach flushing	Stomach contents analysis	s423_analysis	dataset.csv	figshare	doi:10.6084/m9.figshare.c.3968970	https://doi.org/10.6084/m9.figshare.c.3968970	Stomach contents analysis	misure.csv	figshare	doi:10.6084/m9.figshare.c.3968970	https://doi.org/10.6084/m9.figshare.c.3968970
s424	Stomach flushing	Stomach contents analysis	s424_analysis	dataset.csv	figshare	doi:10.6084/m9.figshare.c.3968970	https://doi.org/10.6084/m9.figshare.c.3968970	Stomach contents analysis	misure.csv	figshare	doi:10.6084/m9.figshare.c.3968970	https://doi.org/10.6084/m9.figshare.c.3968970
s425	Stomach flushing	Stomach contents analysis	s425_analysis	dataset.csv	figshare	doi:10.6084/m9.figshare.c.3968970	https://doi.org/10.6084/m9.figshare.c.3968970	Stomach contents analysis	misure.csv	figshare	doi:10.6084/m9.figshare.c.3968970	https://doi.org/10.6084/m9.figshare.c.3968970
s426	Stomach flushing	Stomach contents analysis	s426_analysis	dataset.csv	figshare	doi:10.6084/m9.figshare.c.3968970	https://doi.org/10.6084/m9.figshare.c.3968970	Stomach contents analysis	misure.csv	figshare	doi:10.6084/m9.figshare.c.3968970	https://doi.org/10.6084/m9.figshare.c.3968970
s427	Stomach flushing	Stomach contents analysis	s427_analysis	dataset.csv	figshare	doi:10.6084/m9.figshare.c.3968970	https://doi.org/10.6084/m9.figshare.c.3968970	Stomach contents analysis	misure.csv	figshare	doi:10.6084/m9.figshare.c.3968970	https://doi.org/10.6084/m9.figshare.c.3968970
s428	Stomach flushing	Stomach contents analysis	s428_analysis	dataset.csv	figshare	doi:10.6084/m9.figshare.c.3968970	https://doi.org/10.6084/m9.figshare.c.3968970	Stomach contents analysis	misure.csv	figshare	doi:10.6084/m9.figshare.c.3968970	https://doi.org/10.6084/m9.figshare.c.3968970
s429	Stomach flushing	Stomach contents analysis	s429_analysis	dataset.csv	figshare	doi:10.6084/m9.figshare.c.3968970	https://doi.org/10.6084/m9.figshare.c.3968970	Stomach contents analysis	misure.csv	figshare	doi:10.6084/m9.figshare.c.3968970	https://doi.org/10.6084/m9.figshare.c.3968970
s430	Stomach flushing	Stomach contents analysis	s430_analysis	dataset.csv	figshare	doi:10.6084/m9.figshare.c.3968970	https://doi.org/10.6084/m9.figshare.c.3968970	Stomach contents analysis	misure.csv	figshare	doi:10.6084/m9.figshare.c.3968970	https://doi.org/10.6084/m9.figshare.c.3968970
s431	Stomach flushing	Stomach contents analysis	s431_analysis	dataset.csv	figshare	doi:10.6084/m9.figshare.c.3968970	https://doi.org/10.6084/m9.figshare.c.3968970	Stomach contents analysis	misure.csv	figshare	doi:10.6084/m9.figshare.c.3968970	https://doi.org/10.6084/m9.figshare.c.3968970
s432	Stomach flushing	Stomach contents analysis	s432_analysis	dataset.csv	figshare	doi:10.6084/m9.figshare.c.3968970	https://doi.org/10.6084/m9.figshare.c.3968970	Stomach contents analysis	misure.csv	figshare	doi:10.6084/m9.figshare.c.3968970	https://doi.org/10.6084/m9.figshare.c.3968970
s433	Stomach flushing	Stomach contents analysis	s433_analysis	dataset.csv	figshare	doi:10.6084/m9.figshare.c.3968970	https://doi.org/10.6084/m9.figshare.c.3968970	Stomach contents analysis	misure.csv	figshare	doi:10.6084/m9.figshare.c.3968970	https://doi.org/10.6084/m9.figshare.c.3968970
s434	Stomach flushing	Stomach contents analysis	s434_analysis	dataset.csv	figshare	doi:10.6084/m9.figshare.c.3968970	https://doi.org/10.6084/m9.figshare.c.3968970	Stomach contents analysis	misure.csv	figshare	doi:10.6084/m9.figshare.c.3968970	https://doi.org/10.6084/m9.figshare.c.3968970
s435	Stomach flushing	Stomach contents analysis	s435_analysis	dataset.csv	figshare	doi:10.6084/m9.figshare.c.3968970	https://doi.org/10.6084/m9.figshare.c.3968970	Stomach contents analysis	misure.csv	figshare	doi:10.6084/m9.figshare.c.3968970	https://doi.org/10.6084/m9.figshare.c.3968970
s436	Stomach flushing	Stomach contents analysis	s436_analysis	dataset.csv	figshare	doi:10.6084/m9.figshare.c.3968970	https://doi.org/10.6084/m9.figshare.c.3968970	Stomach contents analysis	misure.csv	figshare	doi:10.6084/m9.figshare.c.3968970	https://doi.org/10.6084/m9.figshare.c.3968970
s437	Stomach flushing	Stomach contents analysis	s437_analysis	dataset.csv	figshare	doi:10.6084/m9.figshare.c.3968970	https://doi.org/10.6084/m9.figshare.c.3968970	Stomach contents analysis	misure.csv	figshare	doi:10.6084/m9.figshare.c.3968970	https://doi.org/10.6084/m9.figshare.c.3968970
s438	Stomach flushing	Stomach contents analysis	s438_analysis	dataset.csv	figshare	doi:10.6084/m9.figshare.c.3968970	https://doi.org/10.6084/m9.figshare.c.3968970	Stomach contents analysis	misure.csv	figshare	doi:10.6084/m9.figshare.c.3968970	https://doi.org/10.6084/m9.figshare.c.3968970
s439	Stomach flushing	Stomach contents analysis	s439_analysis	dataset.csv	figshare	doi:10.6084/m9.figshare.c.3968970	https://doi.org/10.6084/m9.figshare.c.3968970	Stomach contents analysis	misure.csv	figshare	doi:10.6084/m9.figshare.c.3968970	https://doi.org/10.6084/m9.figshare.c.3968970
s440	Stomach flushing	Stomach contents analysis	s440_analysis	dataset.csv	figshare	doi:10.6084/m9.figshare.c.3968970	https://doi.org/10.6084/m9.figshare.c.3968970	Stomach contents analysis	misure.csv	figshare	doi:10.6084/m9.figshare.c.3968970	https://doi.org/10.6084/m9.figshare.c.3968970
s441	Stomach flushing	Stomach contents analysis	s441_analysis	dataset.csv	figshare	doi:10.6084/m9.figshare.c.3968970	https://doi.org/10.6084/m9.figshare.c.3968970	Stomach contents analysis	misure.csv	figshare	doi:10.6084/m9.figshare.c.3968970	https://doi.org/10.6084/m9.figshare.c.3968970
s442	Stomach flushing	Stomach contents analysis	s442_analysis	dataset.csv	figshare	doi:10.6084/m9.figshare.c.3968970	https://doi.org/10.6084/m9.figshare.c.3968970	Stomach contents analysis	misure.csv	figshare	doi:10.6084/m9.figshare.c.3968970	https://doi.org/10.6084/m9.figshare.c.3968970
s443	Stomach flushing	Stomach contents analysis	s443_analysis	dataset.csv	figshare	doi:10.6084/m9.figshare.c.3968970	https://doi.org/10.6084/m9.figshare.c.3968970	Stomach contents analysis	misure.csv	figshare	doi:10.6084/m9.figshare.c.3968970	https://doi.org/10.6084/m9.figshare.c.3968970
s444	Stomach flushing	Stomach contents analysis	s444_analysis	dataset.csv	figshare	doi:10.6084/m9.figshare.c.3968970	https://doi.org/10.6084/m9.figshare.c.3968970	Stomach contents analysis	misure.csv	figshare	doi:10.6084/m9.figshare.c.3968970	https://doi.org/10.6084/m9.figshare.c.3968970
s445	Stomach flushing	Stomach contents analysis	s445_analysis	dataset.csv	figshare	doi:10.6084/m9.figshare.c.3968970	https://doi.org/10.6084/m9.figshare.c.3968970	Stomach contents analysis	misure.csv	figshare	doi:10.6084/m9.figshare.c.3968970	https://doi.org/10.6084/m9.figshare.c.3968970
s446	Stomach flushing	Stomach contents analysis	s446_analysis	dataset.csv	figshare	doi:10.6084/m9.figshare.c.3968970	https://doi.org/10.6084/m9.figshare.c.3968970	Stomach contents analysis	misure.csv	figshare	doi:10.6084/m9.figshare.c.3968970	https://doi.org/10.6084/m9.figshare.c.3968970
s447	Stomach flushing	Stomach contents analysis	s447_analysis	dataset.csv	figshare	doi:10.6084/m9.figshare.c.3968970	https://doi.org/10.6084/m9.figshare.c.3968970	Stomach contents analysis	misure.csv	figshare	doi:10.6084/m9.figshare.c.3968970	https://doi.org/10.6084/m9.figshare.c.3968970
s448	Stomach flushing	Stomach contents analysis	s448_analysis	dataset.csv	figshare	doi:10.6084/m9.figshare.c.3968970	https://doi.org/10.6084/m9.figshare.c.3968970	Stomach contents analysis	misure.csv	figshare	doi:10.6084/m9.figshare.c.3968970	https://doi.org/10.6084/m9.figshare.c.3968970
s449	Stomach flushing	Stomach contents analysis	s449_analysis	dataset.csv	figshare	doi:10.6084/m9.figshare.c.3968970	https://doi.org/10.6084/m9.figshare.c.3968970	Stomach contents analysis	misure.csv	figshare	doi:10.6084/m9.figshare.c.3968970	https://doi.org/10.6084/m9.figshare.c.3968970
s450	Stomach flushing	Stomach contents analysis	s450_analysis	dataset.csv	figshare	doi:10.6084/m9.figshare.c.3968970	https://doi.org/10.6084/m9.figshare.c.3968970	Stomach contents analysis	misure.csv	figshare	doi:10.6084/m9.figshare.c.3968970	https://doi.org/10.6084/m9.figshare.c.3968970
s451	Stomach flushing	Stomach contents analysis	s451_analysis	dataset.csv	figshare	doi:10.6084/m9.figshare.c.3968970	https://doi.org/10.6084/m9.figshare.c.3968970	Stomach contents analysis	misure.csv	figshare	doi:10.6084/m9.figshare.c.3968970	https://doi.org/10.6084/m9.figshare.c.3968970
s452	Stomach flushing	Stomach contents analysis	s452_analysis	dataset.csv	figshare	doi:10.6084/m9.figshare.c.3968970	https://doi.org/10.6084/m9.figshare.c.3968970	Stomach contents analysis	misure.csv	figshare	doi:10.6084/m9.figshare.c.3968970	https://doi.org/10.6084/m9.figshare.c.3968970
s453	Stomach flushing	Stomach contents analysis	s453_analysis	dataset.csv	figshare	doi:10.6084/m9.figshare.c.3968970	https://doi.org/10.6084/m9.figshare.c.3968970	Stomach contents analysis	misure.csv	figshare	doi:10.6084/m9.figshare.c.3968970	https://doi.org/10.6084/m9.figshare.c.3968970
s454	Stomach flushing	Stomach contents analysis	s454_analysis	dataset.csv	figshare	doi:10.6084/m9.figshare.c.3968970	https://doi.org/10.6084/m9.figshare.c.3968970	Stomach contents analysis	misure.csv	figshare	doi:10.6084/m9.figshare.c.3968970	https://doi.org/10.6084/m9.figshare.c.3968970
s455	Stomach flushing	Stomach contents analysis	s455_analysis	dataset.csv	figshare	doi:10.6084/m9.figshare.c.3968970	https://doi.org/10.6084/m9.figshare.c.3968970	Stomach contents analysis	misure.csv	figshare	doi:10.6084/m9.figshare.c.3968970	https://doi.org/10.6084/m9.figshare.c.3968970
s456	Stomach flushing	Stomach contents analysis	s456_analysis	dataset.csv	figshare	doi:10.6084/m9.figshare.c.3968970	https://doi.org/10.6084/m9.figshare.c.3968970	Stomach contents analysis	misure.csv	figshare	doi:10.6084/m9.figshare.c.3968970	https://doi.org/10.6084/m9.figshare.c.3968970
s457	Stomach flushing	Stomach contents analysis	s457_analysis	dataset.csv	figshare	doi:10.6084/m9.figshare.c.3968970	https://doi.org/10.6084/m9.figshare.c.3968970	Stomach contents analysis	misure.csv	figshare	doi:10.6084/m9.figshare.c.3968970	https://doi.org/10.6084/m9.figshare.c.3968970
s458	Stomach flushing	Stomach contents analysis	s458_analysis	dataset.csv	figshare	doi:10.6084/m9.figshare.c.3968970	https://doi.org/10.6084/m9.figshare.c.3968970	Stomach contents analysis	misure.csv	figshare	doi:10.6084/m9.figshare.c.3968970	https://doi.org/10.6084/m9.figshare.c.3968970
s459	Stomach flushing	Stomach contents analysis	s459_analysis	dataset.csv	figshare	doi:10.6084/m9.figshare.c.3968970	https://doi.org/10.6084/m9.figshare.c.3968970	Stomach contents analysis	misure.csv	figshare	doi:10.6084/m9.figshare.c.3968970	https://doi.org/10.6084/m9.figshare.c.3968970
s460	Stomach flushing	Stomach contents analysis	s460_analysis	dataset.csv	figshare	doi:10.6084/m9.figshare.c.3968970	https://doi.org/10.6084/m9.figshare.c.3968970	Stomach contents analysis	misure.csv	figshare	doi:10.6084/m9.figshare.c.3968970	https://doi.org/10.6084/m9.figshare.c.3968970
s461	Stomach flushing	Stomach contents analysis	s461_analysis	dataset.csv	figshare	doi:10.6084/m9.figshare.c.3968970	https://doi.org/10.6084/m9.figshare.c.3968970	Stomach contents analysis	misure.csv	figshare	doi:10.6084/m9.figshare.c.3968970	https://doi.org/10.6084/m9.figshare.c.3968970
s462	Stomach flushing	Stomach contents analysis	s462_analysis	dataset.csv	figshare	doi:10.6084/m9.figshare.c.3968970	https://doi.org/10.6084/m9.figshare.c.3968970	Stomach contents analysis	misure.csv	figshare	doi:10.6084/m9.figshare.c.3968970	https://doi.org/10.6084/m9.figshare.c.3968970
s463	Stomach flushing	Stomach contents analysis	s463_analysis	dataset.csv	figshare	doi:10.6084/m9.figshare.c.3968970	https://doi.org/10.6084/m9.figshare.c.3968970	Stomach contents analysis	misure.csv	figshare	doi:10.6084/m9.figshare.c.3968970	https://doi.org/10.6084/m9.figshare.c.3968970
s464	Stomach flushing	Stomach contents analysis	s464_analysis	dataset.csv	figshare	doi:10.6084/m9.figshare.c.3968970	https://doi.org/10.6084/m9.figshare.c.3968970	Stomach contents analysis	misure.csv	figshare	doi:10.6084/m9.figshare.c.3968970	https://doi.org/10.6084/m9.figshare.c.3968970
s465	Stomach flushing	Stomach contents analysis	s465_analysis	dataset.csv	figshare	doi:10.6084/m9.figshare.c.3968970	https://doi.org/10.6084/m9.figshare.c.3968970	Stomach contents analysis	misure.csv	figshare	doi:10.6084/m9.figshare.c.3968970	https://doi.org/10.6084/m9.figshare.c.3968970
s466	Stomach flushing	Stomach contents analysis	s466_analysis	dataset.csv	figshare	doi:10.6084/m9.figshare.c.3968970	https://doi.org/10.6084/m9.figshare.c.3968970	Stomach contents analysis	misure.csv	figshare	doi:10.6084/m9.figshare.c.3968970	https://doi.org/10.6084/m9.figshare.c.3968970
s467	Stomach flushing	Stomach contents analysis	s467_analysis	dataset.csv	figshare	doi:10.6084/m9.figshare.c.3968970	https://doi.org/10.6084/m9.figshare.c.3968970	Stomach contents analysis	misure.csv	figshare	doi:10.6084/m9.figshare.c.3968970	https://doi.org/10.6084/m9.figshare.c.3968970
s468	Stomach flushing	Stomach contents analysis	s468_analysis	dataset.csv	figshare	doi:10.6084/m9.figshare.c.3968970	https://doi.org/10.6084/m9.figshare.c.3968970	Stomach contents analysis	misure.csv	figshare	doi:10.6084/m9.figshare.c.3968970	https://doi.org/10.6084/m9.figshare.c.3968970
s469	Stomach flushing	Stomach contents analysis	s469_analysis	dataset.csv	figshare	doi:10.6084/m9.figshare.c.3968970	https://doi.org/10.6084/m9.figshare.c.3968970	Stomach contents analysis	misure.csv	figshare	doi:10.6084/m9.figshare.c.3968970	https://doi.org/10.6084/m9.figshare.c.3968970
s470	Stomach flushing	Stomach contents analysis	s470_analysis	dataset.csv	figshare	doi:10.6084/m9.figshare.c.3968970	https://doi.org/10.6084/m9.figshare.c.3968970	Stomach contents analysis	misure.csv	figshare	doi:10.6084/m9.figshare.c.3968970	https://doi.org/10.6084/m9.figshare.c.3968970
s471	Stomach flushing	Stomach contents analysis	s471_analysis	dataset.csv	figshare	doi:10.6084/m9.figshare.c.3968970	https://doi.org/10.6084/m9.figshare.c.3968970	Stomach contents analysis	misure.csv	figshare	doi:10.6084/m9.figshare.c.3968970	https://doi.org/10.6084/m9.figshare.c.3968970
s472	Stomach flushing	Stomach contents analysis	s472_analysis	dataset.csv	figshare	doi:10.6084/m9.figshare.c.3968970	https://doi.org/10.6084/m9.figshare.c.3968970	Stomach contents analysis	misure.csv	figshare	doi:10.6084/m9.figshare.c.3968970	https://doi.org/10.6084/m9.figshare.c.3968970
s473	Stomach flushing	Stomach contents analysis	s473_analysis	dataset.csv	figshare	doi:10.6084/m9.figshare.c.3968970	https://doi.org/10.6084/m9.figshare.c.3968970	Stomach contents analysis	misure.csv	figshare	doi:10.6084/m9.figshare.c.3968970	https://doi.org/10.6084/m9.figshare.c.3968970
s474	Stomach flushing	Stomach contents analysis	s474_analysis	dataset.csv	figshare	doi:10.6084/m9.figshare.c.3968970	https://doi.org/10.6084/m9.figshare.c.3968970	Stomach contents analysis	misure.csv	figshare	doi:10.6084/m9.figshare.c.3968970	https://doi.org/10.6084/m9.figshare.c.3968970
s475	Stomach flushing	Stomach contents analysis	s475_analysis	dataset.csv	figshare	doi:10.6084/m9.figshare.c.3968970	https://doi.org/10.6084/m9.figshare.c.3968970	Stomach contents analysis	misure.csv	figshare	doi:10.6084/m9.figshare.c.3968970	https://doi.org/10.6084/m9.figshare.c.3968970
s476	Stomach flushing	Stomach contents analysis	s476_analysis	dataset.csv	figshare	doi:10.6084/m9.figshare.c.3968970	https://doi.org/10.6084/m9.figshare.c.3968970	Stomach contents analysis	misure.csv	figshare	doi:10.6084/m9.figshare.c.3968970	https://doi.org/10.6084/m9.figshare.c.3968970
s477	Stomach flushing	Stomach contents analysis	s477_analysis	dataset.csv	figshare	doi:10.6084/m9.figshare.c.3968970	https://doi.org/10.6084/m9.figshare.c.3968970	Stomach contents analysis	misure.csv	figshare	doi:10.6084/m9.figshare.c.3968970	https://doi.org/10.6084/m9.figshare.c.3968970
s478	Stomach flushing	Stomach contents analysis	s478_analysis	dataset.csv	figshare	doi:10.6084/m9.figshare.c.3968970	https://doi.org/10.6084/m9.figshare.c.3968970	Stomach contents analysis	misure.csv	figshare	doi:10.6084/m9.figshare.c.3968970	https://doi.org/10.6084/m9.figshare.c.3968970
s479	Stomach flushing	Stomach contents analysis	s479_analysis	dataset.csv	figshare	doi:10.6084/m9.figshare.c.3968970	https://doi.org/10.6084/m9.figshare.c.3968970	Stomach contents analysis	misure.csv	figshare	doi:10.6084/m9.figshare.c.3968970	https://doi.org/10.6084/m9.figshare.c.3968970
s480	Stomach flushing	Stomach contents analysis	s480_analysis	dataset.csv	figshare	doi:10.6084/m9.figshare.c.3968970	https://doi.org/10.6084/m9.figshare.c.3968970	Stomach contents analysis	misure.csv	figshare	doi:10.6084/m9.figshare.c.3968970	https://doi.org/10.6084/m9.figshare.c.3968970
s481	Stomach flushing	Stomach contents analysis	s481_analysis	dataset.csv	figshare	doi:10.6084/m9.figshare.c.3968970	https://doi.org/10.6084/m9.figshare.c.3968970	Stomach contents analysis	misure.csv	figshare	doi:10.6084/m9.figshare.c.3968970	https://doi.org/10.6084/m9.figshare.c.3968970
s482	Stomach flushing	Stomach contents analysis	s482_analysis	dataset.csv	figshare	doi:10.6084/m9.figshare.c.3968970	https://doi.org/10.6084/m9.figshare.c.3968970	Stomach contents analysis	misure.csv	figshare	doi:10.6084/m9.figshare.c.3968970	https://doi.org/10.6084/m9.figshare.c.3968970
s483	Stomach flushing	Stomach contents analysis	s483_analysis	dataset.csv	figshare	doi:10.6084/m9.figshare.c.3968970	https://doi.org/10.6084/m9.figshare.c.3968970	Stomach contents analysis	misure.csv	figshare	doi:10.6084/m9.figshare.c.3968970	https://doi.org/10.6084/m9.figshare.c.3968970
s484	Stomach flushing	Stomach contents analysis	s484_analysis	dataset.csv	figshare	doi:10.6084/m9.figshare.c.3968970	https://doi.org/10.6084/m9.figshare.c.3968970	Stomach contents analysis	misure.csv	figshare	doi:10.6084/m9.figshare.c.3968970	https://doi.org/10.6084/m9.figshare.c.3968970
s485	Stomach flushing	Stomach contents analysis	s485_analysis	dataset.csv	figshare	doi:10.6084/m9.figshare.c.3968970	https://doi.org/10.6084/m9.figshare.c.3968970	Stomach contents analysis	misure.csv	figshare	doi:10.6084/m9.figshare.c.3968970	https://doi.org/10.6084/m9.figshare.c.3968970
s486	Stomach flushing	Stomach contents analysis	s486_analysis	dataset.csv	figshare	doi:10.6084/m9.figshare.c.3968970	https://doi.org/10.6084/m9.figshare.c.3968970	Stomach contents analysis	misure.csv	figshare	doi:10.6084/m9.figshare.c.3968970	https://doi.org/10.6084/m9.figshare.c.3968970
s487	Stomach flushing	Stomach contents analysis	s487_analysis	dataset.csv	figshare	doi:10.6084/m9.figshare.c.3968970	https://doi.org/10.6084/m9.figshare.c.3968970	Stomach contents analysis	misure.csv	figshare	doi:10.6084/m9.figshare.c.3968970	https://doi.org/10.6084/m9.figshare.c.3968970
s488	Stomach flushing	Stomach contents analysis	s488_analysis	dataset.csv	figshare	doi:10.6084/m9.figshare.c.3968970	https://doi.org/10.6084/m9.figshare.c.3968970	Stomach contents analysis	misure.csv	figshare	doi:10.6084/m9.figshare.c.3968970	https://doi.org/10.6084/m9.figshare.c.3968970
s489	Stomach flushing	Stomach contents analysis	s489_analysis	dataset.csv	figshare	doi:10.6084/m9.figshare.c.3968970	https://doi.org/10.6084/m9.figshare.c.3968970	Stomach contents analysis	misure.csv	figshare	doi:10.6084/m9.figshare.c.3968970	https://doi.org/10.6084/m9.figshare.c.3968970
s490	Stomach flushing	Stomach contents analysis	s490_analysis	dataset.csv	figshare	doi:10.6084/m9.figshare.c.3968970	https://doi.org/10.6084/m9.figshare.c.3968970	Stomach contents analysis	misure.csv	figshare	doi:10.6084/m9.figshare.c.3968970	https://doi.org/10.6084/m9.figshare.c.3968970
s491	Stomach flushing	Stomach contents analysis	s491_analysis	dataset.csv	figshare	doi:10.6084/m9.figshare.c.3968970	https://doi.org/10.6084/m9.figshare.c.3968970	Stomach contents analysis	misure.csv	figshare	doi:10.6084/m9.figshare.c.3968970	https://doi.org/10.6084/m9.figshare.c.3968970
s492	Stomach flushing	Stomach contents analysis	s492_analysis	dataset.csv	figshare	doi:10.6084/m9.figshare.c.3968970	https://doi.org/10.6084/m9.figshare.c.3968970	Stomach contents analysis	misure.csv	figshare	doi:10.6084/m9.figshare.c.3968970	https://doi.org/10.6084/m9.figshare.c.3968970
s493	Stomach flushing	Stomach contents analysis	s493_analysis	dataset.csv	figshare	doi:10.6084/m9.figshare.c.3968970	https://doi.org/10.6084/m9.figshare.c.3968970	Stomach contents analysis	misure.csv	figshare	doi:10.6084/m9.figshare.c.3968970	https://doi.org/10.6084/m9.figshare.c.3968970
s494	Stomach flushing	Stomach contents analysis	s494_analysis	dataset.csv	figshare	doi:10.6084/m9.figshare.c.3968970	https://doi.org/10.6084/m9.figshare.c.3968970	Stomach contents analysis	misure.csv	figshare	doi:10.6084/m9.figshare.c.3968970	https://doi.org/10.6084/m9.figshare.c.3968970
s495	Stomach flushing	Stomach contents analysis	s495_analysis	dataset.csv	figshare	doi:10.6084/m9.figshare.c.3968970	https://doi.org/10.6084/m9.figshare.c.3968970	Stomach contents analysis	misure.csv	figshare	doi:10.6084/m9.figshare.c.3968970	https://doi.org/10.6084/m9.figshare.c.3968970
s496	Stomach flushing	Stomach contents analysis	s496_analysis	dataset.csv	figshare	doi:10.6084/m9.figshare.c.3968970	https://doi.org/10.6084/m9.figshare.c.3968970	Stomach contents analysis	misure.csv	figshare	doi:10.6084/m9.figshare.c.3968970	https://doi.org/10.6084/m9.figshare.c.3968970
s497	Stomach flushing	Stomach contents analysis	s497_analysis	dataset.csv	figshare	doi:10.6084/m9.figshare.c.3968970	https://doi.org/10.6084/m9.figshare.c.3968970	Stomach contents analysis	misure.csv	figshare	doi:10.6084/m9.figshare.c.3968970	https://doi.org/10.6084/m9.figshare.c.3968970
s498	Stomach flushing	Stomach contents analysis	s498_analysis	dataset.csv	figshare	doi:10.6084/m9.figshare.c.3968970	https://doi.org/10.6084/m9.figshare.c.3968970	Stomach contents analysis	misure.csv	figshare	doi:10.6084/m9.figshare.c.3968970	https://doi.org/10.6084/m9.figshare.c.3968970
s499	Stomach flushing	Stomach contents analysis	s499_analysis	dataset.csv	figshare	doi:10.6084/m9.figshare.c.3968970	https://doi.org/10.6084/m9.figshare.c.3968970	Stomach contents analysis	misure.csv	figshare	doi:10.6084/m9.figshare.c.3968970	https://doi.org/10.6084/m9.figshare.c.3968970
s500	Stomach flushing	Stomach contents analysis	s500_analysis	dataset.csv	figshare	doi:10.6084/m9.figshare.c.3968970	https://doi.org/10.6084/m9.figshare.c.3968970	Stomach contents analysis	misure.csv	figshare	doi:10.6084/m9.figshare.c.3968970	https://doi.org/10.6084/m9.figshare.c.3968970
s501	Stomach flushing	Stomach contents analysis	s501_analysis	dataset.csv	figshare	doi:10.6084/m9.figshare.c.3968970	https://doi.org/10.6084/m9.figshare.c.3968970	Stomach contents analysis	misure.csv	figshare	doi:10.6084/m9.figshare.c.3968970	https://doi.org/10.6084/m9.figshare.c.3968970
s502	Stomach flushing	Stomach contents analysis	s502_analysis	dataset.csv	figshare	doi:10.6084/m9.figshare.c.3968970	https://doi.org/10.6084/m9.figshare.c.3968970	Stomach contents analysis	misure.csv	figshare	doi:10.6084/m9.figshare.c.3968970	https://doi.org/10.6084/m9.figshare.c.3968970
s503	Stomach flushing	Stomach contents analysis	s503_analysis	dataset.csv	figshare	doi:10.6084/m9.figshare.c.3968970	https://doi.org/10.6084/m9.figshare.c.3968970	Stomach contents analysis	misure.csv	figshare	doi:10.6084/m9.figshare.c.3968970	https://doi.org/10.6084/m9.figshare.c.3968970
s504	Stomach flushing	Stomach contents analysis	s504_analysis	dataset.csv	figshare	doi:10.6084/m9.figshare.c.3968970	https://doi.org/10.6084/m9.figshare.c.3968970	Stomach contents analysis	misure.csv	figshare	doi:10.6084/m9.figshare.c.3968970	https://doi.org/10.6084/m9.figshare.c.3968970
s505	Stomach flushing	Stomach contents analysis	s505_analysis	dataset.csv	figshare	doi:10.6084/m9.figshare.c.3968970	https://doi.org/10.6084/m9.figshare.c.3968970	Stomach contents analysis	misure.csv	figshare	doi:10.6084/m9.figshare.c.3968970	https://doi.org/10.6084/m9.figshare.c.3968970
s506	Stomach flushing	Stomach contents analysis	s506_analysis	dataset.csv	figshare	doi:10.6084/m9.figshare.c.3968970	https://doi.org/10.6084/m9.figshare.c.3968970	Stomach contents analysis	misure.csv	figshare	doi:10.6084/m9.figshare.c.3968970	https://doi.org/10.6084/m9.figshare.c.3968970
s507	Stomach flushing	Stomach contents analysis	s507_analysis	dataset.csv	figshare	doi:10.6084/m9.figshare.c.3968970	https://doi.org/10.6084/m9.figshare.c.3968970	Stomach contents analysis	misure.csv	figshare	doi:10.6084/m9.figshare.c.3968970	https://doi.org/10.6084/m9.figshare.c.3968970
s508	Stomach flushing	Stomach contents analysis	s508_analysis	dataset.csv	figshare	doi:10.6084/m9.figshare.c.3968970	https://doi.org/10.6084/m9.figshare.c.3968970	Stomach contents analysis	misure.csv	figshare	doi:10.6084/m9.figshare.c.3968970	https://doi.org/10.6084/m9.figshare.c.3968970
s509	Stomach flushing	Stomach contents analysis	s509_analysis	dataset.csv	figshare	doi:10.6084/m9.figshare.c.3968970	https://doi.org/10.6084/m9.figshare.c.3968970	Stomach contents analysis	misure.csv	figshare	doi:10.6084/m9.figshare.c.3968970	https://doi.org/10.6084/m9.figshare.c.3968970
s510	Stomach flushing	Stomach contents analysis	s510_analysis	dataset.csv	figshare	doi:10.6084/m9.figshare.c.3968970	https://doi.org/10.6084/m9.figshare.c.3968970	Stomach contents analysis	misure.csv	figshare	doi:10.6084/m9.figshare.c.3968970	https://doi.org/10.6084/m9.figshare.c.3968970
s511	Stomach flushing	Stomach contents analysis	s511_analysis	dataset.csv	figshare	doi:10.6084/m9.figshare.c.3968970	https://doi.org/10.6084/m9.figshare.c.3968970	Stomach contents analysis	misure.csv	figshare	doi:10.6084/m9.figshare.c.3968970	https://doi.org/10.6084/m9.figshare.c.3968970
s512	Stomach flushing	Stomach contents analysis	s512_analysis	dataset.csv	figshare	doi:10.6084/m9.figshare.c.3968970	https://doi.org/10.6084/m9.figshare.c.3968970	Stomach contents analysis	misure.csv	figshare	doi:10.6084/m9.figshare.c.3968970	https://doi.org/10.6084/m9.figshare.c.3968970
s513	Stomach flushing	Stomach contents analysis	s513_analysis	dataset.csv	figshare	doi:10.6084/m9.figshare.c.3968970	https://doi.org/10.6084/m9.figshare.c.3968970	Stomach contents analysis	misure.csv	figshare	doi:10.6084/m9.figshare.c.3968970	https://doi.org/10.6084/m9.figshare.c.3968970
s514	Stomach flushing	Stomach contents analysis	s514_analysis	dataset.csv	figshare	doi:10.6084/m9.figshare.c.3968970	https://doi.org/10.6084/m9.figshare.c.3968970	Stomach contents analysis	misure.csv	figshare	doi:10.6084/m9.figshare.c.3968970	https://doi.org/10.6084/m9.figshare.c.3968970
s515	Stomach flushing	Stomach contents analysis	s515_analysis	dataset.csv	figshare	doi:10.6084/m9.figshare.c.3968970	https://doi.org/10.6084/m9.figshare.c.3968970	Stomach contents analysis	misure.csv	figshare	doi:10.6084/m9.figshare.c.3968970	https://doi.org/10.6084/m9.figshare.c.3968970
s516	Stomach flushing	Stomach contents analysis	s516_analysis	dataset.csv	figshare	doi:10.6084/m9.figshare.c.3968970	https://doi.org/10.6084/m9.figshare.c.3968970	Stomach contents analysis	misure.csv	figshare	doi:10.6084/m9.figshare.c.3968970	https://doi.org/10.6084/m9.figshare.c.3968970
s517	Stomach flushing	Stomach contents analysis	s517_analysis	dataset.csv	figshare	doi:10.6084/m9.figshare.c.3968970	https://doi.org/10.6084/m9.figshare.c.3968970	Stomach contents analysis	misure.csv	figshare	doi:10.6084/m9.figshare.c.3968970	https://doi.org/10.6084/m9.figshare.c.3968970
s518	Stomach flushing	Stomach contents analysis	s518_analysis	dataset.csv	figshare	doi:10.6084/m9.figshare.c.3968970	https://doi.org/10.6084/m9.figshare.c.3968970	Stomach contents analysis	misure.csv	figshare	doi:10.6084/m9.figshare.c.3968970	https://doi.org/10.6084/m9.figshare.c.3968970
s519	Stomach flushing	Stomach contents analysis	s519_analysis	dataset.csv	figshare	doi:10.6084/m9.figshare.c.3968970	https://doi.org/10.6084/m9.figshare.c.3968970	Stomach contents analysis	misure.csv	figshare	doi:10.6084/m9.figshare.c.3968970	https://doi.org/10.6084/m9.figshare.c.3968970
s520	Stomach flushing	Stomach contents analysis	s520_analysis	dataset.csv	figshare	doi:10.6084/m9.figshare.c.3968970	https://doi.org/10.6084/m9.figshare.c.3968970	Stomach contents analysis	misure.csv	figshare	doi:10.6084/m9.figshare.c.3968970	https://doi.org/10.6084/m9.figshare.c.3968970
s521	Stomach flushing	Stomach contents analysis	s521_analysis	dataset.csv	figshare	doi:10.6084/m9.figshare.c.3968970	https://doi.org/10.6084/m9.figshare.c.3968970	Stomach contents analysis	misure.csv	figshare	doi:10.6084/m9.figshare.c.3968970	https://doi.org/10.6084/m9.figshare.c.3968970
s522	Stomach flushing	Stomach contents analysis	s522_analysis	dataset.csv	figshare	doi:10.6084/m9.figshare.c.3968970	https://doi.org/10.6084/m9.figshare.c.3968970	Stomach contents analysis	misure.csv	figshare	doi:10.6084/m9.figshare.c.3968970	https://doi.org/10.6084/m9.figshare.c.3968970
s523	Stomach flushing	Stomach contents analysis	s523_analysis	dataset.csv	figshare	doi:10.6084/m9.figshare.c.3968970	https://doi.org/10.6084/m9.figshare.c.3968970	Stomach contents analysis	misure.csv	figshare	doi:10.6084/m9.figshare.c.3968970	https://doi.org/10.6084/m9.figshare.c.3968970
s524	Stomach flushing	Stomach contents analysis	s524_analysis	dataset.csv	figshare	doi:10.6084/m9.figshare.c.3968970	https://doi.org/10.6084/m9.figshare.c.3968970	Stomach contents analysis	misure.csv	figshare	doi:10.6084/m9.figshare.c.3968970	https://doi.org/10.6084/m9.figshare.c.3968970
s525	Stomach flushing	Stomach contents analysis	s525_analysis	dataset.csv	figshare	doi:10.6084/m9.figshare.c.3968970	https://doi.org/10.6084/m9.figshare.c.3968970	Stomach contents analysis	misure.csv	figshare	doi:10.6084/m9.figshare.c.3968970	https://doi.org/10.6084/m9.figshare.c.3968970
s526	Stomach flushing	Stomach contents analysis	s526_analysis	dataset.csv	figshare	doi:10.6084/m9.figshare.c.3968970	https://doi.org/10.6084/m9.figshare.c.3968970	Stomach contents analysis	misure.csv	figshare	doi:10.6084/m9.figshare.c.3968970	https://doi.org/10.6084/m9.figshare.c.3968970
s527	Stomach flushing	Stomach contents analysis	s527_analysis	dataset.csv	figshare	doi:10.6084/m9.figshare.c.3968970	https://doi.org/10.6084/m9.figshare.c.3968970	Stomach contents analysis	misure.csv	figshare	doi:10.6084/m9.figshare.c.3968970	https://doi.org/10.6084/m9.figshare.c.3968970
s528	Stomach flushing	Stomach contents analysis	s528_analysis	dataset.csv	figshare	doi:10.6084/m9.figshare.c.3968970	https://doi.org/10.6084/m9.figshare.c.3968970	Stomach contents analysis	misure.csv	figshare	doi:10.6084/m9.figshare.c.3968970	https://doi.org/10.6084/m9.figshare.c.3968970
s529	Stomach flushing	Stomach contents analysis	s529_analysis	dataset.csv	figshare	doi:10.6084/m9.figshare.c.3968970	https://doi.org/10.6084/m9.figshare.c.3968970	Stomach contents analysis	misure.csv	figshare	doi:10.6084/m9.figshare.c.3968970	https://doi.org/10.6084/m9.figshare.c.3968970
s530	Stomach flushing	Stomach contents analysis	s530_analysis	dataset.csv	figshare	doi:10.6084/m9.figshare.c.3968970	https://doi.org/10.6084/m9.figshare.c.3968970	Stomach contents analysis	misure.csv	figshare	doi:10.6084/m9.figshare.c.3968970	https://doi.org/10.6084/m9.figshare.c.3968970
s531	Stomach flushing	Stomach contents analysis	s531_analysis	dataset.csv	figshare	doi:10.6084/m9.figshare.c.3968970	https://doi.org/10.6084/m9.figshare.c.3968970	Stomach contents analysis	misure.csv	figshare	doi:10.6084/m9.figshare.c.3968970	https://doi.org/10.6084/m9.figshare.c.3968970
s532	Stomach flushing	Stomach contents analysis	s532_analysis	dataset.csv	figshare	doi:10.6084/m9.figshare.c.3968970	https://doi.org/10.6084/m9.figshare.c.3968970	Stomach contents analysis	misure.csv	figshare	doi:10.6084/m9.figshare.c.3968970	https://doi.org/10.6084/m9.figshare.c.3968970
s533	Stomach flushing	Stomach contents analysis	s533_analysis	dataset.csv	figshare	doi:10.6084/m9.figshare.c.3968970	https://doi.org/10.6084/m9.figshare.c.3968970	Stomach contents analysis	misure.csv	figshare	doi:10.6084/m9.figshare.c.3968970	https://doi.org/10.6084/m9.figshare.c.3968970
s534	Stomach flushing	Stomach contents analysis	s534_analysis	dataset.csv	figshare	doi:10.6084/m9.figshare.c.3968970	https://doi.org/10.6084/m9.figshare.c.3968970	Stomach contents analysis	misure.csv	figshare	doi:10.6084/m9.figshare.c.3968970	https://doi.org/10.6084/m9.figshare.c.3968970
s535	Stomach flushing	Stomach contents analysis	s535_analysis	dataset.csv	figshare	doi:10.6084/m9.figshare.c.3968970	https://doi.org/10.6084/m9.figshare.c.3968970	Stomach contents analysis	misure.csv	figshare	doi:10.6084/m9.figshare.c.3968970	https://doi.org/10.6084/m9.figshare.c.3968970
s536	Stomach flushing	Stomach contents analysis	s536_analysis	dataset.csv	figshare	doi:10.6084/m9.figshare.c.3968970	https://doi.org/10.6084/m9.figshare.c.3968970	Stomach contents analysis	misure.csv	figshare	doi:10.6084/m9.figshare.c.3968970	https://doi.org/10.6084/m9.figshare.c.3968970
s537	Stomach flushing	Stomach contents analysis	s537_analysis	dataset.csv	figshare	doi:10.6084/m9.figshare.c.3968970	https://doi.org/10.6084/m9.figshare.c.3968970	Stomach contents analysis	misure.csv	figshare	doi:10.6084/m9.figshare.c.3968970	https://doi.org/10.6084/m9.figshare.c.3968970
s538	Stomach flushing	Stomach contents analysis	s538_analysis	dataset.csv	figshare	doi:10.6084/m9.figshare.c.3968970	https://doi.org/10.6084/m9.figshare.c.3968970	Stomach contents analysis	misure.csv	figshare	doi:10.6084/m9.figshare.c.3968970	https://doi.org/10.6084/m9.figshare.c.3968970
s539	Stomach flushing	Stomach contents analysis	s539_analysis	dataset.csv	figshare	doi:10.6084/m9.figshare.c.3968970	https://doi.org/10.6084/m9.figshare.c.3968970	Stomach contents analysis	misure.csv	figshare	doi:10.6084/m9.figshare.c.3968970	https://doi.org/10.6084/m9.figshare.c.3968970
s540	Stomach flushing	Stomach contents analysis	s540_analysis	dataset.csv	figshare	doi:10.6084/m9.figshare.c.3968970	https://doi.org/10.6084/m9.figshare.c.3968970	Stomach contents analysis	misure.csv	figshare	doi:10.6084/m9.figshare.c.3968970	https://doi.org/10.6084/m9.figshare.c.3968970
s541	Stomach flushing	Stomach contents analysis	s541_analysis	dataset.csv	figshare	doi:10.6084/m9.figshare.c.3968970	https://doi.org/10.6084/m9.figshare.c.3968970	Stomach contents analysis	misure.csv	figshare	doi:10.6084/m9.figshare.c.3968970	https://doi.org/10.6084/m9.figshare.c.3968970
s542	Stomach flushing	Stomach contents analysis	s542_analysis	dataset.csv	figshare	doi:10.6084/m9.figshare.c.3968970	https://doi.org/10.6084/m9.figshare.c.3968970	Stomach contents analysis	misure.csv	figshare	doi:10.6084/m9.figshare.c.3968970	https://doi.org/10.6084/m9.figshare.c.3968970
s543	Stomach flushing	Stomach contents analysis	s543_analysis	dataset.csv	figshare	doi:10.6084/m9.figshare.c.3968970	https://doi.org/10.6084/m9.figshare.c.3968970	Stomach contents analysis	misure.csv	figshare	doi:10.6084/m9.figshare.c.3968970	https://doi.org/10.6084/m9.figshare.c.3968970
s544	Stomach flushing	Stomach contents analysis	s544_analysis	dataset.csv	figshare	doi:10.6084/m9.figshare.c.3968970	https://doi.org/10.6084/m9.figshare.c.3968970	Stomach contents analysis	misure.csv	figshare	doi:10.6084/m9.figshare.c.3968970	https://doi.org/10.6084/m9.figshare.c.3968970
s545	Stomach flushing	Stomach contents analysis	s545_analysis	dataset.csv	figshare	doi:10.6084/m9.figshare.c.3968970	https://doi.org/10.6084/m9.figshare.c.3968970	Stomach contents analysis	misure.csv	figshare	doi:10.6084/m9.figshare.c.3968970	https://doi.org/10.6084/m9.figshare.c.3968970
s546	Stomach flushing	Stomach contents analysis	s546_analysis	dataset.csv	figshare	doi:10.6084/m9.figshare.c.3968970	https://doi.org/10.6084/m9.figshare.c.3968970	Stomach contents analysis	misure.csv	figshare	doi:10.6084/m9.figshare.c.3968970	https://doi.org/10.6084/m9.figshare.c.3968970
s547	Stomach flushing	Stomach contents analysis	s547_analysis	dataset.csv	figshare	doi:10.6084/m9.figshare.c.3968970	https://doi.org/10.6084/m9.figshare.c.3968970	Stomach contents analysis	misure.csv	figshare	doi:10.6084/m9.figshare.c.3968970	https://doi.org/10.6084/m9.figshare.c.3968970
s548	Stomach flushing	Stomach contents analysis	s548_analysis	dataset.csv	figshare	doi:10.6084/m9.figshare.c.3968970	https://doi.org/10.6084/m9.figshare.c.3968970	Stomach contents analysis	misure.csv	figshare	doi:10.6084/m9.figshare.c.3968970	https://doi.org/10.6084/m9.figshare.c.3968970
s549	Stomach flushing	Stomach contents analysis	s549_analysis	dataset.csv	figshare	doi:10.6084/m9.figshare.c.3968970	https://doi.org/10.6084/m9.figshare.c.3968970	Stomach contents analysis	misure.csv	figshare	doi:10.6084/m9.figshare.c.3968970	https://doi.org/10.6084/m9.figshare.c.3968970
s550	Stomach flushing	Stomach contents analysis	s550_analysis	dataset.csv	figshare	doi:10.6084/m9.figshare.c.3968970	https://doi.org/10.6084/m9.figshare.c.3968970	Stomach contents analysis	misure.csv	figshare	doi:10.6084/m9.figshare.c.3968970	https://doi.org/10.6084/m9.figshare.c.3968970
s551	Stomach flushing	Stomach contents analysis	s551_analysis	dataset.csv	figshare	doi:10.6084/m9.figshare.c.3968970	https://doi.org/10.6084/m9.figshare.c.3968970	Stomach contents analysis	misure.csv	figshare	doi:10.6084/m9.figshare.c.3968970	https://doi.org/10.6084/m9.figshare.c.3968970
s552	Stomach flushing	Stomach contents analysis	s552_analysis	dataset.csv	figshare	doi:10.6084/m9.figshare.c.3968970	https://doi.org/10.6084/m9.figshare.c.3968970	Stomach contents analysis	misure.csv	figshare	doi:10.6084/m9.figshare.c.3968970	https://doi.org/10.6084/m9.figshare.c.3968970
s553	Stomach flushing	Stomach contents analysis	s553_analysis	dataset.csv	figshare	doi:10.6084/m9.figshare.c.3968970	https://doi.org/10.6084/m9.figshare.c.3968970	Stomach contents analysis	misure.csv	figshare	doi:10.6084/m9.figshare.c.3968970	https://doi.org/10.6084/m9.figshare.c.3968970
s554	Stomach flushing	Stomach contents analysis	s554_analysis	dataset.csv	figshare	doi:10.6084/m9.figshare.c.3968970	https://doi.org/10.6084/m9.figshare.c.3968970	Stomach contents analysis	misure.csv	figshare	doi:10.6084/m9.figshare.c.3968970	https://doi.org/10.6084/m9.figshare.c.3968970
s555	Stomach flushing	Stomach contents analysis	s555_analysis	dataset.csv	figshare	doi:10.6084/m9.figshare.c.3968970	https://doi.org/10.6084/m9.figshare.c.3968970	Stomach contents analysis	misure.csv	figshare	doi:10.6084/m9.figshare.c.3968970	https://doi.org/10.6084/m9.figshare.c.3968970
s556	Stomach flushing	Stomach contents analysis	s556_analysis	dataset.csv	figshare	doi:10.6084/m9.figshare.c.3968970	https://doi.org/10.6084/m9.figshare.c.3968970	Stomach contents analysis	misure.csv	figshare	doi:10.6084/m9.figshare.c.3968970	https://doi.org/10.6084/m9.figshare.c.3968970
s557	Stomach flushing	Stomach contents analysis	s557_analysis	dataset.csv	figshare	doi:10.6084/m9.figshare.c.3968970	https://doi.org/10.6084/m9.figshare.c.3968970	Stomach contents analysis	misure.csv	figshare	doi:10.6084/m9.figshare.c.3968970	https://doi.org/10.6084/m9.figshare.c.3968970
s558	Stomach flushing	Stomach contents analysis	s558_analysis	dataset.csv	figshare	doi:10.6084/m9.figshare.c.3968970	https://doi.org/10.6084/m9.figshare.c.3968970	Stomach contents analysis	misure.csv	figshare	doi:10.6084/m9.figshare.c.3968970	https://doi.org/10.6084/m9.figshare.c.3968970
s559	Stomach flushing	Stomach contents analysis	s559_analysis	dataset.csv	figshare	doi:10.6084/m9.figshare.c.3968970	https://doi.org/10.6084/m9.figshare.c.3968970	Stomach contents analysis	misure.csv	figshare	doi:10.6084/m9.figshare.c.3968970	https://doi.org/10.6084/m9.figshare.c.3968970
s560	Stomach flushing	Stomach contents analysis	s560_analysis	dataset.csv	figshare	doi:10.6084/m9.figshare.c.3968970	https://doi.org/10.6084/m9.figshare.c.3968970	Stomach contents analysis	misure.csv	figshare	doi:10.6084/m9.figshare.c.3968970	https://doi.org/10.6084/m9.figshare.c.3968970
s561	Stomach flushing	Stomach contents analysis	s561_analysis	dataset.csv	figshare	doi:10.6084/m9.figshare.c.3968970	https://doi.org/10.6084/m9.figshare.c.3968970	Stomach contents analysis	misure.csv	figshare	doi:10.6084/m9.figshare.c.3968970	https://doi.org/10.6084/m9.figshare.c.3968970
s562	Stomach flushing	Stomach contents analysis	s562_analysis	dataset.csv	figshare	doi:10.6084/m9.figshare.c.3968970	https://doi.org/10.6084/m9.figshare.c.3968970	Stomach contents analysis	misure.csv	figshare	doi:10.6084/m9.figshare.c.3968970	https://doi.org/10.6084/m9.figshare.c.3968970
s563	Stomach flushing	Stomach contents analysis	s563_analysis	dataset.csv	figshare	doi:10.6084/m9.figshare.c.3968970	https://doi.org/10.6084/m9.figshare.c.3968970	Stomach contents analysis	misure.csv	figshare	doi:10.6084/m9.figshare.c.3968970	https://doi.org/10.6084/m9.figshare.c.3968970
s564	Stomach flushing	Stomach contents analysis	s564_analysis	dataset.csv	figshare	doi:10.6084/m9.figshare.c.3968970	https://doi.org/10.6084/m9.figshare.c.3968970	Stomach contents analysis	misure.csv	figshare	doi:10.6084/m9.figshare.c.3968970	https://doi.org/10.6084/m9.figshare.c.3968970
s565	Stomach flushing	Stomach contents analysis	s565_analysis	dataset.csv	figshare	doi:10.6084/m9.figshare.c.3968970	https://doi.org/10.6084/m9.figshare.c.3968970	Stomach contents analysis	misure.csv	figshare	doi:10.6084/m9.figshare.c.3968970	https://doi.org/10.6084/m9.figshare.c.3968970
s566	Stomach flushing	Stomach contents analysis	s566_analysis	dataset.csv	figshare	doi:10.6084/m9.figshare.c.3968970	https://doi.org/10.6084/m9.figshare.c.3968970	Stomach contents analysis	misure.csv	figshare	doi:10.6084/m9.figshare.c.3968970	https://doi.org/10.6084/m9.figshare.c.3968970
s567	Stomach flushing	Stomach contents analysis	s567_analysis	dataset.csv	figshare	doi:10.6084/m9.figshare.c.3968970	https://doi.org/10.6084/m9.figshare.c.3968970	Stomach contents analysis	misure.csv	figshare	doi:10.6084/m9.figshare.c.3968970	https://doi.org/10.6084/m9.figshare.c.3968970
s568	Stomach flushing	Stomach contents analysis	s568_analysis	dataset.csv	figshare	doi:10.6084/m9.figshare.c.3968970	https://doi.org/10.6084/m9.figshare.c.3968970	Stomach contents analysis	misure.csv	figshare	doi:10.6084/m9.figshare.c.3968970	https://doi.org/10.6084/m9.figshare.c.3968970
s569	Stomach flushing	Stomach contents analysis	s569_analysis	dataset.csv	figshare	doi:10.6084/m9.figshare.c.3968970	https://doi.org/10.6084/m9.figshare.c.3968970	Stomach contents analysis	misure.csv	figshare	doi:10.6084/m9.figshare.c.3968970	https://doi.org/10.6084/m9.figshare.c.3968970
s570	Stomach flushing	Stomach contents analysis	s570_analysis	dataset.csv	figshare	doi:10.6084/m9.figshare.c.3968970	https://doi.org/10.6084/m9.figshare.c.3968970	Stomach contents analysis	misure.csv	figshare	doi:10.6084/m9.figshare.c.3968970	https://doi.org/10.6084/m9.figshare.c.3968970
s571	Stomach flushing	Stomach contents analysis	s571_analysis	dataset.csv	figshare	doi:10.6084/m9.figshare.c.3968970	https://doi.org/10.6084/m9.figshare.c.3968970	Stomach contents analysis	misure.csv	figshare	doi:10.6084/m9.figshare.c.3968970	https://doi.org/10.6084/m9.figshare.c.3968970
s572	Stomach flushing	Stomach contents analysis	s572_analysis	dataset.csv	figshare	doi:10.6084/m9.figshare.c.3968970	https://doi.org/10.6084/m9.figshare.c.3968970	Stomach contents analysis	misure.csv	figshare	doi:10.6084/m9.figshare.c.3968970	https://doi.org/10.6084/m9.figshare.c.3968970
s573	Stomach flushing	Stomach contents analysis	s573_analysis	dataset.csv	figshare	doi:10.6084/m9.figshare.c.3968970	https://doi.org/10.6084/m9.figshare.c.3968970	Stomach contents analysis	misure.csv	figshare	doi:10.6084/m9.figshare.c.3968970	https://doi.org/10.6084/m9.figshare.c.3968970
s574	Stomach flushing	Stomach contents analysis	s574_analysis	dataset.csv	figshare	doi:10.6084/m9.figshare.c.3968970	https://doi.org/10.6084/m9.figshare.c.3968970	Stomach contents analysis	misure.csv	figshare	doi:10.6084/m9.figshare.c.3968970	https://doi.org/10.6084/m9.figshare.c.3968970
s575	Stomach flushing	Stomach contents analysis	s575_analysis	dataset.csv	figshare	doi:10.6084/m9.figshare.c.3968970	https://doi.org/10.6084/m9.figshare.c.3968970	Stomach contents analysis	misure.csv	figshare	doi:10.6084/m9.figshare.c.3968970	https://doi.org/10.6084/m9.figshare.c.3968970
s576	Stomach flushing	Stomach contents analysis	s576_analysis	dataset.csv	figshare	doi:10.6084/m9.figshare.c.3968970	https://doi.org/10.6084/m9.figshare.c.3968970	Stomach contents analysis	misure.csv	figshare	doi:10.6084/m9.figshare.c.3968970	https://doi.org/10.6084/m9.figshare.c.3968970
s577	Stomach flushing	Stomach contents analysis	s577_analysis	dataset.csv	figshare	doi:10.6084/m9.figshare.c.3968970	https://doi.org/10.6084/m9.figshare.c.3968970	Stomach contents analysis	misure.csv	figshare	doi:10.6084/m9.figshare.c.3968970	https://doi.org/10.6084/m9.figshare.c.3968970
s578	Stomach flushing	Stomach contents analysis	s578_analysis	dataset.csv	figshare	doi:10.6084/m9.figshare.c.3968970	https://doi.org/10.6084/m9.figshare.c.3968970	Stomach contents analysis	misure.csv	figshare	doi:10.6084/m9.figshare.c.3968970	https://doi.org/10.6084/m9.figshare.c.3968970
s579	Stomach flushing	Stomach contents analysis	s579_analysis	dataset.csv	figshare	doi:10.6084/m9.figshare.c.3968970	https://doi.org/10.6084/m9.figshare.c.3968970	Stomach contents analysis	misure.csv	figshare	doi:10.6084/m9.figshare.c.3968970	https://doi.org/10.6084/m9.figshare.c.3968970
s580	Stomach flushing	Stomach contents analysis	s580_analysis	dataset.csv	figshare	doi:10.6084/m9.figshare.c.3968970	https://doi.org/10.6084/m9.figshare.c.3968970	Stomach contents analysis	misure.csv	figshare	doi:10.6084/m9.figshare.c.3968970	https://doi.org/10.6084/m9.figshare.c.3968970
s581	Stomach flushing	Stomach contents analysis	s581_analysis	dataset.csv	figshare	doi:10.6084/m9.figshare.c.3968970	https://doi.org/10.6084/m9.figshare.c.3968970	Stomach contents analysis	misure.csv	figshare	doi:10.6084/m9.figshare.c.3968970	https://doi.org/10.6084/m9.figshare.c.3968970
s582	Stomach flushing	Stomach contents analysis	s582_analysis	dataset.csv	figshare	doi:10.6084/m9.figshare.c.3968970	https://doi.org/10.6084/m9.figshare.c.3968970	Stomach contents analysis	misure.csv	figshare	doi:10.6084/m9.figshare.c.3968970	https://doi.org/10.6084/m9.figshare.c.3968970
s583	Stomach flushing	Stomach contents analysis	s583_analysis	dataset.csv	figshare	doi:10.6084/m9.figshare.c.3968970	https://doi.org/10.6084/m9.figshare.c.3968970	Stomach contents analysis	misure.csv	figshare	doi:10.6084/m9.figshare.c.3968970	https://doi.org/10.6084/m9.figshare.c.3968970
s584	Stomach flushing	Stomach contents analysis	s584_analysis	dataset.csv	figshare	doi:10.6084/m9.figshare.c.3968970	https://doi.org/10.6084/m9.figshare.c.3968970	Stomach contents analysis	misure.csv	figshare	doi:10.6084/m9.figshare.c.3968970	https://doi.org/10.6084/m9.figshare.c.3968970
s585	Stomach flushing	Stomach contents analysis	s585_analysis	dataset.csv	figshare	doi:10.6084/m9.figshare.c.3968970	https://doi.org/10.6084/m9.figshare.c.3968970	Stomach contents analysis	misure.csv	figshare	doi:10.6084/m9.figshare.c.3968970	https://doi.org/10.6084/m9.figshare.c.3968970
s586	Stomach flushing	Stomach contents analysis	s586_analysis	dataset.csv	figshare	doi:10.6084/m9.figshare.c.3968970	https://doi.org/10.6084/m9.figshare.c.3968970	Stomach contents analysis	misure.csv	figshare	doi:10.6084/m9.figshare.c.3968970	https://doi.org/10.6084/m9.figshare.c.3968970
s587	Stomach flushing	Stomach contents analysis	s587_analysis	dataset.csv	figshare	doi:10.6084/m9.figshare.c.3968970	https://doi.org/10.6084/m9.figshare.c.3968970	Stomach contents analysis	misure.csv	figshare	doi:10.6084/m9.figshare.c.3968970	https://doi.org/10.6084/m9.figshare.c.3968970
s588	Stomach flushing	Stomach contents analysis	s588_analysis	dataset.csv	figshare	doi:10.6084/m9.figshare.c.3968970	https://doi.org/10.6084/m9.figshare.c.3968970	Stomach contents analysis	misure.csv	figshare	doi:10.6084/m9.figshare.c.3968970	https://doi.org/10.6084/m9.figshare.c.3968970
s589	Stomach flushing	Stomach contents analysis	s589_analysis	dataset.csv	figshare	doi:10.6084/m9.figshare.c.3968970	https://doi.org/10.6084/m9.figshare.c.3968970	Stomach contents analysis	misure.csv	figshare	doi:10.6084/m9.figshare.c.3968970	https://doi.org/10.6084/m9.figshare.c.3968970
s590	Stomach flushing	Stomach contents analysis	s590_analysis	dataset.csv	figshare	doi:10.6084/m9.figshare.c.3968970	https://doi.org/10.6084/m9.figshare.c.3968970	Stomach contents analysis	misure.csv	figshare	doi:10.6084/m9.figshare.c.3968970	https://doi.org/10.6084/m9.figshare.c.3968970
s591	Stomach flushing	Stomach contents analysis	s591_analysis	dataset.csv	figshare	doi:10.6084/m9.figshare.c.3968970	https://doi.org/10.6084/m9.figshare.c.3968970	Stomach contents analysis	misure.csv	figshare	doi:10.6084/m9.figshare.c.3968970	https://doi.org/10.6084/m9.figshare.c.3968970
s592	Stomach flushing	Stomach contents analysis	s592_analysis	dataset.csv	figshare	doi:10.6084/m9.figshare.c.3968970	https://doi.org/10.6084/m9.figshare.c.3968970	Stomach contents analysis	misure.csv	figshare	doi:10.6084/m9.figshare.c.3968970	https://doi.org/10.6084/m9.figshare.c.3968970
s593	Stomach flushing	Stomach contents analysis	s593_analysis	dataset.csv	figshare	doi:10.6084/m9.figshare.c.3968970	https://doi.org/10.6084/m9.figshare.c.3968970	Stomach contents analysis	misure.csv	figshare	doi:10.6084/m9.figshare.c.3968970	https://doi.org/10.6084/m9.figshare.c.3968970
s594	Stomach flushing	Stomach contents analysis	s594_analysis	dataset.csv	figshare	doi:10.6084/m9.figshare.c.3968970	https://doi.org/10.6084/m9.figshare.c.3968970	Stomach contents analysis	misure.csv	figshare	doi:10.6084/m9.figshare.c.3968970	https://doi.org/10.6084/m9.figshare.c.3968970
s595	Stomach flushing	Stomach contents analysis	s595_analysis	dataset.csv	figshare	doi:10.6084/m9.figshare.c.3968970	https://doi.org/10.6084/m9.figshare.c.3968970	Stomach contents analysis	misure.csv	figshare	doi:10.6084/m9.figshare.c.3968970	https://doi.org/10.6084/m9.figshare.c.3968970
s596	Stomach flushing	Stomach contents analysis	s596_analysis	dataset.csv	figshare	doi:10.6084/m9.figshare.c.3968970	https://doi.org/10.6084/m9.figshare.c.3968970	Stomach contents analysis	misure.csv	figshare	doi:10.6084/m9.figshare.c.3968970	https://doi.org/10.6084/m9.figshare.c.3968970
s597	Stomach flushing	Stomach contents analysis	s597_analysis	dataset.csv	figshare	doi:10.6084/m9.figshare.c.3968970	https://doi.org/10.6084/m9.figshare.c.3968970	Stomach contents analysis	misure.csv	figshare	doi:10.6084/m9.figshare.c.3968970	https://doi.org/10.6084/m9.figshare.c.3968970
s598	Stomach flushing	Stomach contents analysis	s598_analysis	dataset.csv	figshare	doi:10.6084/m9.figshare.c.3968970	https://doi.org/10.6084/m9.figshare.c.3968970	Stomach contents analysis	misure.csv	figshare	doi:10.6084/m9.figshare.c.3968970	https://doi.org/10.6084/m9.figshare.c.3968970
s599	Stomach flushing	Stomach contents analysis	s599_analysis	dataset.csv	figshare	doi:10.6084/m9.figshare.c.3968970	https://doi.org/10.6084/m9.figshare.c.3968970	Stomach contents analysis	misure.csv	figshare	doi:10.6084/m9.figshare.c.3968970	https://doi.org/10.6084/m9.figshare.c.3968970
s600	Stomach flushing	Stomach contents analysis	s600_analysis	dataset.csv	figshare	doi:10.6084/m9.figshare.c.3968970	https://doi.org/10.6084/m9.figshare.c.3968970	Stomach contents analysis	misure.csv	figshare	doi:10.6084/m9.figshare.c.3968970	https://doi.org/10.6084/m9.figshare.c.3968970
s601	Stomach flushing	Stomach contents analysis	s601_analysis	dataset.csv	figshare	doi:10.6084/m9.figshare.c.3968970	https://doi.org/10.6084/m9.figshare.c.3968970	Stomach contents analysis	misure.csv	figshare	doi:10.6084/m9.figshare.c.3968970	https://doi.org/10.6084/m9.figshare.c.3968970
s602	Stomach flushing	Stomach contents analysis	s602_analysis	dataset.csv	figshare	doi:10.6084/m9.figshare.c.3968970	https://doi.org/10.6084/m9.figshare.c.3968970	Stomach contents analysis	misure.csv	figshare	doi:10.6084/m9.figshare.c.3968970	https://doi.org/10.6084/m9.figshare.c.3968970
s603	Stomach flushing	Stomach contents analysis	s603_analysis	dataset.csv	figshare	doi:10.6084/m9.figshare.c.3968970	https://doi.org/10.6084/m9.figshare.c.3968970	Stomach contents analysis	misure.csv	figshare	doi:10.6084/m9.figshare.c.3968970	https://doi.org/10.6084/m9.figshare.c.3968970
s604	Stomach flushing	Stomach contents analysis	s604_analysis	dataset.csv	figshare	doi:10.6084/m9.figshare.c.3968970	https://doi.org/10.6084/m9.figshare.c.3968970	Stomach contents analysis	misure.csv	figshare	doi:10.6084/m9.figshare.c.3968970	https://doi.org/10.6084/m9.figshare.c.3968970
s605	Stomach flushing	Stomach contents analysis	s605_analysis	dataset.csv	figshare	doi:10.6084/m9.figshare.c.3968970	https://doi.org/10.6084/m9.figshare.c.3968970	Stomach contents analysis	misure.csv	figshare	doi:10.6084/m9.figshare.c.3968970	https://doi.org/10.6084/m9.figshare.c.3968970
s606	Stomach flushing	Stomach contents analysis	s606_analysis	dataset.csv	figshare	doi:10.6084/m9.figshare.c.3968970	https://doi.org/10.6084/m9.figshare.c.3968970	Stomach contents analysis	misure.csv	figshare	doi:10.6084/m9.figshare.c.3968970	https://doi.org/10.6084/m9.figshare.c.3968970
s607	Stomach flushing	Stomach contents analysis	s607_analysis	dataset.csv	figshare	doi:10.6084/m9.figshare.c.3968970	https://doi.org/10.6084/m9.figshare.c.3968970	Stomach contents analysis	misure.csv	figshare	doi:10.6084/m9.figshare.c.3968970	https://doi.org/10.6084/m9.figshare.c.3968970
s608	Stomach flushing	Stomach contents analysis	s608_analysis	dataset.csv	figshare	doi:10.6084/m9.figshare.c.3968970	https://doi.org/10.6084/m9.figshare.c.3968970	Stomach contents analysis	misure.csv	figshare	doi:10.6084/m9.figshare.c.3968970	https://doi.org/10.6084/m9.figshare.c.3968970
s609	Stomach flushing	Stomach contents analysis	s609_analysis	dataset.csv	figshare	doi:10.6084/m9.figshare.c.3968970	https://doi.org/10.6084/m9.figshare.c.3968970	Stomach contents analysis	misure.csv	figshare	doi:10.6084/m9.figshare.c.3968970	https://doi.org/10.6084/m9.figshare.c.3968970
s610	Stomach flushing	Stomach contents analysis	s610_analysis	dataset.csv	figshare	doi:10.6084/m9.figshare.c.3968970	https://doi.org/10.6084/m9.figshare.c.3968970	Stomach contents analysis	misure.csv	figshare	doi:10.6084/m9.figshare.c.3968970	https://doi.org/10.6084/m9.figshare.c.3968970
s611	Stomach flushing	Stomach contents analysis	s611_analysis	dataset.csv	figshare	doi:10.6084/m9.figshare.c.3968970	https://doi.org/10.6084/m9.figshare.c.3968970	Stomach contents analysis	misure.csv	figshare	doi:10.6084/m9.figshare.c.3968970	https://doi.org/10.6084/m9.figshare.c.3968970
s612	Stomach flushing	Stomach contents analysis	s612_analysis	dataset.csv	figshare	doi:10.6084/m9.figshare.c.3968970	https://doi.org/10.6084/m9.figshare.c.3968970	Stomach contents analysis	misure.csv	figshare	doi:10.6084/m9.figshare.c.3968970	https://doi.org/10.6084/m9.figshare.c.3968970
s613	Stomach flushing	Stomach contents analysis	s613_analysis	dataset.csv	figshare	doi:10.6084/m9.figshare.c.3968970	https://doi.org/10.6084/m9.figshare.c.3968970	Stomach contents analysis	misure.csv	figshare	doi:10.6084/m9.figshare.c.3968970	https://doi.org/10.6084/m9.figshare.c.3968970
s614	Stomach flushing	Stomach contents analysis	s614_analysis	dataset.csv	figshare	doi:10.6084/m9.figshare.c.3968970	https://doi.org/10.6084/m9.figshare.c.3968970	Stomach contents analysis	misure.csv	figshare	doi:10.6084/m9.figshare.c.3968970	https://doi.org/10.6084/m9.figshare.c.3968970
s615	Stomach flushing	Stomach contents analysis	s615_analysis	dataset.csv	figshare	doi:10.6084/m9.figshare.c.3968970	https://doi.org/10.6084/m9.figshare.c.3968970	Stomach contents analysis	misure.csv	figshare	doi:10.6084/m9.figshare.c.3968970	https://doi.org/10.6084/m9.figshare.c.3968970
s616	Stomach flushing	Stomach contents analysis	s616_analysis	dataset.csv	figshare	doi:10.6084/m9.figshare.c.3968970	https://doi.org/10.6084/m9.figshare.c.3968970	Stomach contents analysis	misure.csv	figshare	doi:10.6084/m9.figshare.c.3968970	https://doi.org/10.6084/m9.figshare.c.3968970
s617	Stomach flushing	Stomach contents analysis	s617_analysis	dataset.csv	figshare	doi:10.6084/m9.figshare.c.3968970	https://doi.org/10.6084/m9.figshare.c.3968970	Stomach contents analysis	misure.csv	figshare	doi:10.6084/m9.figshare.c.3968970	https://doi.org/10.6084/m9.figshare.c.3968970
s618	Stomach flushing	Stomach contents analysis	s618_analysis	dataset.csv	figshare	doi:10.6084/m9.figshare.c.3968970	https://doi.org/10.6084/m9.figshare.c.3968970	Stomach contents analysis	misure.csv	figshare	doi:10.6084/m9.figshare.c.3968970	https://doi.org/10.6084/m9.figshare.c.3968970
s619	Stomach flushing	Stomach contents analysis	s619_analysis	dataset.csv	figshare	doi:10.6084/m9.figshare.c.3968970	https://doi.org/10.6084/m9.figshare.c.3968970	Stomach contents analysis	misure.csv	figshare	doi:10.6084/m9.figshare.c.3968970	https://doi.org/10.6084/m9.figshare.c.3968970
s620	Stomach flushing	Stomach contents analysis	s620_analysis	dataset.csv	figshare	doi:10.6084/m9.figshare.c.3968970	https://doi.org/10.6084/m9.figshare.c.3968970	Stomach contents analysis	misure.csv	figshare	doi:10.6084/m9.figshare.c.3968970	https://doi.org/10.6084/m9.figshare.c.3968970
s621	Stomach flushing	Stomach contents analysis	s621_analysis	dataset.csv	figshare	doi:10.6084/m9.figshare.c.3968970	https://doi.org/10.6084/m9.figshare.c.3968970	Stomach contents analysis	misure.csv	figshare	doi:10.6084/m9.figshare.c.3968970	https://doi.org/10.6084/m9.figshare.c.3968970
s622	Stomach flushing	Stomach contents analysis	s622_analysis	dataset.csv	figshare	doi:10.6084/m9.figshare.c.3968970	https://doi.org/10.6084/m9.figshare.c.3968970	Stomach contents analysis	misure.csv	figshare	doi:10.6084/m9.figshare.c.3968970	https://doi.org/10.6084/m9.figshare.c.3968970
s623	Stomach flushing	Stomach contents analysis	s623_analysis	dataset.csv	figshare	doi:10.6084/m9.figshare.c.3968970	https://doi.org/10.6084/m9.figshare.c.3968970	Stomach contents analysis	misure.csv	figshare	doi:10.6084/m9.figshare.c.3968970	https://doi.org/10.6084/m9.figshare.c.3968970
s624	Stomach flushing	Stomach contents analysis	s624_analysis	dataset.csv	figshare	doi:10.6084/m9.figshare.c.3968970	https://doi.org/10.6084/m9.figshare.c.3968970	Stomach contents analysis	misure.csv	figshare	doi:10.6084/m9.figshare.c.3968970	https://doi.org/10.6084/m9.figshare.c.3968970
s625	Stomach flushing	Stomach contents analysis	s625_analysis	dataset.csv	figshare	doi:10.6084/m9.figshare.c.3968970	https://doi.org/10.6084/m9.figshare.c.3968970	Stomach contents analysis	misure.csv	figshare	doi:10.6084/m9.figshare.c.3968970	https://doi.org/10.6084/m9.figshare.c.3968970
s626	Stomach flushing	Stomach contents analysis	s626_analysis	dataset.csv	figshare	doi:10.6084/m9.figshare.c.3968970	https://doi.org/10.6084/m9.figshare.c.3968970	Stomach contents analysis	misure.csv	figshare	doi:10.6084/m9.figshare.c.3968970	https://doi.org/10.6084/m9.figshare.c.3968970
s627	Stomach flushing	Stomach contents analysis	s627_analysis	dataset.csv	figshare	doi:10.6084/m9.figshare.c.3968970	https://doi.org/10.6084/m9.figshare.c.3968970	Stomach contents analysis	misure.csv	figshare	doi:10.6084/m9.figshare.c.3968970	https://doi.org/10.6084/m9.figshare.c.3968970
s628	Stomach flushing	Stomach contents analysis	s628_analysis	dataset.csv	figshare	doi:10.6084/m9.figshare.c.3968970	https://doi.org/10.6084/m9.figshare.c.3968970	Stomach contents analysis	misure.csv	figshare	doi:10.6084/m9.figshare.c.3968970	https://doi.org/10.6084/m9.figshare.c.3968970
s629	Stomach flushing	Stomach contents analysis	s629_analysis	dataset.csv	figshare	doi:10.6084/m9.figshare.c.3968970	https://doi.org/10.6084/m9.figshare.c.3968970	Stomach contents analysis	misure.csv	figshare	doi:10.6084/m9.figshare.c.3968970	https://doi.org/10.6084/m9.figshare.c.3968970
s630	Stomach flushing	Stomach contents analysis	s630_analysis	dataset.csv	figshare	doi:10.6084/m9.figshare.c.3968970	https://doi.org/10.6084/m9.figshare.c.3968970	Stomach contents analysis	misure.csv	figshare	doi:10.6084/m9.figshare.c.3968970	https://doi.org/10.6084/m9.figshare.c.3968970
s631	Stomach flushing	Stomach contents analysis	s631_analysis	dataset.csv	figshare	doi:10.6084/m9.figshare.c.3968970	https://doi.org/10.6084/m9.figshare.c.3968970	Stomach contents analysis	misure.csv	figshare	doi:10.6084/m9.figshare.c.3968970	https://doi.org/10.6084/m9.figshare.c.3968970
s632	Stomach flushing	Stomach contents analysis	s632_analysis	dataset.csv	figshare	doi:10.6084/m9.figshare.c.3968970	https://doi.org/10.6084/m9.figshare.c.3968970	Stomach contents analysis	misure.csv	figshare	doi:10.6084/m9.figshare.c.3968970	https://doi.org/10.6084/m9.figshare.c.3968970
s633	Stomach flushing	Stomach contents analysis	s633_analysis	dataset.csv	figshare	doi:10.6084/m9.figshare.c.3968970	https://doi.org/10.6084/m9.figshare.c.3968970	Stomach contents analysis	misure.csv	figshare	doi:10.6084/m9.figshare.c.3968970	https://doi.org/10.6084/m9.figshare.c.3968970
s634	Stomach flushing	Stomach contents analysis	s634_analysis	dataset.csv	figshare	doi:10.6084/m9.figshare.c.3968970	https://doi.org/10.6084/m9.figshare.c.3968970	Stomach contents analysis	misure.csv	figshare	doi:10.6084/m9.figshare.c.3968970	https://doi.org/10.6084/m9.figshare.c.3968970
s635	Stomach flushing	Stomach contents analysis	s635_analysis	dataset.csv	figshare	doi:10.6084/m9.figshare.c.3968970	https://doi.org/10.6084/m9.figshare.c.3968970	Stomach contents analysis	misure.csv	figshare	doi:10.6084/m9.figshare.c.3968970	https://doi.org/10.6084/m9.figshare.c.3968970
s636	Stomach flushing	Stomach contents analysis	s636_analysis	dataset.csv	figshare	doi:10.6084/m9.figshare.c.3968970	https://doi.org/10.6084/m9.figshare.c.3968970	Stomach contents analysis	misure.csv	figshare	doi:10.6084/m9.figshare.c.3968970	https://doi.org/10.6084/m9.figshare.c.3968970
s637	Stomach flushing	Stomach contents analysis	s637_analysis	dataset.csv	figshare	doi:10.6084/m9.figshare.c.3968970	https://doi.org/10.6084/m9.figshare.c.3968970	Stomach contents analysis	misure.csv	figshare	doi:10.6084/m9.figshare.c.3968970	https://doi.org/10.6084/m9.figshare.c.3968970
s638	Stomach flushing	Stomach contents analysis	s638_analysis	dataset.csv	figshare	doi:10.6084/m9.figshare.c.3968970	https://doi.org/10.6084/m9.figshare.c.3968970	Stomach contents analysis	misure.csv	figshare	doi:10.6084/m9.figshare.c.3968970	https://doi.org/10.6084/m9.figshare.c.3968970
s639	Stomach flushing	Stomach contents analysis	s639_analysis	dataset.csv	figshare	doi:10.6084/m9.figshare.c.3968970	https://doi.org/10.6084/m9.figshare.c.3968970	Stomach contents analysis	misure.csv	figshare	doi:10.6084/m9.figshare.c.3968970	https://doi.org/10.6084/m9.figshare.c.3968970
s640	Stomach flushing	Stomach contents analysis	s640_analysis	dataset.csv	figshare	doi:10.6084/m9.figshare.c.3968970	https://doi.org/10.6084/m9.figshare.c.3968970	Stomach contents analysis	misure.csv	figshare	doi:10.6084/m9.figshare.c.3968970	https://doi.org/10.6084/m9.figshare.c.3968970
s641	Stomach flushing	Stomach contents analysis	s641_analysis	dataset.csv	figshare	doi:10.6084/m9.figshare.c.3968970	https://doi.org/10.6084/m9.figshare.c.3968970	Stomach contents analysis	misure.csv	figshare	doi:10.6084/m9.figshare.c.3968970	https://doi.org/10.6084/m9.figshare.c.3968970
s642	Stomach flushing	Stomach contents analysis	s642_analysis	dataset.csv	figshare	doi:10.6084/m9.figshare.c.3968970	https://doi.org/10.6084/m9.figshare.c.3968970	Stomach contents analysis	misure.csv	figshare	doi:10.6084/m9.figshare.c.3968970	https://doi.org/10.6084/m9.figshare.c.3968970
s643	Stomach flushing	Stomach contents analysis	s643_analysis	dataset.csv	figshare	doi:10.6084/m9.figshare.c.3968970	https://doi.org/10.6084/m9.figshare.c.3968970	Stomach contents analysis	misure.csv	figshare	doi:10.6084/m9.figshare.c.3968970	https://doi.org/10.6084/m9.figshare.c.3968970
s644	Stomach flushing	Stomach contents analysis	s644_analysis	dataset.csv	figshare	doi:10.6084/m9.figshare.c.3968970	https://doi.org/10.6084/m9.figshare.c.3968970	Stomach contents analysis	misure.csv	figshare	doi:10.6084/m9.figshare.c.3968970	https://doi.org/10.6084/m9.figshare.c.3968970
s645	Stomach flushing	Stomach contents analysis	s645_analysis	dataset.csv	figshare	doi:10.6084/m9.figshare.c.3968970	https://doi.org/10.6084/m9.figshare.c.3968970	Stomach contents analysis	misure.csv	figshare	doi:10.6084/m9.figshare.c.3968970	https://doi.org/10.6084/m9.figshare.c.3968970
s646	Stomach flushing	Stomach contents analysis	s646_analysis	dataset.csv	figshare	doi:10.6084/m9.figshare.c.3968970	https://doi.org/10.6084/m9.figshare.c.3968970	Stomach contents analysis	misure.csv	figshare	doi:10.6084/m9.figshare.c.3968970	https://doi.org/10.6084/m9.figshare.c.3968970
s647	Stomach flushing	Stomach contents analysis	s647_analysis	dataset.csv	figshare	doi:10.6084/m9.figshare.c.3968970	https://doi.org/10.6084/m9.figshare.c.3968970	Stomach contents analysis	misure.csv	figshare	doi:10.6084/m9.figshare.c.3968970	https://doi.org/10.6084/m9.figshare.c.3968970
s648	Stomach flushing	Stomach contents analysis	s648_analysis	dataset.csv	figshare	doi:10.6084/m9.figshare.c.3968970	https://doi.org/10.6084/m9.figshare.c.3968970	Stomach contents analysis	misure.csv	figshare	doi:10.6084/m9.figshare.c.3968970	https://doi.org/10.6084/m9.figshare.c.3968970
s649	Stomach flushing	Stomach contents analysis	s649_analysis	dataset.csv	figshare	doi:10.6084/m9.figshare.c.3968970	https://doi.org/10.6084/m9.figshare.c.3968970	Stomach contents analysis	misure.csv	figshare	doi:10.6084/m9.figshare.c.3968970	https://doi.org/10.6084/m9.figshare.c.3968970
s650	Stomach flushing	Stomach contents analysis	s650_analysis	dataset.csv	figshare	doi:10.6084/m9.figshare.c.3968970	https://doi.org/10.6084/m9.figshare.c.3968970	Stomach contents analysis	misure.csv	figshare	doi:10.6084/m9.figshare.c.3968970	https://doi.org/10.6084/m9.figshare.c.3968970
s651	Stomach flushing	Stomach contents analysis	s651_analysis	dataset.csv	figshare	doi:10.6084/m9.figshare.c.3968970	https://doi.org/10.6084/m9.figshare.c.3968970	Stomach contents analysis	misure.csv	figshare	doi:10.6084/m9.figshare.c.3968970	https://doi.org/10.6084/m9.figshare.c.3968970
s652	Stomach flushing	Stomach contents analysis	s652_analysis	dataset.csv	figshare	doi:10.6084/m9.figshare.c.3968970	https://doi.org/10.6084/m9.figshare.c.3968970	Stomach contents analysis	misure.csv	figshare	doi:10.6084/m9.figshare.c.3968970	https://doi.org/10.6084/m9.figshare.c.3968970
s653	Stomach flushing	Stomach contents analysis	s653_analysis	dataset.csv	figshare	doi:10.6084/m9.figshare.c.3968970	https://doi.org/10.6084/m9.figshare.c.3968970	Stomach contents analysis	misure.csv	figshare	doi:10.6084/m9.figshare.c.3968970	https://doi.org/10.6084/m9.figshare.c.3968970
s654	Stomach flushing	Stomach contents analysis	s654_analysis	dataset.csv	figshare	doi:10.6084/m9.figshare.c.3968970	https://doi.org/10.6084/m9.figshare.c.3968970	Stomach contents analysis	misure.csv	figshare	doi:10.6084/m9.figshare.c.3968970	https://doi.org/10.6084/m9.figshare.c.3968970
s655	Stomach flushing	Stomach contents analysis	s655_analysis	dataset.csv	figshare	doi:10.6084/m9.figshare.c.3968970	https://doi.org/10.6084/m9.figshare.c.3968970	Stomach contents analysis	misure.csv	figshare	doi:10.6084/m9.figshare.c.3968970	https://doi.org/10.6084/m9.figshare.c.3968970
s656	Stomach flushing	Stomach contents analysis	s656_analysis	dataset.csv	figshare	doi:10.6084/m9.figshare.c.3968970	https://doi.org/10.6084/m9.figshare.c.3968970	Stomach contents analysis	misure.csv	figshare	doi:10.6084/m9.figshare.c.3968970	https://doi.org/10.6084/m9.figshare.c.3968970
s657	Stomach flushing	Stomach contents analysis	s657_analysis	dataset.csv	figshare	doi:10.6084/m9.figshare.c.3968970	https://doi.org/10.6084/m9.figshare.c.3968970	Stomach contents analysis	misure.csv	figshare	doi:10.6084/m9.figshare.c.3968970	https://doi.org/10.6084/m9.figshare.c.3968970
s658	Stomach flushing	Stomach contents analysis	s658_analysis	dataset.csv	figshare	doi:10.6084/m9.figshare.c.3968970	https://doi.org/10.6084/m9.figshare.c.3968970	Stomach contents analysis	misure.csv	figshare	doi:10.6084/m9.figshare.c.3968970	https://doi.org/10.6084/m9.figshare.c.3968970
s659	Stomach flushing	Stomach contents analysis	s659_analysis	dataset.csv	figshare	doi:10.6084/m9.figshare.c.3968970	https://doi.org/10.6084/m9.figshare.c.3968970	Stomach contents analysis	misure.csv	figshare	doi:10.6084/m9.figshare.c.3968970	https://doi.org/10.6084/m9.figshare.c.3968970
s660	Stomach flushing	Stomach contents analysis	s660_analysis	dataset.csv	figshare	doi:10.6084/m9.figshare.c.3968970	https://doi.org/10.6084/m9.figshare.c.3968970	Stomach contents analysis	misure.csv	figshare	doi:10.6084/m9.figshare.c.3968970	https://doi.org/10.6084/m9.figshare.c.3968970
s661	Stomach flushing	Stomach contents analysis	s661_analysis	dataset.csv	figshare	doi:10.6084/m9.figshare.c.3968970	https://doi.org/10.6084/m9.figshare.c.3968970	Stomach contents analysis	misure.csv	figshare	doi:10.6084/m9.figshare.c.3968970	https://doi.org/10.6084/m9.figshare.c.3968970
s662	Stomach flushing	Stomach contents analysis	s662_analysis	dataset.csv	figshare	doi:10.6084/m9.figshare.c.3968970	https://doi.org/10.6084/m9.figshare.c.3968970	Stomach contents analysis	misure.csv	figshare	doi:10.6084/m9.figshare.c.3968970	https://doi.org/10.6084/m9.figshare.c.3968970
s663	Stomach flushing	Stomach contents analysis	s663_analysis	dataset.csv	figshare	doi:10.6084/m9.figshare.c.3968970	https://doi.org/10.6084/m9.figshare.c.3968970	Stomach contents analysis	misure.csv	figshare	doi:10.6084/m9.figshare.c.3968970	https://doi.org/10.6084/m9.figshare.c.3968970
s664	Stomach flushing	Stomach contents analysis	s664_analysis	dataset.csv	figshare	doi:10.6084/m9.figshare.c.3968970	https://doi.org/10.6084/m9.figshare.c.3968970	Stomach contents analysis	misure.csv	figshare	doi:10.6084/m9.figshare.c.3968970	https://doi.org/10.6084/m9.figshare.c.3968970
s665	Stomach flushing	Stomach contents analysis	s665_analysis	dataset.csv	figshare	doi:10.6084/m9.figshare.c.3968970	https://doi.org/10.6084/m9.figshare.c.3968970	Stomach contents analysis	misure.csv	figshare	doi:10.6084/m9.figshare.c.3968970	https://doi.org/10.6084/m9.figshare.c.3968970
s666	Stomach flushing	Stomach contents analysis	s666_analysis	dataset.csv	figshare	doi:10.6084/m9.figshare.c.3968970	https://doi.org/10.6084/m9.figshare.c.3968970	Stomach contents analysis	misure.csv	figshare	doi:10.6084/m9.figshare.c.3968970	https://doi.org/10.6084/m9.figshare.c.3968970
s667	Stomach flushing	Stomach contents analysis	s667_analysis	dataset.csv	figshare	doi:10.6084/m9.figshare.c.3968970	https://doi.org/10.6084/m9.figshare.c.3968970	Stomach contents analysis	misure.csv	figshare	doi:10.6084/m9.figshare.c.3968970	https://doi.org/10.6084/m9.figshare.c.3968970
s668	Stomach flushing	Stomach contents analysis	s668_analysis	dataset.csv	figshare	doi:10.6084/m9.figshare.c.3968970	https://doi.org/10.6084/m9.figshare.c.3968970	Stomach contents analysis	misure.csv	figshare	doi:10.6084/m9.figshare.c.3968970	https://doi.org/10.6084/m9.figshare.c.3968970
s669	Stomach flushing	Stomach contents analysis	s669_analysis	dataset.csv	figshare	doi:10.6084/m9.figshare.c.3968970	https://doi.org/10.6084/m9.figshare.c.3968970	Stomach contents analysis	misure.csv	figshare	doi:10.6084/m9.figshare.c.3968970	https://doi.org/10.6084/m9.figshare.c.3968970
s670	Stomach flushing	Stomach contents analysis	s670_analysis	dataset.csv	figshare	doi:10.6084/m9.figshare.c.3968970	https://doi.org/10.6084/m9.figshare.c.3968970	Stomach contents analysis	misure.csv	figshare	doi:10.6084/m9.figshare.c.3968970	https://doi.org/10.6084/m9.figshare.c.3968970
s671	Stomach flushing	Stomach contents analysis	s671_analysis	dataset.csv	figshare	doi:10.6084/m9.figshare.c.3968970	https://doi.org/10.6084/m9.figshare.c.3968970	Stomach contents analysis	misure.csv	figshare	doi:10.6084/m9.figshare.c.3968970	https://doi.org/10.6084/m9.figshare.c.3968970
s672	Stomach flushing	Stomach contents analysis	s672_analysis	dataset.csv	figshare	doi:10.6084/m9.figshare.c.3968970	https://doi.org/10.6084/m9.figshare.c.3968970	Stomach contents analysis	misure.csv	figshare	doi:10.6084/m9.figshare.c.3968970	https://doi.org/10.6084/m9.figshare.c.3968970
s673	Stomach flushing	Stomach contents analysis	s673_analysis	dataset.csv	figshare	doi:10.6084/m9.figshare.c.3968970	https://doi.org/10.6084/m9.figshare.c.3968970	Stomach contents analysis	misure.csv	figshare	doi:10.6084/m9.figshare.c.3968970	https://doi.org/10.6084/m9.figshare.c.3968970
s674	Stomach flushing	Stomach contents analysis	s674_analysis	dataset.csv	figshare	doi:10.6084/m9.figshare.c.3968970	https://doi.org/10.6084/m9.figshare.c.3968970	Stomach contents analysis	misure.csv	figshare	doi:10.6084/m9.figshare.c.3968970	https://doi.org/10.6084/m9.figshare.c.3968970
s675	Stomach flushing	Stomach contents analysis	s675_analysis	dataset.csv	figshare	doi:10.6084/m9.figshare.c.3968970	https://doi.org/10.6084/m9.figshare.c.3968970	Stomach contents analysis	misure.csv	figshare	doi:10.6084/m9.figshare.c.3968970	https://doi.org/10.6084/m9.figshare.c.3968970
s676	Stomach flushing	Stomach contents analysis	s676_analysis	dataset.csv	figshare	doi:10.6084/m9.figshare.c.3968970	https://doi.org/10.6084/m9.figshare.c.3968970	Stomach contents analysis	misure.csv	figshare	doi:10.6084/m9.figshare.c.3968970	https://doi.org/10.6084/m9.figshare.c.3968970
s677	Stomach flushing	Stomach contents analysis	s677_analysis	dataset.csv	figshare	doi:10.6084/m9.figshare.c.3968970	https://doi.org/10.6084/m9.figshare.c.3968970	Stomach contents analysis	misure.csv	figshare	doi:10.6084/m9.figshare.c.3968970	https://doi.org/10.6084/m9.figshare.c.3968970
s678	Stomach flushing	Stomach contents analysis	s678_analysis	dataset.csv	figshare	doi:10.6084/m9.figshare.c.3968970	https://doi.org/10.6084/m9.figshare.c.3968970	Stomach contents analysis	misure.csv	figshare	doi:10.6084/m9.figshare.c.3968970	https://doi.org/10.6084/m9.figshare.c.3968970
s679	Stomach flushing	Stomach contents analysis	s679_analysis	dataset.csv	figshare	doi:10.6084/m9.figshare.c.3968970	https://doi.org/10.6084/m9.figshare.c.3968970	Stomach contents analysis	misure.csv	figshare	doi:10.6084/m9.figshare.c.3968970	https://doi.org/10.6084/m9.figshare.c.3968970
s680	Stomach flushing	Stomach contents analysis	s680_analysis	dataset.csv	figshare	doi:10.6084/m9.figshare.c.3968970	https://doi.org/10.6084/m9.figshare.c.3968970	Stomach contents analysis	misure.csv	figshare	doi:10.6084/m9.figshare.c.3968970	https://doi.org/10.6084/m9.figshare.c.3968970
s681	Stomach flushing	Stomach contents analysis	s681_analysis	dataset.csv	figshare	doi:10.6084/m9.figshare.c.3968970	https://doi.org/10.6084/m9.figshare.c.3968970	Stomach contents analysis	misure.csv	figshare	doi:10.6084/m9.figshare.c.3968970	https://doi.org/10.6084/m9.figshare.c.3968970
s682	Stomach flushing	Stomach contents analysis	s682_analysis	dataset.csv	figshare	doi:10.6084/m9.figshare.c.3968970	https://doi.org/10.6084/m9.figshare.c.3968970	Stomach contents analysis	misure.csv	figshare	doi:10.6084/m9.figshare.c.3968970	https://doi.org/10.6084/m9.figshare.c.3968970
s683	Stomach flushing	Stomach contents analysis	s683_analysis	dataset.csv	figshare	doi:10.6084/m9.figshare.c.3968970	https://doi.org/10.6084/m9.figshare.c.3968970	Stomach contents analysis	misure.csv	figshare	doi:10.6084/m9.figshare.c.3968970	https://doi.org/10.6084/m9.figshare.c.3968970
s684	Stomach flushing	Stomach contents analysis	s684_analysis	dataset.csv	figshare	doi:10.6084/m9.figshare.c.3968970	https://doi.org/10.6084/m9.figshare.c.3968970	Stomach contents analysis	misure.csv	figshare	doi:10.6084/m9.figshare.c.3968970	https://doi.org/10.6084/m9.figshare.c.3968970
s685	Stomach flushing	Stomach contents analysis	s685_analysis	dataset.csv	figshare	doi:10.6084/m9.figshare.c.3968970	https://doi.org/10.6084/m9.figshare.c.3968970	Stomach contents analysis	misure.csv	figshare	doi:10.6084/m9.figshare.c.3968970	https://doi.org/10.6084/m9.figshare.c.3968970
s686	Stomach flushing	Stomach contents analysis	s686_analysis	dataset.csv	figshare	doi:10.6084/m9.figshare.c.3968970	https://doi.org/10.6084/m9.figshare.c.3968970	Stomach contents analysis	misure.csv	figshare	doi:10.6084/m9.figshare.c.3968970	https://doi.org/10.6084/m9.figshare.c.3968970
s687	Stomach flushing	Stomach contents analysis	s687_analysis	dataset.csv	figshare	doi:10.6084/m9.figshare.c.3968970	https://doi.org/10.6084/m9.figshare.c.3968970	Stomach contents analysis	misure.csv	figshare	doi:10.6084/m9.figshare.c.3968970	https://doi.org/10.6084/m9.figshare.c.3968970
s688	Stomach flushing	Stomach contents analysis	s688_analysis	dataset.csv	figshare	doi:10.6084/m9.figshare.c.3968970	https://doi.org/10.6084/m9.figshare.c.3968970	Stomach contents analysis	misure.csv	figshare	doi:10.6084/m9.figshare.c.3968970	https://doi.org/10.6084/m9.figshare.c.3968970
s689	Stomach flushing	Stomach contents analysis	s689_analysis	dataset.csv	figshare	doi:10.6084/m9.figshare.c.3968970	https://doi.org/10.6084/m9.figshare.c.3968970	Stomach contents analysis	misure.csv	figshare	doi:10.6084/m9.figshare.c.3968970	https://doi.org/10.6084/m9.figshare.c.3968970
s690	Stomach flushing	Stomach contents analysis	s690_analysis	dataset.csv	figshare	doi:10.6084/m9.figshare.c.3968970	https://doi.org/10.6084/m9.figshare.c.3968970	Stomach contents analysis	misure.csv	figshare	doi:10.6084/m9.figshare.c.3968970	https://doi.org/10.6084/m9.figshare.c.3968970
s691	Stomach flushing	Stomach contents analysis	s691_analysis	dataset.csv	figshare	doi:10.6084/m9.figshare.c.3968970	https://doi.org/10.6084/m9.figshare.c.3968970	Stomach contents analysis	misure.csv	figshare	doi:10.6084/m9.figshare.c.3968970	https://doi.org/10.6084/m9.figshare.c.3968970
s692	Stomach flushing	Stomach contents analysis	s692_analysis	dataset.csv	figshare	doi:10.6084/m9.figshare.c.3968970	https://doi.org/10.6084/m9.figshare.c.3968970	Stomach contents analysis	misure.csv	figshare	doi:10.6084/m9.figshare.c.3968970	https://doi.org/10.6084/m9.figshare.c.3968970
s693	Stomach flushing	Stomach contents analysis	s693_analysis	dataset.csv	figshare	doi:10.6084/m9.figshare.c.3968970	https://doi.org/10.6084/m9.figshare.c.3968970	Stomach contents analysis	misure.csv	figshare	doi:10.6084/m9.figshare.c.3968970	https://doi.org/10.6084/m9.figshare.c.3968970
s694	Stomach flushing	Stomach contents analysis	s694_analysis	dataset.csv	figshare	doi:10.6084/m9.figshare.c.3968970	https://doi.org/10.6084/m9.figshare.c.3968970	Stomach contents analysis	misure.csv	figshare	doi:10.6084/m9.figshare.c.3968970	https://doi.org/10.6084/m9.figshare.c.3968970
s695	Stomach flushing	Stomach contents analysis	s695_analysis	dataset.csv	figshare	doi:10.6084/m9.figshare.c.3968970	https://doi.org/10.6084/m9.figshare.c.3968970	Stomach contents analysis	misure.csv	figshare	doi:10.6084/m9.figshare.c.3968970	https://doi.org/10.6084/m9.figshare.c.3968970
s696	Stomach flushing	Stomach contents analysis	s696_analysis	dataset.csv	figshare	doi:10.6084/m9.figshare.c.3968970	https://doi.org/10.6084/m9.figshare.c.3968970	Stomach contents analysis	misure.csv	figshare	doi:10.6084/m9.figshare.c.3968970	https://doi.org/10.6084/m9.figshare.c.3968970
s697	Stomach flushing	Stomach contents analysis	s697_analysis	dataset.csv	figshare	doi:10.6084/m9.figshare.c.3968970	https://doi.org/10.6084/m9.figshare.c.3968970	Stomach contents analysis	misure.csv	figshare	doi:10.6084/m9.figshare.c.3968970	https://doi.org/10.6084/m9.figshare.c.3968970
s698	Stomach flushing	Stomach contents analysis	s698_analysis	dataset.csv	figshare	doi:10.6084/m9.figshare.c.3968970	https://doi.org/10.6084/m9.figshare.c.3968970	Stomach contents analysis	misure.csv	figshare	doi:10.6084/m9.figshare.c.3968970	https://doi.org/10.6084/m9.figshare.c.3968970
s699	Stomach flushing	Stomach contents analysis	s699_analysis	dataset.csv	figshare	doi:10.6084/m9.figshare.c.3968970	https://doi.org/10.6084/m9.figshare.c.3968970	Stomach contents analysis	misure.csv	figshare	doi:10.6084/m9.figshare.c.3968970	https://doi.org/10.6084/m9.figshare.c.3968970
s700	Stomach flushing	Stomach contents analysis	s700_analysis	dataset.csv	figshare	doi:10.6084/m9.figshare.c.3968970	https://doi.org/10.6084/m9.figshare.c.3968970	Stomach contents analysis	misure.csv	figshare	doi:10.6084/m9.figshare.c.3968970	https://doi.org/10.6084/m9.figshare.c.3968970
s701	Stomach flushing	Stomach contents analysis	s701_analysis	dataset.csv	figshare	doi:10.6084/m9.figshare.c.3968970	https://doi.org/10.6084/m9.figshare.c.3968970	Stomach contents analysis	misure.csv	figshare	doi:10.6084/m9.figshare.c.3968970	https://doi.org/10.6084/m9.figshare.c.3968970
s702	Stomach flushing	Stomach contents analysis	s702_analysis	dataset.csv	figshare	doi:10.6084/m9.figshare.c.3968970	https://doi.org/10.6084/m9.figshare.c.3968970	Stomach contents analysis	misure.csv	figshare	doi:10.6084/m9.figshare.c.3968970	https://doi.org/10.6084/m9.figshare.c.3968970
s703	Stomach flushing	Stomach contents analysis	s703_analysis	dataset.csv	figshare	doi:10.6084/m9.figshare.c.3968970	https://doi.org/10.6084/m9.figshare.c.3968970	Stomach contents analysis	misure.csv	figshare	doi:10.6084/m9.figshare.c.3968970	https://doi.org/10.6084/m9.figshare.c.3968970
s704	Stomach flushing	Stomach contents analysis	s704_analysis	dataset.csv	figshare	doi:10.6084/m9.figshare.c.3968970	https://doi.org/10.6084/m9.figshare.c.3968970	Stomach contents analysis	misure.csv	figshare	doi:10.6084/m9.figshare.c.3968970	https://doi.org/10.6084/m9.figshare.c.3968970
s705	Stomach flushing	Stomach contents analysis	s705_analysis	dataset.csv	figshare	doi:10.6084/m9.figshare.c.3968970	https://doi.org/10.6084/m9.figshare.c.3968970	Stomach contents analysis	misure.csv	figshare	doi:10.6084/m9.figshare.c.3968970	https://doi.org/10.6084/m9.figshare.c.3968970
s706	Stomach flushing	Stomach contents analysis	s706_analysis	dataset.csv	figshare	doi:10.6084/m9.figshare.c.3968970	https://doi.org/10.6084/m9.figshare.c.3968970	Stomach contents analysis	misure.csv	figshare	doi:10.6084/m9.figshare.c.3968970	https://doi.org/10.6084/m9.figshare.c.3968970
s707	Stomach flushing	Stomach contents analysis	s707_analysis	dataset.csv	figshare	doi:10.6084/m9.figshare.c.3968970	https://doi.org/10.6084/m9.figshare.c.3968970	Stomach contents analysis	misure.csv	figshare	doi:10.6084/m9.figshare.c.3968970	https://doi.org/10.6084/m9.figshare.c.3968970
s708	Stomach flushing	Stomach contents analysis	s708_analysis	dataset.csv	figshare	doi:10.6084/m9.figshare.c.3968970	https://doi.org/10.6084/m9.figshare.c.3968970	Stomach contents analysis	misure.csv	figshare	doi:10.6084/m9.figshare.c.3968970	https://doi.org/10.6084/m9.figshare.c.3968970
s709	Stomach flushing	Stomach contents analysis	s709_analysis	dataset.csv	figshare	doi:10.6084/m9.figshare.c.3968970	https://doi.org/10.6084/m9.figshare.c.3968970	Stomach contents analysis	misure.csv	figshare	doi:10.6084/m9.figshare.c.3968970	https://doi.org/10.6084/m9.figshare.c.3968970
s710	Stomach flushing	Stomach contents analysis	s710_analysis	dataset.csv	figshare	doi:10.6084/m9.figshare.c.3968970	https://doi.org/10.6084/m9.figshare.c.3968970	Stomach contents analysis	misure.csv	figshare	doi:10.6084/m9.figshare.c.3968970	https://doi.org/10.6084/m9.figshare.c.3968970
s711	Stomach flushing	Stomach contents analysis	s711_analysis	dataset.csv	figshare	doi:10.6084/m9.figshare.c.3968970	https://doi.org/10.6084/m9.figshare.c.3968970	Stomach contents analysis	misure.csv	figshare	doi:10.6084/m9.figshare.c.3968970	https://doi.org/10.6084/m9.figshare.c.3968970
s712	Stomach flushing	Stomach contents analysis	s712_analysis	dataset.csv	figshare	doi:10.6084/m9.figshare.c.3968970	https://doi.org/10.6084/m9.figshare.c.3968970	Stomach contents analysis	misure.csv	figshare	doi:10.6084/m9.figshare.c.3968970	https://doi.org/10.6084/m9.figshare.c.3968970
s713	Stomach flushing	Stomach contents analysis	s713_analysis	dataset.csv	figshare	doi:10.6084/m9.figshare.c.3968970	https://doi.org/10.6084/m9.figshare.c.3968970	Stomach contents analysis	misure.csv	figshare	doi:10.6084/m9.figshare.c.3968970	https://doi.org/10.6084/m9.figshare.c.3968970
s714	Stomach flushing	Stomach contents analysis	s714_analysis	dataset.csv	figshare	doi:10.6084/m9.figshare.c.3968970	https://doi.org/10.6084/m9.figshare.c.3968970	Stomach contents analysis	misure.csv	figshare	doi:10.6084/m9.figshare.c.3968970	https://doi.org/10.6084/m9.figshare.c.3968970
s715	Stomach flushing	Stomach contents analysis	s715_analysis	dataset.csv	figshare	doi:10.6084/m9.figshare.c.3968970	https://doi.org/10.6084/m9.figshare.c.3968970	Stomach contents analysis	misure.csv	figshare	doi:10.6084/m9.figshare.c.3968970	https://doi.org/10.6084/m9.figshare.c.3968970
s716	Stomach flushing	Stomach contents analysis	s716_analysis	dataset.csv	figshare	doi:10.6084/m9.figshare.c.3968970	https://doi.org/10.6084/m9.figshare.c.3968970	Stomach contents analysis	misure.csv	figshare	doi:10.6084/m9.figshare.c.3968970	https://doi.org/10.6084/m9.figshare.c.3968970
s717	Stomach flushing	Stomach contents analysis	s717_analysis	dataset.csv	figshare	doi:10.6084/m9.figshare.c.3968970	https://doi.org/10.6084/m9.figshare.c.3968970	Stomach contents analysis	misure.csv	figshare	doi:10.6084/m9.figshare.c.3968970	https://doi.org/10.6084/m9.figshare.c.3968970
s718	Stomach flushing	Stomach contents analysis	s718_analysis	dataset.csv	figshare	doi:10.6084/m9.figshare.c.3968970	https://doi.org/10.6084/m9.figshare.c.3968970	Stomach contents analysis	misure.csv	figshare	doi:10.6084/m9.figshare.c.3968970	https://doi.org/10.6084/m9.figshare.c.3968970
s719	Stomach flushing	Stomach contents analysis	s719_analysis	dataset.csv	figshare	doi:10.6084/m9.figshare.c.3968970	https://doi.org/10.6084/m9.figshare.c.3968970	Stomach contents analysis	misure.csv	figshare	doi:10.6084/m9.figshare.c.3968970	https://doi.org/10.6084/m9.figshare.c.3968970
s720	Stomach flushing	Stomach contents analysis	s720_analysis	dataset.csv	figshare	doi:10.6084/m9.figshare.c.3968970	https://doi.org/10.6084/m9.figshare.c.3968970	Stomach contents analysis	misure.csv	figshare	doi:10.6084/m9.figshare.c.3968970	https://doi.org/10.6084/m9.figshare.c.3968970
s721	Stomach flushing	Stomach contents analysis	s721_analysis	dataset.csv	figshare	doi:10.6084/m9.figshare.c.3968970	https://doi.org/10.6084/m9.figshare.c.3968970	Stomach contents analysis	misure.csv	figshare	doi:10.6084/m9.figshare.c.3968970	https://doi.org/10.6084/m9.figshare.c.3968970
s722	Stomach flushing	Stomach contents analysis	s722_analysis	dataset.csv	figshare	doi:10.6084/m9.figshare.c.3968970	https://doi.org/10.6084/m9.figshare.c.3968970	Stomach contents analysis	misure.csv	figshare	doi:10.6084/m9.figshare.c.3968970	https://doi.org/10.6084/m9.figshare.c.3968970
s723	Stomach flushing	Stomach contents analysis	s723_analysis	dataset.csv	figshare	doi:10.6084/m9.figshare.c.3968970	https://doi.org/10.6084/m9.figshare.c.3968970	Stomach contents analysis	misure.csv	figshare	doi:10.6084/m9.figshare.c.3968970	https://doi.org/10.6084/m9.figshare.c.3968970
s724	Stomach flushing	Stomach contents analysis	s724_analysis	dataset.csv	figshare	doi:10.6084/m9.figshare.c.3968970	https://doi.org/10.6084/m9.figshare.c.3968970	Stomach contents analysis	misure.csv	figshare	doi:10.6084/m9.figshare.c.3968970	https://doi.org/10.6084/m9.figshare.c.3968970
s725	Stomach flushing	Stomach contents analysis	s725_analysis	dataset.csv	figshare	doi:10.6084/m9.figshare.c.3968970	https://doi.org/10.6084/m9.figshare.c.3968970	Stomach contents analysis	misure.csv	figshare	doi:10.6084/m9.figshare.c.3968970	https://doi.org/10.6084/m9.figshare.c.3968970
s726	Stomach flushing	Stomach contents analysis	s726_analysis	dataset.csv	figshare	doi:10.6084/m9.figshare.c.3968970	https://doi.org/10.6084/m9.figshare.c.3968970	Stomach contents analysis	misure.csv	figshare	doi:10.6084/m9.figshare.c.3968970	https://doi.org/10.6084/m9.figshare.c.3968970
s727	Stomach flushing	Stomach contents analysis	s727_analysis	dataset.csv	figshare	doi:10.6084/m9.figshare.c.3968970	https://doi.org/10.6084/m9.figshare.c.3968970	Stomach contents analysis	misure.csv	figshare	doi:10.6084/m9.figshare.c.3968970	https://doi.org/10.6084/m9.figshare.c.3968970
s728	Stomach flushing	Stomach contents analysis	s728_analysis	dataset.csv	figshare	doi:10.6084/m9.figshare.c.3968970	https://doi.org/10.6084/m9.figshare.c.3968970	Stomach contents analysis	misure.csv	figshare	doi:10.6084/m9.figshare.c.3968970	https://doi.org/10.6084/m9.figshare.c.3968970
s729	Stomach flushing	Stomach contents analysis	s729_analysis	dataset.csv	figshare	doi:10.6084/m9.figshare.c.3968970	https://doi.org/10.6084/m9.figshare.c.3968970	Stomach contents analysis	misure.csv	figshare	doi:10.6084/m9.figshare.c.3968970	https://doi.org/10.6084/m9.figshare.c.3968970
s730	Stomach flushing	Stomach contents analysis	s730_analysis	dataset.csv	figshare	doi:10.6084/m9.figshare.c.3968970	https://doi.org/10.6084/m9.figshare.c.3968970	Stomach contents analysis	misure.csv	figshare	doi:10.6084/m9.figshare.c.3968970	https://doi.org/10.6084/m9.figshare.c.3968970
s731	Stomach flushing	Stomach contents analysis	s731_analysis	dataset.csv	figshare	doi:10.6084/m9.figshare.c.3968970	https://doi.org/10.6084/m9.figshare.c.3968970	Stomach contents analysis	misure.csv	figshare	doi:10.6084/m9.figshare.c.3968970	https://doi.org/10.6084/m9.figshare.c.3968970
s732	Stomach flushing	Stomach contents analysis	s732_analysis	dataset.csv	figshare	doi:10.6084/m9.figshare.c.3968970	https://doi.org/10.6084/m9.figshare.c.3968970	Stomach contents analysis	misure.csv	figshare	doi:10.6084/m9.figshare.c.3968970	https://doi.org/10.6084/m9.figshare.c.3968970
s733	Stomach flushing	Stomach contents analysis	s733_analysis	dataset.csv	figshare	doi:10.6084/m9.figshare.c.3968970	https://doi.org/10.6084/m9.figshare.c.3968970	Stomach contents analysis	misure.csv	figshare	doi:10.6084/m9.figshare.c.3968970	https://doi.org/10.6084/m9.figshare.c.3968970
s734	Stomach flushing	Stomach contents analysis	s734_analysis	dataset.csv	figshare	doi:10.6084/m9.figshare.c.3968970	https://doi.org/10.6084/m9.figshare.c.3968970	Stomach contents analysis	misure.csv	figshare	doi:10.6084/m9.figshare.c.3968970	https://doi.org/10.6084/m9.figshare.c.3968970
s735	Stomach flushing	Stomach contents analysis	s735_analysis	dataset.csv	figshare	doi:10.6084/m9.figshare.c.3968970	https://doi.org/10.6084/m9.figshare.c.3968970	Stomach contents analysis	misure.csv	figshare	doi:10.6084/m9.figshare.c.3968970	https://doi.org/10.6084/m9.figshare.c.3968970
s736	Stomach flushing	Stomach contents analysis	s736_analysis	dataset.csv	figshare	doi:10.6084/m9.figshare.c.3968970	https://doi.org/10.6084/m9.figshare.c.3968970	Stomach contents analysis	misure.csv	figshare	doi:10.6084/m9.figshare.c.3968970	https://doi.org/10.6084/m9.figshare.c.3968970
s737	Stomach flushing	Stomach contents analysis	s737_analysis	dataset.csv	figshare	doi:10.6084/m9.figshare.c.3968970	https://doi.org/10.6084/m9.figshare.c.3968970	Stomach contents analysis	misure.csv	figshare	doi:10.6084/m9.figshare.c.3968970	https://doi.org/10.6084/m9.figshare.c.3968970
s738	Stomach flushing	Stomach contents analysis	s738_analysis	dataset.csv	figshare	doi:10.6084/m9.figshare.c.3968970	https://doi.org/10.6084/m9.figshare.c.3968970	Stomach contents analysis	misure.csv	figshare	doi:10.6084/m9.figshare.c.3968970	https://doi.org/10.6084/m9.figshare.c.3968970
s739	Stomach flushing	Stomach contents analysis	s739_analysis	dataset.csv	figshare	doi:10.6084/m9.figshare.c.3968970	https://doi.org/10.6084/m9.figshare.c.3968970	Stomach contents analysis	misure.csv	figshare	doi:10.6084/m9.figshare.c.3968970	https://doi.org/10.6084/m9.figshare.c.3968970
s740	Stomach flushing	Stomach contents analysis	s740_analysis	dataset.csv	figshare	doi:10.6084/m9.figshare.c.3968970	https://doi.org/10.6084/m9.figshare.c.3968970	Stomach contents analysis	misure.csv	figshare	doi:10.6084/m9.figshare.c.3968970	https://doi.org/10.6084/m9.figshare.c.3968970
s741	Stomach flushing	Stomach contents analysis	s741_analysis	dataset.csv	figshare	doi:10.6084/m9.figshare.c.3968970	https://doi.org/10.6084/m9.figshare.c.3968970	Stomach contents analysis	misure.csv	figshare	doi:10.6084/m9.figshare.c.3968970	https://doi.org/10.6084/m9.figshare.c.3968970
s742	Stomach flushing	Stomach contents analysis	s742_analysis	dataset.csv	figshare	doi:10.6084/m9.figshare.c.3968970	https://doi.org/10.6084/m9.figshare.c.3968970	Stomach contents analysis	misure.csv	figshare	doi:10.6084/m9.figshare.c.3968970	https://doi.org/10.6084/m9.figshare.c.3968970
s743	Stomach flushing	Stomach contents analysis	s743_analysis	dataset.csv	figshare	doi:10.6084/m9.figshare.c.3968970	https://doi.org/10.6084/m9.figshare.c.3968970	Stomach contents analysis	misure.csv	figshare	doi:10.6084/m9.figshare.c.3968970	https://doi.org/10.6084/m9.figshare.c.3968970
s744	Stomach flushing	Stomach contents analysis	s744_analysis	dataset.csv	figshare	doi:10.6084/m9.figshare.c.3968970	https://doi.org/10.6084/m9.figshare.c.3968970	Stomach contents analysis	misure.csv	figshare	doi:10.6084/m9.figshare.c.3968970	https://doi.org/10.6084/m9.figshare.c.3968970
s745	Stomach flushing	Stomach contents analysis	s745_analysis	dataset.csv	figshare	doi:10.6084/m9.figshare.c.3968970	https://doi.org/10.6084/m9.figshare.c.3968970	Stomach contents analysis	misure.csv	figshare	doi:10.6084/m9.figshare.c.3968970	https://doi.org/10.6084/m9.figshare.c.3968970
s746	Stomach flushing	Stomach contents analysis	s746_analysis	dataset.csv	figshare	doi:10.6084/m9.figshare.c.3968970	https://doi.org/10.6084/m9.figshare.c.3968970	Stomach contents analysis	misure.csv	figshare	doi:10.6084/m9.figshare.c.3968970	https://doi.org/10.6084/m9.figshare.c.3968970
s747	Stomach flushing	Stomach contents analysis	s747_analysis	dataset.csv	figshare	doi:10.6084/m9.figshare.c.3968970	https://doi.org/10.6084/m9.figshare.c.3968970	Stomach contents analysis	misure.csv	figshare	doi:10.6084/m9.figshare.c.3968970	https://doi.org/10.6084/m9.figshare.c.3968970
s748	Stomach flushing	Stomach contents analysis	s748_analysis	dataset.csv	figshare	doi:10.6084/m9.figshare.c.3968970	https://doi.org/10.6084/m9.figshare.c.3968970	Stomach contents analysis	misure.csv	figshare	doi:10.6084/m9.figshare.c.3968970	https://doi.org/10.6084/m9.figshare.c.3968970
s749	Stomach flushing	Stomach contents analysis	s749_analysis	dataset.csv	figshare	doi:10.6084/m9.figshare.c.3968970	https://doi.org/10.6084/m9.figshare.c.3968970	Stomach contents analysis	misure.csv	figshare	doi:10.6084/m9.figshare.c.3968970	https://doi.org/10.6084/m9.figshare.c.3968970
s750	Stomach flushing	Stomach contents analysis	s750_analysis	dataset.csv	figshare	doi:10.6084/m9.figshare.c.3968970	https://doi.org/10.6084/m9.figshare.c.3968970	Stomach contents analysis	misure.csv	figshare	doi:10.6084/m9.figshare.c.3968970	https://doi.org/10.6084/m9.figshare.c.3968970
s751	Stomach flushing	Stomach contents analysis	s751_analysis	dataset.csv	figshare	doi:10.6084/m9.figshare.c.3968970	https://doi.org/10.6084/m9.figshare.c.3968970	Stomach contents analysis	misure.csv	figshare	doi:10.6084/m9.figshare.c.3968970	https://doi.org/10.6084/m9.figshare.c.3968970
s752	Stomach flushing	Stomach contents analysis	s752_analysis	dataset.csv	figshare	doi:10.6084/m9.figshare.c.3968970	https://doi.org/10.6084/m9.figshare.c.3968970	Stomach contents analysis	misure.csv	figshare	doi:10.6084/m9.figshare.c.3968970	https://doi.org/10.6084/m9.figshare.c.3968970
s753	Stomach flushing	Stomach contents analysis	s753_analysis	dataset.csv	figshare	doi:10.6084/m9.figshare.c.3968970	https://doi.org/10.6084/m9.figshare.c.3968970	Stomach contents analysis	misure.csv	figshare	doi:10.6084/m9.figshare.c.3968970	https://doi.org/10.6084/m9.figshare.c.3968970
s754	Stomach flushing	Stomach contents analysis	s754_analysis	dataset.csv	figshare	doi:10.6084/m9.figshare.c.3968970	https://doi.org/10.6084/m9.figshare.c.3968970	Stomach contents analysis	misure.csv	figshare	doi:10.6084/m9.figshare.c.3968970	https://doi.org/10.6084/m9.figshare.c.3968970
s755	Stomach flushing	Stomach contents analysis	s755_analysis	dataset.csv	figshare	doi:10.6084/m9.figshare.c.3968970	https://doi.org/10.6084/m9.figshare.c.3968970	Stomach contents analysis	misure.csv	figshare	doi:10.6084/m9.figshare.c.3968970	https://doi.org/10.6084/m9.figshare.c.3968970
s756	Stomach flushing	Stomach contents analysis	s756_analysis	dataset.csv	figshare	doi:10.6084/m9.figshare.c.3968970	https://doi.org/10.6084/m9.figshare.c.3968970	Stomach contents analysis	misure.csv	figshare	doi:10.6084/m9.figshare.c.3968970	https://doi.org/10.6084/m9.figshare.c.3968970
s757	Stomach flushing	Stomach contents analysis	s757_analysis	dataset.csv	figshare	doi:10.6084/m9.figshare.c.3968970	https://doi.org/10.6084/m9.figshare.c.3968970	Stomach contents analysis	misure.csv	figshare	doi:10.6084/m9.figshare.c.3968970	https://doi.org/10.6084/m9.figshare.c.3968970
s758	Stomach flushing	Stomach contents analysis	s758_analysis	dataset.csv	figshare	doi:10.6084/m9.figshare.c.3968970	https://doi.org/10.6084/m9.figshare.c.3968970	Stomach contents analysis	misure.csv	figshare	doi:10.6084/m9.figshare.c.3968970	https://doi.org/10.6084/m9.figshare.c.3968970
s759	Stomach flushing	Stomach contents analysis	s759_analysis	dataset.csv	figshare	doi:10.6084/m9.figshare.c.3968970	https://doi.org/10.6084/m9.figshare.c.3968970	Stomach contents analysis	misure.csv	figshare	doi:10.6084/m9.figshare.c.3968970	https://doi.org/10.6084/m9.figshare.c.3968970
s760	Stomach flushing	Stomach contents analysis	s760_analysis	dataset.csv	figshare	doi:10.6084/m9.figshare.c.3968970	https://doi.org/10.6084/m9.figshare.c.3968970	Stomach contents analysis	misure.csv	figshare	doi:10.6084/m9.figshare.c.3968970	https://doi.org/10.6084/m9.figshare.c.3968970
s761	Stomach flushing	Stomach contents analysis	s761_analysis	dataset.csv	figshare	doi:10.6084/m9.figshare.c.3968970	https://doi.org/10.6084/m9.figshare.c.3968970	Stomach contents analysis	misure.csv	figshare	doi:10.6084/m9.figshare.c.3968970	https://doi.org/10.6084/m9.figshare.c.3968970
s762	Stomach flushing	Stomach contents analysis	s762_analysis	dataset.csv	figshare	doi:10.6084/m9.figshare.c.3968970	https://doi.org/10.6084/m9.figshare.c.3968970	Stomach contents analysis	misure.csv	figshare	doi:10.6084/m9.figshare.c.3968970	https://doi.org/10.6084/m9.figshare.c.3968970
s763	Stomach flushing	Stomach contents analysis	s763_analysis	dataset.csv	figshare	doi:10.6084/m9.figshare.c.3968970	https://doi.org/10.6084/m9.figshare.c.3968970	Stomach contents analysis	misure.csv	figshare	doi:10.6084/m9.figshare.c.3968970	https://doi.org/10.6084/m9.figshare.c.3968970
s764	Stomach flushing	Stomach contents analysis	s764_analysis	dataset.csv	figshare	doi:10.6084/m9.figshare.c.3968970	https://doi.org/10.6084/m9.figshare.c.3968970	Stomach contents analysis	misure.csv	figshare	doi:10.6084/m9.figshare.c.3968970	https://doi.org/10.6084/m9.figshare.c.3968970
s765	Stomach flushing	Stomach contents analysis	s765_analysis	dataset.csv	figshare	doi:10.6084/m9.figshare.c.3968970	https://doi.org/10.6084/m9.figshare.c.3968970	Stomach contents analysis	misure.csv	figshare	doi:10.6084/m9.figshare.c.3968970	https://doi.org/10.6084/m9.figshare.c.3968970
s766	Stomach flushing	Stomach contents analysis	s766_analysis	dataset.csv	figshare	doi:10.6084/m9.figshare.c.3968970	https://doi.org/10.6084/m9.figshare.c.3968970	Stomach contents analysis	misure.csv	figshare	doi:10.6084/m9.figshare.c.3968970	https://doi.org/10.6084/m9.figshare.c.3968970
s767	Stomach flushing	Stomach contents analysis	s767_analysis	dataset.csv	figshare	doi:10.6084/m9.figshare.c.3968970	https://doi.org/10.6084/m9.figshare.c.3968970	Stomach contents analysis	misure.csv	figshare	doi:10.6084/m9.figshare.c.3968970	https://doi.org/10.6084/m9.figshare.c.3968970
s768	Stomach flushing	Stomach contents analysis	s768_analysis	dataset.csv	figshare	doi:10.6084/m9.figshare.c.3968970	https://doi.org/10.6084/m9.figshare.c.3968970	Stomach contents analysis	misure.csv	figshare	doi:10.6084/m9.figshare.c.3968970	https://doi.org/10.6084/m9.figshare.c.3968970
s769	Stomach flushing	Stomach contents analysis	s769_analysis	dataset.csv	figshare	doi:10.6084/m9.figshare.c.3968970	https://doi.org/10.6084/m9.figshare.c.3968970	Stomach contents analysis	misure.csv	figshare	doi:10.6084/m9.figshare.c.3968970	https://doi.org/10.6084/m9.figshare.c.3968970
s770	Stomach flushing	Stomach contents analysis	s770_analysis	dataset.csv	figshare	doi:10.6084/m9.figshare.c.3968970	https://doi.org/10.6084/m9.figshare.c.3968970	Stomach contents analysis	misure.csv	figshare	doi:10.6084/m9.figshare.c.3968970	https://doi.org/10.6084/m9.figshare.c.3968970
s771	Stomach flushing	Stomach contents analysis	s771_analysis	dataset.csv	figshare	doi:10.6084/m9.figshare.c.3968970	https://doi.org/10.6084/m9.figshare.c.3968970	Stomach contents analysis	misure.csv	figshare	doi:10.6084/m9.figshare.c.3968970	https://doi.org/10.6084/m9.figshare.c.3968970
s772	Stomach flushing	Stomach contents analysis	s772_analysis	dataset.csv	figshare	doi:10.6084/m9.figshare.c.3968970	https://doi.org/10.6084/m9.figshare.c.3968970	Stomach contents analysis	misure.csv	figshare	doi:10.6084/m9.figshare.c.3968970	https://doi.org/10.6084/m9.figshare.c.3968970
s773	Stomach flushing	Stomach contents analysis	s773_analysis	dataset.csv	figshare	doi:10.6084/m9.figshare.c.3968970	https://doi.org/10.6084/m9.figshare.c.3968970	Stomach contents analysis	misure.csv	figshare	doi:10.6084/m9.figshare.c.3968970	https://doi.org/10.6084/m9.figshare.c.3968970
s774	Stomach flushing	Stomach contents analysis	s774_analysis	dataset.csv	figshare	doi:10.6084/m9.figshare.c.3968970	https://doi.org/10.6084/m9.figshare.c.3968970	Stomach contents analysis	misure.csv	figshare	doi:10.6084/m9.figshare.c.3968970	https://doi.org/10.6084/m9.figshare.c.3968970
s775	Stomach flushing	Stomach contents analysis	s775_analysis	dataset.csv	figshare	doi:10.6084/m9.figshare.c.3968970	https://doi.org/10.6084/m9.figshare.c.3968970	Stomach contents analysis	misure.csv	figshare	doi:10.6084/m9.figshare.c.3968970	https://doi.org/10.6084/m9.figshare.c.3968970
s776	Stomach flushing	Stomach contents analysis	s776_analysis	dataset.csv	figshare	doi:10.6084/m9.figshare.c.3968970	https://doi.org/10.6084/m9.figshare.c.3968970	Stomach contents analysis	misure.csv	figshare	doi:10.6084/m9.figshare.c.3968970	https://doi.org/10.6084/m9.figshare.c.3968970
s777	Stomach flushing	Stomach contents analysis	s777_analysis	dataset.csv	figshare	doi:10.6084/m9.figshare.c.3968970	https://doi.org/10.6084/m9.figshare.c.3968970	Stomach contents analysis	misure.csv	figshare	doi:10.6084/m9.figshare.c.3968970	https://doi.org/10.6084/m9.figshare.c.3968970
s778	Stomach flushing	Stomach contents analysis	s778_analysis	dataset.csv	figshare	doi:10.6084/m9.figshare.c.3968970	https://doi.org/10.6084/m9.figshare.c.3968970	Stomach contents analysis	misure.csv	figshare	doi:10.6084/m9.figshare.c.3968970	https://doi.org/10.6084/m9.figshare.c.3968970
s779	Stomach flushing	Stomach contents analysis	s779_analysis	dataset.csv	figshare	doi:10.6084/m9.figshare.c.3968970	https://doi.org/10.6084/m9.figshare.c.3968970	Stomach contents analysis	misure.csv	figshare	doi:10.6084/m9.figshare.c.3968970	https://doi.org/10.6084/m9.figshare.c.3968970
s780	Stomach flushing	Stomach contents analysis	s780_analysis	dataset.csv	figshare	doi:10.6084/m9.figshare.c.3968970	https://doi.org/10.6084/m9.figshare.c.3968970	Stomach contents analysis	misure.csv	figshare	doi:10.6084/m9.figshare.c.3968970	https://doi.org/10.6084/m9.figshare.c.3968970
s781	Stomach flushing	Stomach contents analysis	s781_analysis	dataset.csv	figshare	doi:10.6084/m9.figshare.c.3968970	https://doi.org/10.6084/m9.figshare.c.3968970	Stomach contents analysis	misure.csv	figshare	doi:10.6084/m9.figshare.c.3968970	https://doi.org/10.6084/m9.figshare.c.3968970
s782	Stomach flushing	Stomach contents analysis	s782_analysis	dataset.csv	figshare	doi:10.6084/m9.figshare.c.3968970	https://doi.org/10.6084/m9.figshare.c.3968970	Stomach contents analysis	misure.csv	figshare	doi:10.6084/m9.figshare.c.3968970	https://doi.org/10.6084/m9.figshare.c.3968970
s783	Stomach flushing	Stomach contents analysis	s783_analysis	dataset.csv	figshare	doi:10.6084/m9.figshare.c.3968970	https://doi.org/10.6084/m9.figshare.c.3968970	Stomach contents analysis	misure.csv	figshare	doi:10.6084/m9.figshare.c.3968970	https://doi.org/10.6084/m9.figshare.c.3968970
s784	Stomach flushing	Stomach contents analysis	s784_analysis	dataset.csv	figshare	doi:10.6084/m9.figshare.c.3968970	https://doi.org/10.6084/m9.figshare.c.3968970	Stomach contents analysis	misure.csv	figshare	doi:10.6084/m9.figshare.c.3968970	https://doi.org/10.6084/m9.figshare.c.3968970
s785	Stomach flushing	Stomach contents analysis	s785_analysis	dataset.csv	figshare	doi:10.6084/m9.figshare.c.3968970	https://doi.org/10.6084/m9.figshare.c.3968970	Stomach contents analysis	misure.csv	figshare	doi:10.6084/m9.figshare.c.3968970	https://doi.org/10.6084/m9.figshare.c.3968970
s786	Stomach flushing	Stomach contents analysis	s786_analysis	dataset.csv	figshare	doi:10.6084/m9.figshare.c.3968970	https://doi.org/10.6084/m9.figshare.c.3968970	Stomach contents analysis	misure.csv	figshare	doi:10.6084/m9.figshare.c.3968970	https://doi.org/10.6084/m9.figshare.c.3968970
s787	Stomach flushing	Stomach contents analysis	s787_analysis	dataset.csv	figshare	doi:10.6084/m9.figshare.c.3968970	https://doi.org/10.6084/m9.figshare.c.3968970	Stomach contents analysis	misure.csv	figshare	doi:10.6084/m9.figshare.c.3968970	https://doi.org/10.6084/m9.figshare.c.3968970
s788	Stomach flushing	Stomach contents analysis	s788_analysis	dataset.csv	figshare	doi:10.6084/m9.figshare.c.3968970	https://doi.org/10.6084/m9.figshare.c.3968970	Stomach contents analysis	misure.csv	figshare	doi:10.6084/m9.figshare.c.3968970	https://doi.org/10.6084/m9.figshare.c.3968970
s789	Stomach flushing	Stomach contents analysis	s789_analysis	dataset.csv	figshare	doi:10.6084/m9.figshare.c.3968970	https://doi.org/10.6084/m9.figshare.c.3968970	Stomach contents analysis	misure.csv	figshare	doi:10.6084/m9.figshare.c.3968970	https://doi.org/10.6084/m9.figshare.c.3968970
s790	Stomach flushing	Stomach contents analysis	s790_analysis	dataset.csv	figshare	doi:10.6084/m9.figshare.c.3968970	https://doi.org/10.6084/m9.figshare.c.3968970	Stomach contents analysis	misure.csv	figshare	doi:10.6084/m9.figshare.c.3968970	https://doi.org/10.6084/m9.figshare.c.3968970
s791	Stomach flushing	Stomach contents analysis	s791_analysis	dataset.csv	figshare	doi:10.6084/m9.figshare.c.3968970	https://doi.org/10.6084/m9.figshare.c.3968970	Stomach contents analysis	misure.csv	figshare	doi:10.6084/m9.figshare.c.3968970	https://doi.org/10.6084/m9.figshare.c.3968970
s792	Stomach flushing	Stomach contents analysis	s792_analysis	dataset.csv	figshare	doi:10.6084/m9.figshare.c.3968970	https://doi.org/10.6084/m9.figshare.c.3968970	Stomach contents analysis	misure.csv	figshare	doi:10.6084/m9.figshare.c.3968970	https://doi.org/10.6084/m9.figshare.c.3968970
s793	Stomach flushing	Stomach contents analysis	s793_analysis	dataset.csv	figshare	doi:10.6084/m9.figshare.c.3968970	https://doi.org/10.6084/m9.figshare.c.3968970	Stomach contents analysis	misure.csv	figshare	doi:10.6084/m9.figshare.c.3968970	https://doi.org/10.6084/m9.figshare.c.3968970
s794	Stomach flushing	Stomach contents analysis	s794_analysis	dataset.csv	figshare	doi:10.6084/m9.figshare.c.3968970	https://doi.org/10.6084/m9.figshare.c.3968970	Stomach contents analysis	misure.csv	figshare	doi:10.6084/m9.figshare.c.3968970	https://doi.org/10.6084/m9.figshare.c.3968970
s795	Stomach flushing	Stomach contents analysis	s795_analysis	dataset.csv	figshare	doi:10.6084/m9.figshare.c.3968970	https://doi.org/10.6084/m9.figshare.c.3968970	Stomach contents analysis	misure.csv	figshare	doi:10.6084/m9.figshare.c.3968970	https://doi.org/10.6084/m9.figshare.c.3968970
s796	Stomach flushing	Stomach contents analysis	s796_analysis	dataset.csv	figshare	doi:10.6084/m9.figshare.c.3968970	https://doi.org/10.6084/m9.figshare.c.3968970	Stomach contents analysis	misure.csv	figshare	doi:10.6084/m9.figshare.c.3968970	https://doi.org/10.6084/m9.figshare.c.3968970
s797	Stomach flushing	Stomach contents analysis	s797_analysis	dataset.csv	figshare	doi:10.6084/m9.figshare.c.3968970	https://doi.org/10.6084/m9.figshare.c.3968970	Stomach contents analysis	misure.csv	figshare	doi:10.6084/m9.figshare.c.3968970	https://doi.org/10.6084/m9.figshare.c.3968970
s798	Stomach flushing	Stomach contents analysis	s798_analysis	dataset.csv	figshare	doi:10.6084/m9.figshare.c.3968970	https://doi.org/10.6084/m9.figshare.c.3968970	Stomach contents analysis	misure.csv	figshare	doi:10.6084/m9.figshare.c.3968970	https://doi.org/10.6084/m9.figshare.c.3968970
s799	Stomach flushing	Stomach contents analysis	s799_analysis	dataset.csv	figshare	doi:10.6084/m9.figshare.c.3968970	https://doi.org/10.6084/m9.figshare.c.3968970	Stomach contents analysis	misure.csv	figshare	doi:10.6084/m9.figshare.c.3968970	https://doi.org/10.6084/m9.figshare.c.3968970
s800	Stomach flushing	Stomach contents analysis	s800_analysis	dataset.csv	figshare	doi:10.6084/m9.figshare.c.3968970	https://doi.org/10.6084/m9.figshare.c.3968970	Stomach contents analysis	misure.csv	figshare	doi:10.6084/m9.figshare.c.3968970	https://doi.org/10.6084/m9.figshare.c.3968970
s801	Stomach flushing	Stomach contents analysis	s801_analysis	dataset.csv	figshare	doi:10.6084/m9.figshare.c.3968970	https://doi.org/10.6084/m9.figshare.c.3968970	Stomach contents analysis	misure.csv	figshare	doi:10.6084/m9.figshare.c.3968970	https://doi.org/10.6084/m9.figshare.c.3968970
s802	Stomach flushing	Stomach contents analysis	s802_analysis	dataset.csv	figshare	doi:10.6084/m9.figshare.c.3968970	https://doi.org/10.6084/m9.figshare.c.3968970	Stomach contents analysis	misure.csv	figshare	doi:10.6084/m9.figshare.c.3968970	https://doi.org/10.6084/m9.figshare.c.3968970
s803	Stomach flushing	Stomach contents analysis	s803_analysis	dataset.csv	figshare	doi:10.6084/m9.figshare.c.3968970	https://doi.org/10.6084/m9.figshare.c.3968970	Stomach contents analysis	misure.csv	figshare	doi:10.6084/m9.figshare.c.3968970	https://doi.org/10.6084/m9.figshare.c.3968970
s804	Stomach flushing	Stomach contents analysis	s804_analysis	dataset.csv	figshare	doi:10.6084/m9.figshare.c.3968970	https://doi.org/10.6084/m9.figshare.c.3968970	Stomach contents analysis	misure.csv	figshare	doi:10.6084/m9.figshare.c.3968970	https://doi.org/10.6084/m9.figshare.c.3968970
s805	Stomach flushing	Stomach contents analysis	s805_analysis	dataset.csv	figshare	doi:10.6084/m9.figshare.c.3968970	https://doi.org/10.6084/m9.figshare.c.3968970	Stomach contents analysis	misure.csv	figshare	doi:10.6084/m9.figshare.c.3968970	https://doi.org/10.6084/m9.figshare.c.3968970
s806	Stomach flushing	Stomach contents analysis	s806_analysis	dataset.csv	figshare	doi:10.6084/m9.figshare.c.3968970	https://doi.org/10.6084/m9.figshare.c.3968970	Stomach contents analysis	misure.csv	figshare	doi:10.6084/m9.figshare.c.3968970	https://doi.org/10.6084/m9.figshare.c.3968970
s807	Stomach flushing	Stomach contents analysis	s807_analysis	dataset.csv	figshare	doi:10.6084/m9.figshare.c.3968970	https://doi.org/10.6084/m9.figshare.c.3968970	Stomach contents analysis	misure.csv	figshare	doi:10.6084/m9.figshare.c.3968970	https://doi.org/10.6084/m9.figshare.c.3968970
s808	Stomach flushing	Stomach contents analysis	s808_analysis	dataset.csv	figshare	doi:10.6084/m9.figshare.c.3968970	https://doi.org/10.6084/m9.figshare.c.3968970	Stomach contents analysis	misure.csv	figshare	doi:10.6084/m9.figshare.c.3968970	https://doi.org/10.6084/m9.figshare.c.3968970
s809	Stomach flushing	Stomach contents analysis	s809_analysis	dataset.csv	figshare	doi:10.6084/m9.figshare.c.3968970	https://doi.org/10.6084/m9.figshare.c.3968970	Stomach contents analysis	misure.csv	figshare	doi:10.6084/m9.figshare.c.3968970	https://doi.org/10.6084/m9.figshare.c.3968970
s810	Stomach flushing	Stomach contents analysis	s810_analysis	dataset.csv	figshare	doi:10.6084/m9.figshare.c.3968970	https://doi.org/10.6084/m9.figshare.c.3968970	Stomach contents analysis	misure.csv	figshare	doi:10.6084/m9.figshare.c.3968970	https://doi.org/10.6084/m9.figshare.c.3968970
s811	Stomach flushing	Stomach contents analysis	s811_analysis	dataset.csv	figshare	doi:10.6084/m9.figshare.c.3968970	https://doi.org/10.6084/m9.figshare.c.3968970	Stomach contents analysis	misure.csv	figshare	doi:10.6084/m9.figshare.c.3968970	https://doi.org/10.6084/m9.figshare.c.3968970
s812	Stomach flushing	Stomach contents analysis	s812_analysis	dataset.csv	figshare	doi:10.6084/m9.figshare.c.3968970	https://doi.org/10.6084/m9.figshare.c.3968970	Stomach contents analysis	misure.csv	figshare	doi:10.6084/m9.figshare.c.3968970	https://doi.org/10.6084/m9.figshare.c.3968970
s813	Stomach flushing	Stomach contents analysis	s813_analysis	dataset.csv	figshare	doi:10.6084/m9.figshare.c.3968970	https://doi.org/10.6084/m9.figshare.c.3968970	Stomach contents analysis	misure.csv	figshare	doi:10.6084/m9.figshare.c.3968970	https://doi.org/10.6084/m9.figshare.c.3968970
s814	Stomach flushing	Stomach contents analysis	s814_analysis	dataset.csv	figshare	doi:10.6084/m9.figshare.c.3968970	https://doi.org/10.6084/m9.figshare.c.3968970	Stomach contents analysis	misure.csv	figshare	doi:10.6084/m9.figshare.c.3968970	https://doi.org/10.6084/m9.figshare.c.3968970
s815	Stomach flushing	Stomach contents analysis	s815_analysis	dataset.csv	figshare	doi:10.6084/m9.figshare.c.3968970	https://doi.org/10.6084/m9.figshare.c.3968970	Stomach contents analysis	misure.csv	figshare	doi:10.6084/m9.figshare.c.3968970	https://doi.org/10.6084/m9.figshare.c.3968970
s816	Stomach flushing	Stomach contents analysis	s816_analysis	dataset.csv	figshare	doi:10.6084/m9.figshare.c.3968970	https://doi.org/10.6084/m9.figshare.c.3968970	Stomach contents analysis	misure.csv	figshare	doi:10.6084/m9.figshare.c.3968970	https://doi.org/10.6084/m9.figshare.c.3968970
s817	Stomach flushing	Stomach contents analysis	s817_analysis	dataset.csv	figshare	doi:10.6084/m9.figshare.c.3968970	https://doi.org/10.6084/m9.figshare.c.3968970	Stomach contents analysis	misure.csv	figshare	doi:10.6084/m9.figshare.c.3968970	https://doi.org/10.6084/m9.figshare.c.3968970
s818	Stomach flushing	Stomach contents analysis	s818_analysis	dataset.csv	figshare	doi:10.6084/m9.figshare.c.3968970	https://doi.org/10.6084/m9.figshare.c.3968970	Stomach contents analysis	misure.csv	figshare	doi:10.6084/m9.figshare.c.3968970	https://doi.org/10.6084/m9.figshare.c.3968970
s819	Stomach flushing	Stomach contents analysis	s819_analysis	dataset.csv	figshare	doi:10.6084/m9.figshare.c.3968970	https://doi.org/10.6084/m9.figshare.c.3968970	Stomach contents analysis	misure.csv	figshare	doi:10.6084/m9.figshare.c.3968970	https://doi.org/10.6084/m9.figshare.c.3968970
s820	Stomach flushing	Stomach contents analysis	s820_analysis	dataset.csv	figshare	doi:10.6084/m9.figshare.c.3968970	https://doi.org/10.6084/m9.figshare.c.3968970	Stomach contents analysis	misure.csv	figshare	doi:10.6084/m9.figshare.c.3968970	https://doi.org/10.6084/m9.figshare.c.3968970
s821	Stomach flushing	Stomach contents analysis	s821_analysis	dataset.csv	figshare	doi:10.6084/m9.figshare.c.3968970	https://doi.org/10.6084/m9.figshare.c.3968970	Stomach contents analysis	misure.csv	figshare	doi:10.6084/m9.figshare.c.3968970	https://doi.org/10.6084/m9.figshare.c.3968970
s822	Stomach flushing	Stomach contents analysis	s822_analysis	dataset.csv	figshare	doi:10.6084/m9.figshare.c.3968970	https://doi.org/10.6084/m9.figshare.c.3968970	Stomach contents analysis	misure.csv	figshare	doi:10.6084/m9.figshare.c.3968970	https://doi.org/10.6084/m9.figshare.c.3968970
s823	Stomach flushing	Stomach contents analysis	s823_analysis	dataset.csv	figshare	doi:10.6084/m9.figshare.c.3968970	https://doi.org/10.6084/m9.figshare.c.3968970	Stomach contents analysis	misure.csv	figshare	doi:10.6084/m9.figshare.c.3968970	https://doi.org/10.6084/m9.figshare.c.3968970
s824	Stomach flushing	Stomach contents analysis	s824_analysis	dataset.csv	figshare	doi:10.6084/m9.figshare.c.3968970	https://doi.org/10.6084/m9.figshare.c.3968970	Stomach contents analysis	misure.csv	figshare	doi:10.6084/m9.figshare.c.3968970	https://doi.org/10.6084/m9.figshare.c.3968970
s825	Stomach flushing	Stomach contents analysis	s825_analysis	dataset.csv	figshare	doi:10.6084/m9.figshare.c.3968970	https://doi.org/10.6084/m9.figshare.c.3968970	Stomach contents analysis	misure.csv	figshare	doi:10.6084/m9.figshare.c.3968970	https://doi.org/10.6084/m9.figshare.c.3968970
s826	Stomach flushing	Stomach contents analysis	s826_analysis	dataset.csv	figshare	doi:10.6084/m9.figshare.c.3968970	https://doi.org/10.6084/m9.figshare.c.3968970	Stomach contents analysis	misure.csv	figshare	doi:10.6084/m9.figshare.c.3968970	https://doi.org/10.6084/m9.figshare.c.3968970
s827	Stomach flushing	Stomach contents analysis	s827_analysis	dataset.csv	figshare	doi:10.6084/m9.figshare.c.3968970	https://doi.org/10.6084/m9.figshare.c.3968970	Stomach contents analysis	misure.csv	figshare	doi:10.6084/m9.figshare.c.3968970	https://doi.org/10.6084/m9.figshare.c.3968970
s828	Stomach flushing	Stomach contents analysis	s828_analysis	dataset.csv	figshare	doi:10.6084/m9.figshare.c.3968970	https://doi.org/10.6084/m9.figshare.c.3968970	Stomach contents analysis	misure.csv	figshare	doi:10.6084/m9.figshare.c.3968970	https://doi.org/10.6084/m9.figshare.c.3968970
s829	Stomach flushing	Stomach contents analysis	s829_analysis	dataset.csv	figshare	doi:10.6084/m9.figshare.c.3968970	https://doi.org/10.6084/m9.figshare.c.3968970	Stomach contents analysis	misure.csv	figshare	doi:10.6084/m9.figshare.c.3968970	https://doi.org/10.6084/m9.figshare.c.3968970
s830	Stomach flushing	Stomach contents analysis	s830_analysis	dataset.csv	figshare	doi:10.6084/m9.figshare.c.3968970	https://doi.org/10.6084/m9.figshare.c.3968970	Stomach contents analysis	misure.csv	figshare	doi:10.6084/m9.figshare.c.3968970	https://doi.org/10.6084/m9.figshare.c.3968970
s831	Stomach flushing	Stomach contents analysis	s831_analysis	dataset.csv	figshare	doi:10.6084/m9.figshare.c.3968970	https://doi.org/10.6084/m9.figshare.c.3968970	Stomach contents analysis	misure.csv	figshare	doi:10.6084/m9.figshare.c.3968970	https://doi.org/10.6084/m9.figshare.c.3968970
s832	Stomach flushing	Stomach contents analysis	s832_analysis	dataset.csv	figshare	doi:10.6084/m9.figshare.c.3968970	https://doi.org/10.6084/m9.figshare.c.3968970	Stomach contents analysis	misure.csv	figshare	doi:10.6084/m9.figshare.c.3968970	https://doi.org/10.6084/m9.figshare.c.3968970
s833	Stomach flushing	Stomach contents analysis	s833_analysis	dataset.csv	figshare	doi:10.6084/m9.figshare.c.3968970	https://doi.org/10.6084/m9.figshare.c.3968970	Stomach contents analysis	misure.csv	figshare	doi:10.6084/m9.figshare.c.3968970	https://doi.org/10.6084/m9.figshare.c.3968970
s834	Stomach flushing	Stomach contents analysis	s834_analysis	dataset.csv	figshare	doi:10.6084/m9.figshare.c.3968970	https://doi.org/10.6084/m9.figshare.c.3968970	Stomach contents analysis	misure.csv	figshare	doi:10.6084/m9.figshare.c.3968970	https://doi.org/10.6084/m9.figshare.c.3968970
s835	Stomach flushing	Stomach contents analysis	s835_analysis	dataset.csv	figshare	doi:10.6084/m9.figshare.c.3968970	https://doi.org/10.6084/m9.figshare.c.3968970	Stomach contents analysis	misure.csv	figshare	doi:10.6084/m9.figshare.c.3968970	https://doi.org/10.6084/m9.figshare.c.3968970
s836	Stomach flushing	Stomach contents analysis	s836_analysis	dataset.csv	figshare	doi:10.6084/m9.figshare.c.3968970	https://doi.org/10.6084/m9.figshare.c.3968970	Stomach contents analysis	misure.csv	figshare	doi:10.6084/m9.figshare.c.3968970	https://doi.org/10.6084/m9.figshare.c.3968970
s837	Stomach flushing	Stomach contents analysis	s837_analysis	dataset.csv	figshare	doi:10.6084/m9.figshare.c.3968970	https://doi.org/10.6084/m9.figshare.c.3968970	Stomach contents analysis	misure.csv	figshare	doi:10.6084/m9.figshare.c.3968970	https://doi.org/10.6084/m9.figshare.c.3968970
s838	Stomach flushing	Stomach contents analysis	s838_analysis	dataset.csv	figshare	doi:10.6084/m9.figshare.c.3968970	https://doi.org/10.6084/m9.figshare.c.3968970	Stomach contents analysis	misure.csv	figshare	doi:10.6084/m9.figshare.c.3968970	https://doi.org/10.6084/m9.figshare.c.3968970
s839	Stomach flushing	Stomach contents analysis	s839_analysis	dataset.csv	figshare	doi:10.6084/m9.figshare.c.3968970	https://doi.org/10.6084/m9.figshare.c.3968970	Stomach contents analysis	misure.csv	figshare	doi:10.6084/m9.figshare.c.3968970	https://doi.org/10.6084/m9.figshare.c.3968970
s840	Stomach flushing	Stomach contents analysis	s840_analysis	dataset.csv	figshare	doi:10.6084/m9.figshare.c.3968970	https://doi.org/10.6084/m9.figshare.c.3968970	Stomach contents analysis	misure.csv	figshare	doi:10.6084/m9.figshare.c.3968970	https://doi.org/10.6084/m9.figshare.c.3968970
s841	Stomach flushing	Stomach contents analysis	s841_analysis	dataset.csv	figshare	doi:10.6084/m9.figshare.c.3968970	https://doi.org/10.6084/m9.figshare.c.3968970	Stomach contents analysis	misure.csv	figshare	doi:10.6084/m9.figshare.c.3968970	https://doi.org/10.6084/m9.figshare.c.3968970
s842	Stomach flushing	Stomach contents analysis	s842_analysis	dataset.csv	figshare	doi:10.6084/m9.figshare.c.3968970	https://doi.org/10.6084/m9.figshare.c.3968970	Stomach contents analysis	misure.csv	figshare	doi:10.6084/m9.figshare.c.3968970	https://doi.org/10.6084/m9.figshare.c.3968970
s843	Stomach flushing	Stomach contents analysis	s843_analysis	dataset.csv	figshare	doi:10.6084/m9.figshare.c.3968970	https://doi.org/10.6084/m9.figshare.c.3968970	Stomach contents analysis	misure.csv	figshare	doi:10.6084/m9.figshare.c.3968970	https://doi.org/10.6084/m9.figshare.c.3968970
s844	Stomach flushing	Stomach contents analysis	s844_analysis	dataset.csv	figshare	doi:10.6084/m9.figshare.c.3968970	https://doi.org/10.6084/m9.figshare.c.3968970	Stomach contents analysis	misure.csv	figshare	doi:10.6084/m9.figshare.c.3968970	https://doi.org/10.6084/m9.figshare.c.3968970
s845	Stomach flushing	Stomach contents analysis	s845_analysis	dataset.csv	figshare	doi:10.6084/m9.figshare.c.3968970	https://doi.org/10.6084/m9.figshare.c.3968970	Stomach contents analysis	misure.csv	figshare	doi:10.6084/m9.figshare.c.3968970	https://doi.org/10.6084/m9.figshare.c.3968970
s846	Stomach flushing	Stomach contents analysis	s846_analysis	dataset.csv	figshare	doi:10.6084/m9.figshare.c.3968970	https://doi.org/10.6084/m9.figshare.c.3968970	Stomach contents analysis	misure.csv	figshare	doi:10.6084/m9.figshare.c.3968970	https://doi.org/10.6084/m9.figshare.c.3968970
s847	Stomach flushing	Stomach contents analysis	s847_analysis	dataset.csv	figshare	doi:10.6084/m9.figshare.c.3968970	https://doi.org/10.6084/m9.figshare.c.3968970	Stomach contents analysis	misure.csv	figshare	doi:10.6084/m9.figshare.c.3968970	https://doi.org/10.6084/m9.figshare.c.3968970
s848	Stomach flushing	Stomach contents analysis	s848_analysis	dataset.csv	figshare	doi:10.6084/m9.figshare.c.3968970	https://doi.org/10.6084/m9.figshare.c.3968970	Stomach contents analysis	misure.csv	figshare	doi:10.6084/m9.figshare.c.3968970	https://doi.org/10.6084/m9.figshare.c.3968970
s849	Stomach flushing	Stomach contents analysis	s849_analysis	dataset.csv	figshare	doi:10.6084/m9.figshare.c.3968970	https://doi.org/10.6084/m9.figshare.c.3968970	Stomach contents analysis	misure.csv	figshare	doi:10.6084/m9.figshare.c.3968970	https://doi.org/10.6084/m9.figshare.c.3968970
s850	Stomach flushing	Stomach contents analysis	s850_analysis	dataset.csv	figshare	doi:10.6084/m9.figshare.c.3968970	https://doi.org/10.6084/m9.figshare.c.3968970	Stomach contents analysis	misure.csv	figshare	doi:10.6084/m9.figshare.c.3968970	https://doi.org/10.6084/m9.figshare.c.3968970
s851	Stomach flushing	Stomach contents analysis	s851_analysis	dataset.csv	figshare	doi:10.6084/m9.figshare.c.3968970	https://doi.org/10.6084/m9.figshare.c.3968970	Stomach contents analysis	misure.csv	figshare	doi:10.6084/m9.figshare.c.3968970	https://doi.org/10.6084/m9.figshare.c.3968970
s852	Stomach flushing	Stomach contents analysis	s852_analysis	dataset.csv	figshare	doi:10.6084/m9.figshare.c.3968970	https://doi.org/10.6084/m9.figshare.c.3968970	Stomach contents analysis	misure.csv	figshare	doi:10.6084/m9.figshare.c.3968970	https://doi.org/10.6084/m9.figshare.c.3968970
s853	Stomach flushing	Stomach contents analysis	s853_analysis	dataset.csv	figshare	doi:10.6084/m9.figshare.c.3968970	https://doi.org/10.6084/m9.figshare.c.3968970	Stomach contents analysis	misure.csv	figshare	doi:10.6084/m9.figshare.c.3968970	https://doi.org/10.6084/m9.figshare.c.3968970
s854	Stomach flushing	Stomach contents analysis	s854_analysis	dataset.csv	figshare	doi:10.6084/m9.figshare.c.3968970	https://doi.org/10.6084/m9.figshare.c.3968970	Stomach contents analysis	misure.csv	figshare	doi:10.6084/m9.figshare.c.3968970	https://doi.org/10.6084/m9.figshare.c.3968970
s855	Stomach flushing	Stomach contents analysis	s855_analysis	dataset.csv	figshare	doi:10.6084/m9.figshare.c.3968970	https://doi.org/10.6084/m9.figshare.c.3968970	Stomach contents analysis	misure.csv	figshare	doi:10.6084/m9.figshare.c.3968970	https://doi.org/10.6084/m9.figshare.c.3968970
s856	Stomach flushing	Stomach contents analysis	s856_analysis	dataset.csv	figshare	doi:10.6084/m9.figshare.c.3968970	https://doi.org/10.6084/m9.figshare.c.3968970	Stomach contents analysis	misure.csv	figshare	doi:10.6084/m9.figshare.c.3968970	https://doi.org/10.6084/m9.figshare.c.3968970
s857	Stomach flushing	Stomach contents analysis	s857_analysis	dataset.csv	figshare	doi:10.6084/m9.figshare.c.3968970	https://doi.org/10.6084/m9.figshare.c.3968970	Stomach contents analysis	misure.csv	figshare	doi:10.6084/m9.figshare.c.3968970	https://doi.org/10.6084/m9.figshare.c.3968970
s858	Stomach flushing	Stomach contents analysis	s858_analysis	dataset.csv	figshare	doi:10.6084/m9.figshare.c.3968970	https://doi.org/10.6084/m9.figshare.c.3968970	Stomach contents analysis	misure.csv	figshare	doi:10.6084/m9.figshare.c.3968970	https://doi.org/10.6084/m9.figshare.c.3968970
s859	Stomach flushing	Stomach contents analysis	s859_analysis	dataset.csv	figshare	doi:10.6084/m9.figshare.c.3968970	https://doi.org/10.6084/m9.figshare.c.3968970	Stomach contents analysis	misure.csv	figshare	doi:10.6084/m9.figshare.c.3968970	https://doi.org/10.6084/m9.figshare.c.3968970
s860	Stomach flushing	Stomach contents analysis	s860_analysis	dataset.csv	figshare	doi:10.6084/m9.figshare.c.3968970	https://doi.org/10.6084/m9.figshare.c.3968970	Stomach contents analysis	misure.csv	figshare	doi:10.6084/m9.figshare.c.3968970	https://doi.org/10.6084/m9.figshare.c.3968970
s861	Stomach flushing	Stomach contents analysis	s861_analysis	dataset.csv	figshare	doi:10.6084/m9.figshare.c.3968970	https://doi.org/10.6084/m9.figshare.c.3968970	Stomach contents analysis	misure.csv	figshare	doi:10.6084/m9.figshare.c.3968970	https://doi.org/10.6084/m9.figshare.c.3968970
s862	Stomach flushing	Stomach contents analysis	s862_analysis	dataset.csv	figshare	doi:10.6084/m9.figshare.c.3968970	https://doi.org/10.6084/m9.figshare.c.3968970	Stomach contents analysis	misure.csv	figshare	doi:10.6084/m9.figshare.c.3968970	https://doi.org/10.6084/m9.figshare.c.3968970
s863	Stomach flushing	Stomach contents analysis	s863_analysis	dataset.csv	figshare	doi:10.6084/m9.figshare.c.3968970	https://doi.org/10.6084/m9.figshare.c.3968970	Stomach contents analysis	misure.csv	figshare	doi:10.6084/m9.figshare.c.3968970	https://doi.org/10.6084/m9.figshare.c.3968970
s864	Stomach flushing	Stomach contents analysis	s864_analysis	dataset.csv	figshare	doi:10.6084/m9.figshare.c.3968970	https://doi.org/10.6084/m9.figshare.c.3968970	Stomach contents analysis	misure.csv	figshare	doi:10.6084/m9.figshare.c.3968970	https://doi.org/10.6084/m9.figshare.c.3968970
s865	Stomach flushing	Stomach contents analysis	s865_analysis	dataset.csv	figshare	doi:10.6084/m9.figshare.c.3968970	https://doi.org/10.6084/m9.figshare.c.3968970	Stomach contents analysis	misure.csv	figshare	doi:10.6084/m9.figshare.c.3968970	https://doi.org/10.6084/m9.figshare.c.3968970
s866	Stomach flushing	Stomach contents analysis	s866_analysis	dataset.csv	figshare	doi:10.6084/m9.figshare.c.3968970	https://doi.org/10.6084/m9.figshare.c.3968970	Stomach contents analysis	misure.csv	figshare	doi:10.6084/m9.figshare.c.3968970	https://doi.org/10.6084/m9.figshare.c.3968970
s867	Stomach flushing	Stomach contents analysis	s867_analysis	dataset.csv	figshare	doi:10.6084/m9.figshare.c.3968970	https://doi.org/10.6084/m9.figshare.c.3968970	Stomach contents analysis	misure.csv	figshare	doi:10.6084/m9.figshare.c.3968970	https://doi.org/10.6084/m9.figshare.c.3968970
s868	Stomach flushing	Stomach contents analysis	s868_analysis	dataset.csv	figshare	doi:10.6084/m9.figshare.c.3968970	https://doi.org/10.6084/m9.figshare.c.3968970	Stomach contents analysis	misure.csv	figshare	doi:10.6084/m9.figshare.c.3968970	https://doi.org/10.6084/m9.figshare.c.3968970
s869	Stomach flushing	Stomach contents analysis	s869_analysis	dataset.csv	figshare	doi:10.6084/m9.figshare.c.3968970	https://doi.org/10.6084/m9.figshare.c.3968970	Stomach contents analysis	misure.csv	figshare	doi:10.6084/m9.figshare.c.3968970	https://doi.org/10.6084/m9.figshare.c.3968970
s870	Stomach flushing	Stomach contents analysis	s870_analysis	dataset.csv	figshare	doi:10.6084/m9.figshare.c.3968970	https://doi.org/10.6084/m9.figshare.c.3968970	Stomach contents analysis	misure.csv	figshare	doi:10.6084/m9.figshare.c.3968970	https://doi.org/10.6084/m9.figshare.c.3968970
s871	Stomach flushing	Stomach contents analysis	s871_analysis	dataset.csv	figshare	doi:10.6084/m9.figshare.c.3968970	https://doi.org/10.6084/m9.figshare.c.3968970	Stomach contents analysis	misure.csv	figshare	doi:10.6084/m9.figshare.c.3968970	https://doi.org/10.6084/m9.figshare.c.3968970
s872	Stomach flushing	Stomach contents analysis	s872_analysis	dataset.csv	figshare	doi:10.6084/m9.figshare.c.3968970	https://doi.org/10.6084/m9.figshare.c.3968970	Stomach contents analysis	misure.csv	figshare	doi:10.6084/m9.figshare.c.3968970	https://doi.org/10.6084/m9.figshare.c.3968970
s873	Stomach flushing	Stomach contents analysis	s873_analysis	dataset.csv	figshare	doi:10.6084/m9.figshare.c.3968970	https://doi.org/10.6084/m9.figshare.c.3968970	Stomach contents analysis	misure.csv	figshare	doi:10.6084/m9.figshare.c.3968970	https://doi.org/10.6084/m9.figshare.c.3968970
s874	Stomach flushing	Stomach contents analysis	s874_analysis	dataset.csv	figshare	doi:10.6084/m9.figshare.c.3968970	https://doi.org/10.6084/m9.figshare.c.3968970	Stomach contents analysis	misure.csv	figshare	doi:10.6084/m9.figshare.c.3968970	https://doi.org/10.6084/m9.figshare.c.3968970
s875	Stomach flushing	Stomach contents analysis	s875_analysis	dataset.csv	figshare	doi:10.6084/m9.figshare.c.3968970	https://doi.org/10.6084/m9.figshare.c.3968970	Stomach contents analysis	misure.csv	figshare	doi:10.6084/m9.figshare.c.3968970	https://doi.org/10.6084/m9.figshare.c.3968970
s876	Stomach flushing	Stomach contents analysis	s876_analysis	dataset.csv	figshare	doi:10.6084/m9.figshare.c.3968970	https://doi.org/10.6084/m9.figshare.c.3968970	Stomach contents analysis	misure.csv	figshare	doi:10.6084/m9.figshare.c.3968970	https://doi.org/10.6084/m9.figshare.c.3968970
s877	Stomach flushing	Stomach contents analysis	s877_analysis	dataset.csv	figshare	doi:10.6084/m9.figshare.c.3968970	https://doi.org/10.6084/m9.figshare.c.3968970	Stomach contents analysis	misure.csv	figshare	doi:10.6084/m9.figshare.c.3968970	https://doi.org/10.6084/m9.figshare.c.3968970
s878	Stomach flushing	Stomach contents analysis	s878_analysis	dataset.csv	figshare	doi:10.6084/m9.figshare.c.3968970	https://doi.org/10.6084/m9.figshare.c.3968970	Stomach contents analysis	misure.csv	figshare	doi:10.6084/m9.figshare.c.3968970	https://doi.org/10.6084/m9.figshare.c.3968970
s879	Stomach flushing	Stomach contents analysis	s879_analysis	dataset.csv	figshare	doi:10.6084/m9.figshare.c.3968970	https://doi.org/10.6084/m9.figshare.c.3968970	Stomach contents analysis	misure.csv	figshare	doi:10.6084/m9.figshare.c.3968970	https://doi.org/10.6084/m9.figshare.c.3968970
s880	Stomach flushing	Stomach contents analysis	s880_analysis	dataset.csv	figshare	doi:10.6084/m9.figshare.c.3968970	https://doi.org/10.6084/m9.figshare.c.3968970	Stomach contents analysis	misure.csv	figshare	doi:10.6084/m9.figshare.c.3968970	https://doi.org/10.6084/m9.figshare.c.3968970
s881	Stomach flushing	Stomach contents analysis	s881_analysis	dataset.csv	figshare	doi:10.6084/m9.figshare.c.3968970	https://doi.org/10.6084/m9.figshare.c.3968970	Stomach contents analysis	misure.csv	figshare	doi:10.6084/m9.figshare.c.3968970	https://doi.org/10.6084/m9.figshare.c.3968970
s882	Stomach flushing	Stomach contents analysis	s882_analysis	dataset.csv	figshare	doi:10.6084/m9.figshare.c.3968970	https://doi.org/10.6084/m9.figshare.c.3968970	Stomach contents analysis	misure.csv	figshare	doi:10.6084/m9.figshare.c.3968970	https://doi.org/10.6084/m9.figshare.c.3968970
s883	Stomach flushing	Stomach contents analysis	s883_analysis	dataset.csv	figshare	doi:10.6084/m9.figshare.c.3968970	https://doi.org/10.6084/m9.figshare.c.3968970	Stomach contents analysis	misure.csv	figshare	doi:10.6084/m9.figshare.c.3968970	https://doi.org/10.6084/m9.figshare.c.3968970
s884	Stomach flushing	Stomach contents analysis	s884_analysis	dataset.csv	figshare	doi:10.6084/m9.figshare.c.3968970	https://doi.org/10.6084/m9.figshare.c.3968970	Stomach contents analysis	misure.csv	figshare	doi:10.6084/m9.figshare.c.3968970	https://doi.org/10.6084/m9.figshare.c.3968970
s885	Stomach flushing	Stomach contents analysis	s885_analysis	dataset.csv	figshare	doi:10.6084/m9.figshare.c.3968970	https://doi.org/10.6084/m9.figshare.c.3968970	Stomach contents analysis	misure.csv	figshare	doi:10.6084/m9.figshare.c.3968970	https://doi.org/10.6084/m9.figshare.c.3968970
s886	Stomach flushing	Stomach contents analysis	s886_analysis	dataset.csv	figshare	doi:10.6084/m9.figshare.c.3968970	https://doi.org/10.6084/m9.figshare.c.3968970	Stomach contents analysis	misure.csv	figshare	doi:10.6084/m9.figshare.c.3968970	https://doi.org/10.6084/m9.figshare.c.3968970
s887	Stomach flushing	Stomach contents analysis	s887_analysis	dataset.csv	figshare	doi:10.6084/m9.figshare.c.3968970	https://doi.org/10.6084/m9.figshare.c.3968970	Stomach contents analysis	misure.csv	figshare	doi:10.6084/m9.figshare.c.3968970	https://doi.org/10.6084/m9.figshare.c.3968970
s888	Stomach flushing	Stomach contents analysis	s888_analysis	dataset.csv	figshare	doi:10.6084/m9.figshare.c.3968970	https://doi.org/10.6084/m9.figshare.c.3968970	Stomach contents analysis	misure.csv	figshare	doi:10.6084/m9.figshare.c.3968970	https://doi.org/10.6084/m9.figshare.c.3968970
s889	Stomach flushing	Stomach contents analysis	s889_analysis	dataset.csv	figshare	doi:10.6084/m9.figshare.c.3968970	https://doi.org/10.6084/m9.figshare.c.3968970	Stomach contents analysis	misure.csv	figshare	doi:10.6084/m9.figshare.c.3968970	https://doi.org/10.6084/m9.figshare.c.3968970
s890	Stomach flushing	Stomach contents analysis	s890_analysis	dataset.csv	figshare	doi:10.6084/m9.figshare.c.3968970	https://doi.org/10.6084/m9.figshare.c.3968970	Stomach contents analysis	misure.csv	figshare	doi:10.6084/m9.figshare.c.3968970	https://doi.org/10.6084/m9.figshare.c.3968970
s891	Stomach flushing	Stomach contents analysis	s891_analysis	dataset.csv	figshare	doi:10.6084/m9.figshare.c.3968970	https://doi.org/10.6084/m9.figshare.c.3968970	Stomach contents analysis	misure.csv	figshare	doi:10.6084/m9.figshare.c.3968970	https://doi.org/10.6084/m9.figshare.c.3968970
s892	Stomach flushing	Stomach contents analysis	s892_analysis	dataset.csv	figshare	doi:10.6084/m9.figshare.c.3968970	https://doi.org/10.6084/m9.figshare.c.3968970	Stomach contents analysis	misure.csv	figshare	doi:10.6084/m9.figshare.c.3968970	https://doi.org/10.6084/m9.figshare.c.3968970
s893	Stomach flushing	Stomach contents analysis	s893_analysis	dataset.csv	figshare	doi:10.6084/m9.figshare.c.3968970	https://doi.org/10.6084/m9.figshare.c.3968970	Stomach contents analysis	misure.csv	figshare	doi:10.6084/m9.figshare.c.3968970	https://doi.org/10.6084/m9.figshare.c.3968970
s894	Stomach flushing	Stomach contents analysis	s894_analysis	dataset.csv	figshare	doi:10.6084/m9.figshare.c.3968970	https://doi.org/10.6084/m9.figshare.c.3968970	Stomach contents analysis	misure.csv	figshare	doi:10.6084/m9.figshare.c.3968970	https://doi.org/10.6084/m9.figshare.c.3968970
s895	Stomach flushing	Stomach contents analysis	s895_analysis	dataset.csv	figshare	doi:10.6084/m9.figshare.c.3968970	https://doi.org/10.6084/m9.figshare.c.3968970	Stomach contents analysis	misure.csv	figshare	doi:10.6084/m9.figshare.c.3968970	https://doi.org/10.6084/m9.figshare.c.3968970
s896	Stomach flushing	Stomach contents analysis	s896_analysis	dataset.csv	figshare	doi:10.6084/m9.figshare.c.3968970	https://doi.org/10.6084/m9.figshare.c.3968970	Stomach contents analysis	misure.csv	figshare	doi:10.6084/m9.figshare.c.3968970	https://doi.org/10.6084/m9.figshare.c.3968970
s897	Stomach flushing	Stomach contents analysis	s897_analysis	dataset.csv	figshare	doi:10.6084/m9.figshare.c.3968970	https://doi.org/10.6084/m9.figshare.c.3968970	Stomach contents analysis	misure.csv	figshare	doi:10.6084/m9.figshare.c.3968970	https://doi.org/10.6084/m9.figshare.c.3968970
s898	Stomach flushing	Stomach contents analysis	s898_analysis	dataset.csv	figshare	doi:10.6084/m9.figshare.c.3968970	https://doi.org/10.6084/m9.figshare.c.3968970	Stomach contents analysis	misure.csv	figshare	doi:10.6084/m9.figshare.c.3968970	https://doi.org/10.6084/m9.figshare.c.3968970
s899	Stomach flushing	Stomach contents analysis	s899_analysis	dataset.csv	figshare	doi:10.6084/m9.figshare.c.3968970	https://doi.org/10.6084/m9.figshare.c.3968970	Stomach contents analysis	misure.csv	figshare	doi:10.6084/m9.figshare.c.3968970	https://doi.org/10.6084/m9.figshare.c.3968970
s900	Stomach flushing	Stomach contents analysis	s900_analysis	dataset.csv	figshare	doi:10.6084/m9.figshare.c.3968970	https://doi.org/10.6084/m9.figshare.c.3968970	Stomach contents analysis	misure.csv	figshare	doi:10.6084/m9.figshare.c.3968970	https://doi.org/10.6084/m9.figshare.c.3968970
s901	Stomach flushing	Stomach contents analysis	s901_analysis	dataset.csv	figshare	doi:10.6084/m9.figshare.c.3968970	https://doi.org/10.6084/m9.figshare.c.3968970	Stomach contents analysis	misure.csv	figshare	doi:10.6084/m9.figshare.c.3968970	https://doi.org/10.6084/m9.figshare.c.3968970
s902	Stomach flushing	Stomach contents analysis	s902_analysis	dataset.csv	figshare	doi:10.6084/m9.figshare.c.3968970	https://doi.org/10.6084/m9.figshare.c.3968970	Stomach contents analysis	misure.csv	figshare	doi:10.6084/m9.figshare.c.3968970	https://doi.org/10.6084/m9.figshare.c.3968970
s903	Stomach flushing	Stomach contents analysis	s903_analysis	dataset.csv	figshare	doi:10.6084/m9.figshare.c.3968970	https://doi.org/10.6084/m9.figshare.c.3968970	Stomach contents analysis	misure.csv	figshare	doi:10.6084/m9.figshare.c.3968970	https://doi.org/10.6084/m9.figshare.c.3968970
s904	Stomach flushing	Stomach contents analysis	s904_analysis	dataset.csv	figshare	doi:10.6084/m9.figshare.c.3968970	https://doi.org/10.6084/m9.figshare.c.3968970	Stomach contents analysis	misure.csv	figshare	doi:10.6084/m9.figshare.c.3968970	https://doi.org/10.6084/m9.figshare.c.3968970
s905	Stomach flushing	Stomach contents analysis	s905_analysis	dataset.csv	figshare	doi:10.6084/m9.figshare.c.3968970	https://doi.org/10.6084/m9.figshare.c.3968970	Stomach contents analysis	misure.csv	figshare	doi:10.6084/m9.figshare.c.3968970	https://doi.org/10.6084/m9.figshare.c.3968970
s906	Stomach flushing	Stomach contents analysis	s906_analysis	dataset.csv	figshare	doi:10.6084/m9.figshare.c.3968970	https://doi.org/10.6084/m9.figshare.c.3968970	Stomach contents analysis	misure.csv	figshare	doi:10.6084/m9.figshare.c.3968970	https://doi.org/10.6084/m9.figshare.c.3968970
s907	Stomach flushing	Stomach contents analysis	s907_analysis	dataset.csv	figshare	doi:10.6084/m9.figshare.c.3968970	https://doi.org/10.6084/m9.figshare.c.3968970	Stomach contents analysis	misure.csv	figshare	doi:10.6084/m9.figshare.c.3968970	https://doi.org/10.6084/m9.figshare.c.3968970
s908	Stomach flushing	Stomach contents analysis	s908_analysis	dataset.csv	figshare	doi:10.6084/m9.figshare.c.3968970	https://doi.org/10.6084/m9.figshare.c.3968970	Stomach contents analysis	misure.csv	figshare	doi:10.6084/m9.figshare.c.3968970	https://doi.org/10.6084/m9.figshare.c.3968970
s909	Stomach flushing	Stomach contents analysis	s909_analysis	dataset.csv	figshare	doi:10.6084/m9.figshare.c.3968970	https://doi.org/10.6084/m9.figshare.c.3968970	Stomach contents analysis	misure.csv	figshare	doi:10.6084/m9.figshare.c.3968970	https://doi.org/10.6084/m9.figshare.c.3968970
s910	Stomach flushing	Stomach contents analysis	s910_analysis	dataset.csv	figshare	doi:10.6084/m9.figshare.c.3968970	https://doi.org/10.6084/m9.figshare.c.3968970	Stomach contents analysis	misure.csv	figshare	doi:10.6084/m9.figshare.c.3968970	https://doi.org/10.6084/m9.figshare.c.3968970
s911	Stomach flushing	Stomach contents analysis	s911_analysis	dataset.csv	figshare	doi:10.6084/m9.figshare.c.3968970	https://doi.org/10.6084/m9.figshare.c.3968970	Stomach contents analysis	misure.csv	figshare	doi:10.6084/m9.figshare.c.3968970	https://doi.org/10.6084/m9.figshare.c.3968970
s912	Stomach flushing	Stomach contents analysis	s912_analysis	dataset.csv	figshare	doi:10.6084/m9.figshare.c.3968970	https://doi.org/10.6084/m9.figshare.c.3968970	Stomach contents analysis	misure.csv	figshare	doi:10.6084/m9.figshare.c.3968970	https://doi.org/10.6084/m9.figshare.c.3968970
s913	Stomach flushing	Stomach contents analysis	s913_analysis	dataset.csv	figshare	doi:10.6084/m9.figshare.c.3968970	https://doi.org/10.6084/m9.figshare.c.3968970	Stomach contents analysis	misure.csv	figshare	doi:10.6084/m9.figshare.c.3968970	https://doi.org/10.6084/m9.figshare.c.3968970
s914	Stomach flushing	Stomach contents analysis	s914_analysis	dataset.csv	figshare	doi:10.6084/m9.figshare.c.3968970	https://doi.org/10.6084/m9.figshare.c.3968970	Stomach contents analysis	misure.csv	figshare	doi:10.6084/m9.figshare.c.3968970	https://doi.org/10.6084/m9.figshare.c.3968970
s915	Stomach flushing	Stomach contents analysis	s915_analysis	dataset.csv	figshare	doi:10.6084/m9.figshare.c.3968970	https://doi.org/10.6084/m9.figshare.c.3968970	Stomach contents analysis	misure.csv	figshare	doi:10.6084/m9.figshare.c.3968970	https://doi.org/10.6084/m9.figshare.c.3968970
s916	Stomach flushing	Stomach contents analysis	s916_analysis	dataset.csv	figshare	doi:10.6084/m9.figshare.c.3968970	https://doi.org/10.6084/m9.figshare.c.3968970	Stomach contents analysis	misure.csv	figshare	doi:10.6084/m9.figshare.c.3968970	https://doi.org/10.6084/m9.figshare.c.3968970
s917	Stomach flushing	Stomach contents analysis	s917_analysis	dataset.csv	figshare	doi:10.6084/m9.figshare.c.3968970	https://doi.org/10.6084/m9.figshare.c.3968970	Stomach contents analysis	misure.csv	figshare	doi:10.6084/m9.figshare.c.3968970	https://doi.org/10.6084/m9.figshare.c.3968970
s918	Stomach flushing	Stomach contents analysis	s918_analysis	dataset.csv	figshare	doi:10.6084/m9.figshare.c.3968970	https://doi.org/10.6084/m9.figshare.c.3968970	Stomach contents analysis	misure.csv	figshare	doi:10.6084/m9.figshare.c.3968970	https://doi.org/10.6084/m9.figshare.c.3968970
s919	Stomach flushing	Stomach contents analysis	s919_analysis	dataset.csv	figshare	doi:10.6084/m9.figshare.c.3968970	https://doi.org/10.6084/m9.figshare.c.3968970	Stomach contents analysis	misure.csv	figshare	doi:10.6084/m9.figshare.c.3968970	https://doi.org/10.6084/m9.figshare.c.3968970
s920	Stomach flushing	Stomach contents analysis	s920_analysis	dataset.csv	figshare	doi:10.6084/m9.figshare.c.3968970	https://doi.org/10.6084/m9.figshare.c.3968970	Stomach contents analysis	misure.csv	figshare	doi:10.6084/m9.figshare.c.3968970	https://doi.org/10.6084/m9.figshare.c.3968970
s921	Stomach flushing	Stomach contents analysis	s921_analysis	dataset.csv	figshare	doi:10.6084/m9.figshare.c.3968970	https://doi.org/10.6084/m9.figshare.c.3968970	Stomach contents analysis	misure.csv	figshare	doi:10.6084/m9.figshare.c.3968970	https://doi.org/10.6084/m9.figshare.c.3968970
s922	Stomach flushing	Stomach contents analysis	s922_analysis	dataset.csv	figshare	doi:10.6084/m9.figshare.c.3968970	https://doi.org/10.6084/m9.figshare.c.3968970	Stomach contents analysis	misure.csv	figshare	doi:10.6084/m9.figshare.c.3968970	https://doi.org/10.6084/m9.figshare.c.3968970
s923	Stomach flushing	Stomach contents analysis	s923_analysis	dataset.csv	figshare	doi:10.6084/m9.figshare.c.3968970	https://doi.org/10.6084/m9.figshare.c.3968970	Stomach contents analysis	misure.csv	figshare	doi:10.6084/m9.figshare.c.3968970	https://doi.org/10.6084/m9.figshare.c.3968970
s924	Stomach flushing	Stomach contents analysis	s924_analysis	dataset.csv	figshare	doi:10.6084/m9.figshare.c.3968970	https://doi.org/10.6084/m9.figshare.c.3968970	Stomach contents analysis	misure.csv	figshare	doi:10.6084/m9.figshare.c.3968970	https://doi.org/10.6084/m9.figshare.c.3968970
s925	Stomach flushing	Stomach contents analysis	s925_analysis	dataset.csv	figshare	doi:10.6084/m9.figshare.c.3968970	https://doi.org/10.6084/m9.figshare.c.3968970	Stomach contents analysis	misure.csv	figshare	doi:10.6084/m9.figshare.c.3968970	https://doi.org/10.6084/m9.figshare.c.3968970
s926	Stomach flushing	Stomach contents analysis	s926_analysis	dataset.csv	figshare	doi:10.6084/m9.figshare.c.3968970	https://doi.org/10.6084/m9.figshare.c.3968970	Stomach contents analysis	misure.csv	figshare	doi:10.6084/m9.figshare.c.3968970	https://doi.org/10.6084/m9.figshare.c.3968970
s927	Stomach flushing	Stomach contents analysis	s927_analysis	dataset.csv	figshare	doi:10.6084/m9.figshare.c.3968970	https://doi.org/10.6084/m9.figshare.c.3968970	Stomach contents analysis	misure.csv	figshare	doi:10.6084/m9.figshare.c.3968970	https://doi.org/10.6084/m9.figshare.c.3968970
s928	Stomach flushing	Stomach contents analysis	s928_analysis	dataset.csv	figshare	doi:10.6084/m9.figshare.c.3968970	https://doi.org/10.6084/m9.figshare.c.3968970	Stomach contents analysis	misure.csv	figshare	doi:10.6084/m9.figshare.c.3968970	https://doi.org/10.6084/m9.figshare.c.3968970
s929	Stomach flushing	Stomach contents analysis	s929_analysis	dataset.csv	figshare	doi:10.6084/m9.figshare.c.3968970	https://doi.org/10.6084/m9.figshare.c.3968970	Stomach contents analysis	misure.csv	figshare	doi:10.6084/m9.figshare.c.3968970	https://doi.org/10.6084/m9.figshare.c.3968970
s930	Stomach flushing	Stomach contents analysis	s930_analysis	dataset.csv	figshare	doi:10.6084/m9.figshare.c.3968970	https://doi.org/10.6084/m9.figshare.c.3968970	Stomach contents analysis	misure.csv	figshare	doi:10.6084/m9.figshare.c.3968970	https://doi.org/10.6084/m9.figshare.c.3968970
s931	Stomach flushing	Stomach contents analysis	s931_analysis	dataset.csv	figshare	doi:10.6084/m9.figshare.c.3968970	https://doi.org/10.6084/m9.figshare.c.3968970	Stomach contents analysis	misure.csv	figshare	doi:10.6084/m9.figshare.c.3968970	https://doi.org/10.6084/m9.figshare.c.3968970
s932	Stomach flushing	Stomach contents analysis	s932_analysis	dataset.csv	figshare	doi:10.6084/m9.figshare.c.3968970	https://doi.org/10.6084/m9.figshare.c.3968970	Stomach contents analysis	misure.csv	figshare	doi:10.6084/m9.figshare.c.3968970	https://doi.org/10.6084/m9.figshare.c.3968970
s933	Stomach flushing	Stomach contents analysis	s933_analysis	dataset.csv	figshare	doi:10.6084/m9.figshare.c.3968970	https://doi.org/10.6084/m9.figshare.c.3968970	Stomach contents analysis	misure.csv	figshare	doi:10.6084/m9.figshare.c.3968970	https://doi.org/10.6084/m9.figshare.c.3968970
s934	Stomach flushing	Stomach contents analysis	s934_analysis	dataset.csv	figshare	doi:10.6084/m9.figshare.c.3968970	https://doi.org/10.6084/m9.figshare.c.3968970	Stomach contents analysis	misure.csv	figshare	doi:10.6084/m9.figshare.c.3968970	https://doi.org/10.6084/m9.figshare.c.3968970
s935	Stomach flushing	Stomach contents analysis	s935_analysis	dataset.csv	figshare	doi:10.6084/m9.figshare.c.3968970	https://doi.org/10.6084/m9.figshare.c.3968970	Stomach contents analysis	misure.csv	figshare	doi:10.6084/m9.figshare.c.3968970	https://doi.org/10.6084/m9.figshare.c.3968970
s936	Stomach flushing	Stomach contents analysis	s936_analysis	dataset.csv	figshare	doi:10.6084/m9.figshare.c.3968970	https://doi.org/10.6084/m9.figshare.c.3968970	Stomach contents analysis	misure.csv	figshare	doi:10.6084/m9.figshare.c.3968970	https://doi.org/10.6084/m9.figshare.c.3968970
s937	Stomach flushing	Stomach contents analysis	s937_analysis	dataset.csv	figshare	doi:10.6084/m9.figshare.c.3968970	https://doi.org/10.6084/m9.figshare.c.3968970	Stomach contents analysis	misure.csv	figshare	doi:10.6084/m9.figshare.c.3968970	https://doi.org/10.6084/m9.figshare.c.3968970
s938	Stomach flushing	Stomach contents analysis	s938_analysis	dataset.csv	figshare	doi:10.6084/m9.figshare.c.3968970	https://doi.org/10.6084/m9.figshare.c.3968970	Stomach contents analysis	misure.csv	figshare	doi:10.6084/m9.figshare.c.3968970	https://doi.org/10.6084/m9.figshare.c.3968970
s939	Stomach flushing	Stomach contents analysis	s939_analysis	dataset.csv	figshare	doi:10.6084/m9.figshare.c.3968970	https://doi.org/10.6084/m9.figshare.c.3968970	Stomach contents analysis	misure.csv	figshare	doi:10.6084/m9.figshare.c.3968970	https://doi.org/10.6084/m9.figshare.c.3968970
s940	Stomach flushing	Stomach contents analysis	s940_analysis	dataset.csv	figshare	doi:10.6084/m9.figshare.c.3968970	https://doi.org/10.6084/m9.figshare.c.3968970	Stomach contents analysis	misure.csv	figshare	doi:10.6084/m9.figshare.c.3968970	https://doi.org/10.6084/m9.figshare.c.3968970
s941	Stomach flushing	Stomach contents analysis	s941_analysis	dataset.csv	figshare	doi:10.6084/m9.figshare.c.3968970	https://doi.org/10.6084/m9.figshare.c.3968970	Stomach contents analysis	misure.csv	figshare	doi:10.6084/m9.figshare.c.3968970	https://doi.org/10.6084/m9.figshare.c.3968970
s942	Stomach flushing	Stomach contents analysis	s942_analysis	dataset.csv	figshare	doi:10.6084/m9.figshare.c.3968970	https://doi.org/10.6084/m9.figshare.c.3968970	Stomach contents analysis	misure.csv	figshare	doi:10.6084/m9.figshare.c.3968970	https://doi.org/10.6084/m9.figshare.c.3968970
s943	Stomach flushing	Stomach contents analysis	s943_analysis	dataset.csv	figshare	doi:10.6084/m9.figshare.c.3968970	https://doi.org/10.6084/m9.figshare.c.3968970	Stomach contents analysis	misure.csv	figshare	doi:10.6084/m9.figshare.c.3968970	https://doi.org/10.6084/m9.figshare.c.3968970
s944	Stomach flushing	Stomach contents analysis	s944_analysis	dataset.csv	figshare	doi:10.6084/m9.figshare.c.3968970	https://doi.org/10.6084/m9.figshare.c.3968970	Stomach contents analysis	misure.csv	figshare	doi:10.6084/m9.figshare.c.3968970	https://doi.org/10.6084/m9.figshare.c.3968970
s945	Stomach flushing	Stomach contents analysis	s945_analysis	dataset.csv	figshare	doi:10.6084/m9.figshare.c.3968970	https://doi.org/10.6084/m9.figshare.c.3968970	Stomach contents analysis	misure.csv	figshare	doi:10.6084/m9.figshare.c.3968970	https://doi.org/10.6084/m9.figshare.c.3968970
s946	Stomach flushing	Stomach contents analysis	s946_analysis	dataset.csv	figshare	doi:10.6084/m9.figshare.c.3968970	https://doi.org/10.6084/m9.figshare.c.3968970	Stomach contents analysis	misure.csv	figshare	doi:10.6084/m9.figshare.c.3968970	https://doi.org/10.6084/m9.figshare.c.3968970
s947	Stomach flushing	Stomach contents analysis	s947_analysis	dataset.csv	figshare	doi:10.6084/m9.figshare.c.3968970	https://doi.org/10.6084/m9.figshare.c.3968970	Stomach contents analysis	misure.csv	figshare	doi:10.6084/m9.figshare.c.3968970	https://doi.org/10.6084/m9.figshare.c.3968970
s948	Stomach flushing	Stomach contents analysis	s948_analysis	dataset.csv	figshare	doi:10.6084/m9.figshare.c.3968970	https://doi.org/10.6084/m9.figshare.c.3968970	Stomach contents analysis	misure.csv	figshare	doi:10.6084/m9.figshare.c.3968970	https://doi.org/10.6084/m9.figshare.c.3968970
s949	Stomach flushing	Stomach contents analysis	s949_analysis	dataset.csv	figshare	doi:10.6084/m9.figshare.c.3968970	https://doi.org/10.6084/m9.figshare.c.3968970	Stomach contents analysis	misure.csv	figshare	doi:10.6084/m9.figshare.c.3968970	https://doi.org/10.6084/m9.figshare.c.3968970
s950	Stomach flushing	Stomach contents analysis	s950_analysis	dataset.csv	figshare	doi:10.6084/m9.figshare.c.3968970	https://doi.org/10.6084/m9.figshare.c.3968970	Stomach contents analysis	misure.csv	figshare	doi:10.6084/m9.figshare.c.3968970	https://doi.org/10.6084/m9.figshare.c.3968970
s951	Stomach flushing	Stomach contents analysis	s951_analysis	dataset.csv	figshare	doi:10.6084/m9.figshare.c.3968970	https://doi.org/10.6084/m9.figshare.c.3968970	Stomach contents analysis	misure.csv	figshare	doi:10.6084/m9.figshare.c.3968970	https://doi.org/10.6084/m9.figshare.c.3968970
s952	Stomach flushing	Stomach contents analysis	s952_analysis	dataset.csv	figshare	doi:10.6084/m9.figshare.c.3968970	https://doi.org/10.6084/m9.figshare.c.3968970	Stomach contents analysis	misure.csv	figshare	doi:10.6084/m9.figshare.c.3968970	https://doi.org/10.6084/m9.figshare.c.3968970
s953	Stomach flushing	Stomach contents analysis	s953_analysis	dataset.csv	figshare	doi:10.6084/m9.figshare.c.3968970	https://doi.org/10.6084/m9.figshare.c.3968970	Stomach contents analysis	misure.csv	figshare	doi:10.6084/m9.figshare.c.3968970	https://doi.org/10.6084/m9.figshare.c.3968970
s954	Stomach flushing	Stomach contents analysis	s954_analysis	dataset.csv	figshare	doi:10.6084/m9.figshare.c.3968970	https://doi.org/10.6084/m9.figshare.c.3968970	Stomach contents analysis	misure.csv	figshare	doi:10.6084/m9.figshare.c.3968970	https://doi.org/10.6084/m9.figshare.c.3968970
s955	Stomach flushing	Stomach contents analysis	s955_analysis	dataset.csv	figshare	doi:10.6084/m9.figshare.c.3968970	https://doi.org/10.6084/m9.figshare.c.3968970	Stomach contents analysis	misure.csv	figshare	doi:10.6084/m9.figshare.c.3968970	https://doi.org/10.6084/m9.figshare.c.3968970
s956	Stomach flushing	Stomach contents analysis	s956_analysis	dataset.csv	figshare	doi:10.6084/m9.figshare.c.3968970	https://doi.org/10.6084/m9.figshare.c.3968970	Stomach contents analysis	misure.csv	figshare	doi:10.6084/m9.figshare.c.3968970	https://doi.org/10.6084/m9.figshare.c.3968970
s957	Stomach flushing	Stomach contents analysis	s957_analysis	dataset.csv	figshare	doi:10.6084/m9.figshare.c.3968970	https://doi.org/10.6084/m9.figshare.c.3968970	Stomach contents analysis	misure.csv	figshare	doi:10.6084/m9.figshare.c.3968970	https://doi.org/10.6084/m9.figshare.c.3968970
s958	Stomach flushing	Stomach contents analysis	s958_analysis	dataset.csv	figshare	doi:10.6084/m9.figshare.c.3968970	https://doi.org/10.6084/m9.figshare.c.3968970	Stomach contents analysis	misure.csv	figshare	doi:10.6084/m9.figshare.c.3968970	https://doi.org/10.6084/m9.figshare.c.3968970
s959	Stomach flushing	Stomach contents analysis	s959_analysis	dataset.csv	figshare	doi:10.6084/m9.figshare.c.3968970	https://doi.org/10.6084/m9.figshare.c.3968970	Stomach contents analysis	misure.csv	figshare	doi:10.6084/m9.figshare.c.3968970	https://doi.org/10.6084/m9.figshare.c.3968970
s960	Stomach flushing	Stomach contents analysis	s960_analysis	dataset.csv	figshare	doi:10.6084/m9.figshare.c.3968970	https://doi.org/10.6084/m9.figshare.c.3968970	Stomach contents analysis	misure.csv	figshare	doi:10.6084/m9.figshare.c.3968970	https://doi.org/10.6084/m9.figshare.c.3968970
s961	Stomach flushing	Stomach contents analysis	s961_analysis	dataset.csv	figshare	doi:10.6084/m9.figshare.c.3968970	https://doi.org/10.6084/m9.figshare.c.3968970	Stomach contents analysis	misure.csv	figshare	doi:10.6084/m9.figshare.c.3968970	https://doi.org/10.6084/m9.figshare.c.3968970
s962	Stomach flushing	Stomach contents analysis	s962_analysis	dataset.csv	figshare	doi:10.6084/m9.figshare.c.3968970	https://doi.org/10.6084/m9.figshare.c.3968970	Stomach contents analysis	misure.csv	figshare	doi:10.6084/m9.figshare.c.3968970	https://doi.org/10.6084/m9.figshare.c.3968970
s963	Stomach flushing	Stomach contents analysis	s963_analysis	dataset.csv	figshare	doi:10.6084/m9.figshare.c.3968970	https://doi.org/10.6084/m9.figshare.c.3968970	Stomach contents analysis	misure.csv	figshare	doi:10.6084/m9.figshare.c.3968970	https://doi.org/10.6084/m9.figshare.c.3968970
s964	Stomach flushing	Stomach contents analysis	s964_analysis	dataset.csv	figshare	doi:10.6084/m9.figshare.c.3968970	https://doi.org/10.6084/m9.figshare.c.3968970	Stomach contents analysis	misure.csv	figshare	doi:10.6084/m9.figshare.c.3968970	https://doi.org/10.6084/m9.figshare.c.3968970
s965	Stomach flushing	Stomach contents analysis	s965_analysis	dataset.csv	figshare	doi:10.6084/m9.figshare.c.3968970	https://doi.org/10.6084/m9.figshare.c.3968970	Stomach contents analysis	misure.csv	figshare	doi:10.6084/m9.figshare.c.3968970	https://doi.org/10.6084/m9.figshare.c.3968970
s966	Stomach flushing	Stomach contents analysis	s966_analysis	dataset.csv	figshare	doi:10.6084/m9.figshare.c.3968970	https://doi.org/10.6084/m9.figshare.c.3968970	Stomach contents analysis	misure.csv	figshare	doi:10.6084/m9.figshare.c.3968970	https://doi.org/10.6084/m9.figshare.c.3968970
s967	Stomach flushing	Stomach contents analysis	s967_analysis	dataset.csv	figshare	doi:10.6084/m9.figshare.c.3968970	https://doi.org/10.6084/m9.figshare.c.3968970	Stomach contents analysis	misure.csv	figshare	doi:10.6084/m9.figshare.c.3968970	https://doi.org/10.6084/m9.figshare.c.3968970
s968	Stomach flushing	Stomach contents analysis	s968_analysis	dataset.csv	figshare	doi:10.6084/m9.figshare.c.3968970	https://doi.org/10.6084/m9.figshare.c.3968970	Stomach contents analysis	misure.csv	figshare	doi:10.6084/m9.figshare.c.3968970	https://doi.org/10.6084/m9.figshare.c.3968970
s969	Stomach flushing	Stomach contents analysis	s969_analysis	dataset.csv	figshare	doi:10.6084/m9.figshare.c.3968970	https://doi.org/10.6084/m9.figshare.c.3968970	Stomach contents analysis	misure.csv	figshare	doi:10.6084/m9.figshare.c.3968970	https://doi.org/10.6084/m9.figshare.c.3968970
s970	Stomach flushing	Stomach contents analysis	s970_analysis	dataset.csv	figshare	doi:10.6084/m9.figshare.c.3968970	https://doi.org/10.6084/m9.figshare.c.3968970	Stomach contents analysis	misure.csv	figshare	doi:10.6084/m9.figshare.c.3968970	https://doi.org/10.6084/m9.figshare.c.3968970
s971	Stomach flushing	Stomach contents analysis	s971_analysis	dataset.csv	figshare	doi:10.6084/m9.figshare.c.3968970	https://doi.org/10.6084/m9.figshare.c.3968970	Stomach contents analysis	misure.csv	figshare	doi:10.6084/m9.figshare.c.3968970	https://doi.org/10.6084/m9.figshare.c.3968970
s972	Stomach flushing	Stomach contents analysis	s972_analysis	dataset.csv	figshare	doi:10.6084/m9.figshare.c.3968970	https://doi.org/10.6084/m9.figshare.c.3968970	Stomach contents analysis	misure.csv	figshare	doi:10.6084/m9.figshare.c.3968970	https://doi.org/10.6084/m9.figshare.c.3968970
s973	Stomach flushing	Stomach contents analysis	s973_analysis	dataset.csv	figshare	doi:10.6084/m9.figshare.c.3968970	https://doi.org/10.6084/m9.figshare.c.3968970	Stomach contents analysis	misure.csv	figshare	doi:10.6084/m9.figshare.c.3968970	https://doi.org/10.6084/m9.figshare.c.3968970
s974	Stomach flushing	Stomach contents analysis	s974_analysis	dataset.csv	figshare	doi:10.6084/m9.figshare.c.3968970	https://doi.org/10.6084/m9.figshare.c.3968970	Stomach contents analysis	misure.csv	figshare	doi:10.6084/m9.figshare.c.3968970	https://doi.org/10.6084/m9.figshare.c.3968970
s975	Stomach flushing	Stomach contents analysis	s975_analysis	dataset.csv	figshare	doi:10.6084/m9.figshare.c.3968970	https://doi.org/10.6084/m9.figshare.c.3968970	Stomach contents analysis	misure.csv	figshare	doi:10.6084/m9.figshare.c.3968970	https://doi.org/10.6084/m9.figshare.c.3968970
s976	Stomach flushing	Stomach contents analysis	s976_analysis	dataset.csv	figshare	doi:10.6084/m9.figshare.c.3968970	https://doi.org/10.6084/m9.figshare.c.3968970	Stomach contents analysis	misure.csv	figshare	doi:10.6084/m9.figshare.c.3968970	https://doi.org/10.6084/m9.figshare.c.3968970
s977	Stomach flushing	Stomach contents analysis	s977_analysis	dataset.csv	figshare	doi:10.6084/m9.figshare.c.3968970	https://doi.org/10.6084/m9.figshare.c.3968970	Stomach contents analysis	misure.csv	figshare	doi:10.6084/m9.figshare.c.3968970	https://doi.org/10.6084/m9.figshare.c.3968970
s978	Stomach flushing	Stomach contents analysis	s978_analysis	dataset.csv	figshare	doi:10.6084/m9.figshare.c.3968970	https://doi.org/10.6084/m9.figshare.c.3968970	Stomach contents analysis	misure.csv	figshare	doi:10.6084/m9.figshare.c.3968970	https://doi.org/10.6084/m9.figshare.c.3968970
s979	Stomach flushing	Stomach contents analysis	s979_analysis	dataset.csv	figshare	doi:10.6084/m9.figshare.c.3968970	https://doi.org/10.6084/m9.figshare.c.3968970	Stomach contents analysis	misure.csv	figshare	doi:10.6084/m9.figshare.c.3968970	https://doi.org/10.6084/m9.figshare.c.3968970
s980	Stomach flushing	Stomach contents analysis	s980_analysis	dataset.csv	figshare	doi:10.6084/m9.figshare.c.3968970	https://doi.org/10.6084/m9.figshare.c.3968970	Stomach contents analysis	misure.csv	figshare	doi:10.6084/m9.figshare.c.3968970	https://doi.org/10.6084/m9.figshare.c.3968970
s981	Stomach flushing	Stomach contents analysis	s981_analysis	dataset.csv	figshare	doi:10.6084/m9.figshare.c.3968970	https://doi.org/10.6084/m9.figshare.c.3968970	Stomach contents analysis	misure.csv	figshare	doi:10.6084/m9.figshare.c.3968970	https://doi.org/10.6084/m9.figshare.c.3968970
s982	Stomach flushing	Stomach contents analysis	s982_analysis	dataset.csv	figshare	doi:10.6084/m9.figshare.c.3968970	https://doi.org/10.6084/m9.figshare.c.3968970	Stomach contents analysis	misure.csv	figshare	doi:10.6084/m9.figshare.c.3968970	https://doi.org/10.6084/m9.figshare.c.3968970
s983	Stomach flushing	Stomach contents analysis	s983_analysis	dataset.csv	figshare	doi:10.6084/m9.figshare.c.3968970	https://doi.org/10.6084/m9.figshare.c.3968970	Stomach contents analysis	misure.csv	figshare	doi:10.6084/m9.figshare.c.3968970	https://doi.org/10.6084/m9.figshare.c.3968970
s984	Stomach flushing	Stomach contents analysis	s984_analysis	dataset.csv	figshare	doi:10.6084/m9.figshare.c.3968970	https://doi.org/10.6084/m9.figshare.c.3968970	Stomach contents analysis	misure.csv	figshare	doi:10.6084/m9.figshare.c.3968970	https://doi.org/10.6084/m9.figshare.c.3968970
s985	Stomach flushing	Stomach contents analysis	s985_analysis	dataset.csv	figshare	doi:10.6084/m9.figshare.c.3968970	https://doi.org/10.6084/m9.figshare.c.3968970	Stomach contents analysis	misure.csv	figshare	doi:10.6084/m9.figshare.c.3968970	https://doi.org/10.6084/m9.figshare.c.3968970
s986	Stomach flushing	Stomach contents analysis	s986_analysis	dataset.csv	figshare	doi:10.6084/m9.figshare.c.3968970	https://doi.org/10.6084/m9.figshare.c.3968970	Stomach contents analysis	misure.csv	figshare	doi:10.6084/m9.figshare.c.3968970	https://doi.org/10.6084/m9.figshare.c.3968970
s987	Stomach flushing	Stomach contents analysis	s987_analysis	dataset.csv	figshare	doi:10.6084/m9.figshare.c.3968970	https://doi.org/10.6084/m9.figshare.c.3968970	Stomach contents analysis	misure.csv	figshare	doi:10.6084/m9.figshare.c.3968970	https://doi.org/10.6084/m9.figshare.c.3968970
s988	Stomach flushing	Stomach contents analysis	s988_analysis	dataset.csv	figshare	doi:10.6084/m9.figshare.c.3968970	https://doi.org/10.6084/m9.figshare.c.3968970	Stomach contents analysis	misure.csv	figshare	doi:10.6084/m9.figshare.c.3968970	https://doi.org/10.6084/m9.figshare.c.3968970
s989	Stomach flushing	Stomach contents analysis	s989_analysis	dataset.csv	figshare	doi:10.6084/m9.figshare.c.3968970	https://doi.org/10.6084/m9.figshare.c.3968970	Stomach contents analysis	misure.csv	figshare	doi:10.6084/m9.figshare.c.3968970	https://doi.org/10.6084/m9.figshare.c.3968970
s990	Stomach flushing	Stomach contents analysis	s990_analysis	dataset.csv	figshare	doi:10.6084/m9.figshare.c.3968970	https://doi.org/10.6084/m9.figshare.c.3968970	Stomach contents analysis	misure.csv	figshare	doi:10.6084/m9.figshare.c.3968970	https://doi.org/10.6084/m9.figshare.c.3968970
s991	Stomach flushing	Stomach contents analysis	s991_analysis	dataset.csv	figshare	doi:10.6084/m9.figshare.c.3968970	https://doi.org/10.6084/m9.figshare.c.3968970	Stomach contents analysis	misure.csv	figshare	doi:10.6084/m9.figshare.c.3968970	https://doi.org/10.6084/m9.figshare.c.3968970
s992	Stomach flushing	Stomach contents analysis	s992_analysis	dataset.csv	figshare	doi:10.6084/m9.figshare.c.3968970	https://doi.org/10.6084/m9.figshare.c.3968970	Stomach contents analysis	misure.csv	figshare	doi:10.6084/m9.figshare.c.3968970	https://doi.org/10.6084/m9.figshare.c.3968970
s993	Stomach flushing	Stomach contents analysis	s993_analysis	dataset.csv	figshare	doi:10.6084/m9.figshare.c.3968970	https://doi.org/10.6084/m9.figshare.c.3968970	Stomach contents analysis	misure.csv	figshare	doi:10.6084/m9.figshare.c.3968970	https://doi.org/10.6084/m9.figshare.c.3968970
s994	Stomach flushing	Stomach contents analysis	s994_analysis	dataset.csv	figshare	doi:10.6084/m9.figshare.c.3968970	https://doi.org/10.6084/m9.figshare.c.3968970	Stomach contents analysis	misure.csv	figshare	doi:10.6084/m9.figshare.c.3968970	https://doi.org/10.6084/m9.figshare.c.3968970
s995	Stomach flushing	Stomach contents analysis	s995_analysis	dataset.csv	figshare	doi:10.6084/m9.figshare.c.3968970	https://doi.org/10.6084/m9.figshare.c.3968970	Stomach contents analysis	misure.csv	figshare	doi:10.6084/m9.figshare.c.3968970	https://doi.org/10.6084/m9.figshare.c.3968970
s996	Stomach flushing	Stomach contents analysis	s996_analysis	dataset.csv	figshare	doi:10.6084/m9.figshare.c.3968970	https://doi.org/10.6084/m9.figshare.c.3968970	Stomach contents analysis	misure.csv	figshare	doi:10.6084/m9.figshare.c.3968970	https://doi.org/10.6084/m9.figshare.c.3968970
s997	Stomach flushing	Stomach contents analysis	s997_analysis	dataset.csv	figshare	doi:10.6084/m9.figshare.c.3968970	https://doi.org/10.6084/m9.figshare.c.3968970	Stomach contents analysis	misure.csv	figshare	doi:10.6084/m9.figshare.c.3968970	https://doi.org/10.6084/m9.figshare.c.3968970
s998	Stomach flushing	Stomach contents analysis	s998_analysis	dataset.csv	figshare	doi:10.6084/m9.figshare.c.3968970	https://doi.org/10.6084/m9.figshare.c.3968970	Stomach contents analysis	misure.csv	figshare	doi:10.6084/m9.figshare.c.3968970	https://doi.org/10.6084/m9.figshare.c.3968970
s999	Stomach flushing	Stomach contents analysis	s999_analysis	dataset.csv	figshare	doi:10.6084/m9.figshare.c.3968970	https://doi.org/10.6084/m9.figshare.c.3968970	Stomach contents analysis	misure.csv	figshare	doi:10.6084/m9.figshare.c.3968970	https://doi.org/10.6084/m9.figshare.c.3968970
s1000	Stomach flushing	Stomach contents analysis	s1000_analysis	dataset.csv	figshare	doi:10.6084/m9.figshare.c.3968970	https://doi.org/10.6084/m9.figshare.c.3968970	Stomach contents analysis	misure.csv	figshare	doi:10.6084/m9.figshare.c.3968970	https://doi.org/10.6084/m9.figshare.c.3968970
s1001	Stomach flushing	Stomach contents analysis	s1001_analysis	dataset.csv	figshare	doi:10.6084/m9.figshare.c.3968970	https://doi.org/10.6084/m9.figshare.c.3968970	Stomach contents analysis	misure.csv	figshare	doi:10.6084/m9.figshare.c.3968970	https://doi.org/10.6084/m9.figshare.c.3968970
s1002	Stomach flushing	Stomach contents analysis	s1002_analysis	dataset.csv	figshare	doi:10.6084/m9.figshare.c.3968970	https://doi.org/10.6084/m9.figshare.c.3968970	Stomach contents analysis	misure.csv	figshare	doi:10.6084/m9.figshare.c.3968970	https://doi.org/10.6084/m9.figshare.c.3968970
s1003	Stomach flushing	Stomach contents analysis	s1003_analysis	dataset.csv	figshare	doi:10.6084/m9.figshare.c.3968970	https://doi.org/10.6084/m9.figshare.c.3968970	Stomach contents analysis	misure.csv	figshare	doi:10.6084/m9.figshare.c.3968970	https://doi.org/10.6084/m9.figshare.c.3968970
s1004	Stomach flushing	Stomach contents analysis	s1004_analysis	dataset.csv	figshare	doi:10.6084/m9.figshare.c.3968970	https://doi.org/10.6084/m9.figshare.c.3968970	Stomach contents analysis	misure.csv	figshare	doi:10.6084/m9.figshare.c.3968970	https://doi.org/10.6084/m9.figshare.c.3968970
s1005	Stomach flushing	Stomach contents analysis	s1005_analysis	dataset.csv	figshare	doi:10.6084/m9.figshare.c.3968970	https://doi.org/10.6084/m9.figshare.c.3968970	Stomach contents analysis	misure.csv	figshare	doi:10.6084/m9.figshare.c.3968970	https://doi.org/10.6084/m9.figshare.c.3968970
s1006	Stomach flushing	Stomach contents analysis	s1006_analysis	dataset.csv	figshare	doi:10.6084/m9.figshare.c.3968970	https://doi.org/10.6084/m9.figshare.c.3968970	Stomach contents analysis	misure.csv	figshare	doi:10.6084/m9.figshare.c.3968970	https://doi.org/10.6084/m9.figshare.c.3968970
s1007	Stomach flushing	Stomach contents analysis	s1007_analysis	dataset.csv	figshare	doi:10.6084/m9.figshare.c.3968970	https://doi.org/10.6084/m9.figshare.c.3968970	Stomach contents analysis	misure.csv	figshare	doi:10.6084/m9.figshare.c.3968970	https://doi.org/10.6084/m9.figshare.c.3968970
s1008	Stomach flushing	Stomach contents analysis	s1008_analysis	dataset.csv	figshare	doi:10.6084/m9.figshare.c.3968970	https://doi.org/10.6084/m9.figshare.c.3968970	Stomach contents analysis	misure.csv	figshare	doi:10.6084/m9.figshare.c.3968970	https://doi.org/10.6084/m9.figshare.c.3968970
s1009	Stomach flushing	Stomach contents analysis	s1009_analysis	dataset.csv	figshare	doi:10.6084/m9.figshare.c.3968970	https://doi.org/10.6084/m9.figshare.c.3968970	Stomach contents analysis	misure.csv	figshare	doi:10.6084/m9.figshare.c.3968970	https://doi.org/10.6084/m9.figshare.c.3968970
s1010	Stomach flushing	Stomach contents analysis	s1010_analysis	dataset.csv	figshare	doi:10.6084/m9.figshare.c.3968970	https://doi.org/10.6084/m9.figshare.c.3968970	Stomach contents analysis	misure.csv	figshare	doi:10.6084/m9.figshare.c.3968970	https://doi.org/10.6084/m9.figshare.c.3968970
s1011	Stomach flushing	Stomach contents analysis	s1011_analysis	dataset.csv	figshare	doi:10.6084/m9.figshare.c.3968970	https://doi.org/10.6084/m9.figshare.c.3968970	Stomach contents analysis	misure.csv	figshare	doi:10.6084/m9.figshare.c.3968970	https://doi.org/10.6084/m9.figshare.c.3968970
s1012	Stomach flushing	Stomach contents analysis	s1012_analysis	dataset.csv	figshare	doi:10.6084/m9.figshare.c.3968970	https://doi.org/10.6084/m9.figshare.c.3968970	Stomach contents analysis	misure.csv	figshare	doi:10.6084/m9.figshare.c.3968970	https://doi.org/10.6084/m9.figshare.c.3968970
s1013	Stomach flushing	Stomach contents analysis	s1013_analysis	dataset.csv	figshare	doi:10.6084/m9.figshare.c.3968970	https://doi.org/10.6084/m9.figshare.c.3968970	Stomach contents analysis	misure.csv	figshare	doi:10.6084/m9.figshare.c.3968970	https://doi.org/10.6084/m9.figshare.c.3968970
s1014	Stomach flushing	Stomach contents analysis	s1014_analysis	dataset.csv	figshare	doi:10.6084/m9.figshare.c.3968970	https://doi.org/10.6084/m9.figshare.c.3968970	Stomach contents analysis	misure.csv	figshare	doi:10.6084/m9.figshare.c.3968970	https://doi.org/10.6084/m9.figshare.c.3968970
s1015	Stomach flushing	Stomach contents analysis	s1015_analysis	dataset.csv	figshare	doi:10.6084/m9.figshare.c.3968970	https://doi.org/10.6084/m9.figshare.c.3968970	Stomach contents analysis	misure.csv	figshare	doi:10.6084/m9.figshare.c.3968970	https://doi.org/10.6084/m9.figshare.c.3968970
s1016	Stomach flushing	Stomach contents analysis	s1016_analysis	dataset.csv	figshare	doi:10.6084/m9.figshare.c.3968970	https://doi.org/10.6084/m9.figshare.c.3968970	Stomach contents analysis	misure.csv	figshare	doi:10.6084/m9.figshare.c.3968970	https://doi.org/10.6084/m9.figshare.c.3968970
s1017	Stomach flushing	Stomach contents analysis	s1017_analysis	dataset.csv	figshare	doi:10.6084/m9.figshare.c.3968970	https://doi.org/10.6084/m9.figshare.c.3968970	Stomach contents analysis	misure.csv	figshare	doi:10.6084/m9.figshare.c.3968970	https://doi.org/10.6084/m9.figshare.c.3968970
s1018	Stomach flushing	Stomach contents analysis	s1018_analysis	dataset.csv	figshare	doi:10.6084/m9.figshare.c.3968970	https://doi.org/10.6084/m9.figshare.c.3968970	Stomach contents analysis	misure.csv	figshare	doi:10.6084/m9.figshare.c.3968970	https://doi.org/10.6084/m9.figshare.c.3968970
s1019	Stomach flushing	Stomach contents analysis	s1019_analysis	dataset.csv	figshare	doi:10.6084/m9.figshare.c.3968970	https://doi.org/10.6084/m9.figshare.c.3968970	Stomach contents analysis	misure.csv	figshare	doi:10.6084/m9.figshare.c.3968970	https://doi.org/10.6084/m9.figshare.c.3968970
s1020	Stomach flushing	Stomach contents analysis	s1020_analysis	dataset.csv	figshare	doi:10.6084/m9.figshare.c.3968970	https://doi.org/10.6084/m9.figshare.c.3968970	Stomach contents analysis	misure.csv	figshare	doi:10.6084/m9.figshare.c.3968970	https://doi.org/10.6084/m9.figshare.c.3968970
s1021	Stomach flushing	Stomach contents analysis	s1021_analysis	dataset.csv	figshare	doi:10.6084/m9.figshare.c.3968970	https://doi.org/10.6084/m9.figshare.c.3968970	Stomach contents analysis	misure.csv	figshare	doi:10.6084/m9.figshare.c.3968970	https://doi.org/10.6084/m9.figshare.c.3968970
s1022	Stomach flushing	Stomach contents analysis	s1022_analysis	dataset.csv	figshare	doi:10.6084/m9.figshare.c.3968970	https://doi.org/10.6084/m9.figshare.c.3968970	Stomach contents analysis	misure.csv	figshare	doi:10.6084/m9.figshare.c.3968970	https://doi.org/10.6084/m9.figshare.c.3968970
s1023	Stomach flushing	Stomach contents analysis	s1023_analysis	dataset.csv	figshare	doi:10.6084/m9.figshare.c.3968970	https://doi.org/10.6084/m9.figshare.c.3968970	Stomach contents analysis	misure.csv	figshare	doi:10.6084/m9.figshare.c.3968970	https://doi.org/10.6084/m9.figshare.c.3968970
s1024	Stomach flushing	Stomach contents analysis	s1024_analysis	dataset.csv	figshare	doi:10.6084/m9.figshare.c.3968970	https://doi.org/10.6084/m9.figshare.c.3968970	Stomach contents analysis	misure.csv	figshare	doi:10.6084/m9.figshare.c.3968970	https://doi.org/10.6084/m9.figshare.c.3968970
s1025	Stomach flushing	Stomach contents analysis	s1025_analysis	dataset.csv	figshare	doi:10.6084/m9.figshare.c.3968970	https://doi.org/10.6084/m9.figshare.c.3968970	Stomach contents analysis	misure.csv	figshare	doi:10.6084/m9.figshare.c.3968970	https://doi.org/10.6084/m9.figshare.c.3968970
s1026	Stomach flushing	Stomach contents analysis	s1026_analysis	dataset.csv	figshare	doi:10.6084/m9.figshare.c.3968970	https://doi.org/10.6084/m9.figshare.c.3968970	Stomach contents analysis	misure.csv	figshare	doi:10.6084/m9.figshare.c.3968970	https://doi.org/10.6084/m9.figshare.c.3968970
s1027	Stomach flushing	Stomach contents analysis	s1027_analysis	dataset.csv	figshare	doi:10.6084/m9.figshare.c.3968970	https://doi.org/10.6084/m9.figshare.c.3968970	Stomach contents analysis	misure.csv	figshare	doi:10.6084/m9.figshare.c.3968970	https://doi.org/10.6084/m9.figshare.c.3968970
s1028	Stomach flushing	Stomach contents analysis	s1028_analysis	dataset.csv	figshare	doi:10.6084/m9.figshare.c.3968970	https://doi.org/10.6084/m9.figshare.c.3968970	Stomach contents analysis	misure.csv	figshare	doi:10.6084/m9.figshare.c.3968970	https://doi.org/10.6084/m9.figshare.c.3968970
s1029	Stomach flushing	Stomach contents analysis	s1029_analysis	dataset.csv	figshare	doi:10.6084/m9.figshare.c.3968970	https://doi.org/10.6084/m9.figshare.c.3968970	Stomach contents analysis	misure.csv	figshare	doi:10.6084/m9.figshare.c.3968970	https://doi.org/10.6084/m9.figshare.c.3968970
s1030	Stomach flushing	Stomach contents analysis	s1030_analysis	dataset.csv	figshare	doi:10.6084/m9.figshare.c.3968970	https://doi.org/10.6084/m9.figshare.c.3968970	Stomach contents analysis	misure.csv	figshare	doi:10.6084/m9.figshare.c.3968970	https://doi.org/10.6084/m9.figshare.c.3968970
s1031	Stomach flushing	Stomach contents analysis	s1031_analysis	dataset.csv	figshare	doi:10.6084/m9.figshare.c.3968970	https://doi.org/10.6084/m9.figshare.c.3968970	Stomach contents analysis	misure.csv	figshare	doi:10.6084/m9.figshare.c.3968970	https://doi.org/10.6084/m9.figshare.c.3968970
s1032	Stomach flushing	Stomach contents analysis	s1032_analysis	dataset.csv	figshare	doi:10.6084/m9.figshare.c.3968970	https://doi.org/10.6084/m9.figshare.c.3968970	Stomach contents analysis	misure.csv	figshare	doi:10.6084/m9.figshare.c.3968970	https://doi.org/10.6084/m9.figshare.c.3968970
s1033	Stomach flushing	Stomach contents analysis	s1033_analysis	dataset.csv	figshare	doi:10.6084/m9.figshare.c.3968970	https://doi.org/10.6084/m9.figshare.c.3968970	Stomach contents analysis	misure.csv	figshare	doi:10.6084/m9.figshare.c.3968970	https://doi.org/10.6084/m9.figshare.c.3968970
s1034	Stomach flushing	Stomach contents analysis	s1034_analysis	dataset.csv	figshare	doi:10.6084/m9.figshare.c.3968970	https://doi.org/10.6084/m9.figshare.c.3968970	Stomach contents analysis	misure.csv	figshare	doi:10.6084/m9.figshare.c.3968970	https://doi.org/10.6084/m9.figshare.c.3968970
s1035	Stomach flushing	Stomach contents analysis	s1035_analysis	dataset.csv	figshare	doi:10.6084/m9.figshare.c.3968970	https://doi.org/10.6084/m9.figshare.c.3968970	Stomach contents analysis	misure.csv	figshare	doi:10.6084/m9.figshare.c.3968970	https://doi.org/10.6084/m9.figshare.c.3968970
s1036	Stomach flushing	Stomach contents analysis	s1036_analysis	dataset.csv	figshare	doi:10.6084/m9.figshare.c.3968970	https://doi.org/10.6084/m9.figshare.c.3968970	Stomach contents analysis	misure.csv	figshare	doi:10.6084/m9.figshare.c.3968970	https://doi.org/10.6084/m9.figshare.c.3968970
s1037	Stomach flushing	Stomach contents analysis	s1037_analysis	dataset.csv	figshare	doi:10.6084/m9.figshare.c.3968970	https://doi.org/10.6084/m9.figshare.c.3968970	Stomach contents analysis	misure.csv	figshare	doi:10.6084/m9.figshare.c.3968970	https://doi.org/10.6084/m9.figshare.c.3968970
s1038	Stomach flushing	Stomach contents analysis	s1038_analysis	dataset.csv	figshare	doi:10.6084/m9.figshare.c.3968970	https://doi.org/10.6084/m9.figshare.c.3968970	Stomach contents analysis	misure.csv	figshare	doi:10.6084/m9.figshare.c.3968970	https://doi.org/10.6084/m9.figshare.c.3968970
s1039	Stomach flushing	Stomach contents analysis	s1039_analysis	dataset.csv	figshare	doi:10.6084/m9.figshare.c.3968970	https://doi.org/10.6084/m9.figshare.c.3968970	Stomach contents analysis	misure.csv	figshare	doi:10.6084/m9.figshare.c.3968970	https://doi.org/10.6084/m9.figshare.c.3968970
s1040	Stomach flushing	Stomach contents analysis	s1040_analysis	dataset.csv	figshare	doi:10.6084/m9.figshare.c.3968970	https://doi.org/10.6084/m9.figshare.c.3968970	Stomach contents analysis	misure.csv	figshare	doi:10.6084/m9.figshare.c.3968970	https://doi.org/10.6084/m9.figshare.c.3968970
s1041	Stomach flushing	Stomach contents analysis	s1041_analysis	dataset.csv	figshare	doi:10.6084/m9.figshare.c.3968970	https://doi.org/10.6084/m9.figshare.c.3968970	Stomach contents analysis	misure.csv	figshare	doi:10.6084/m9.figshare.c.3968970	https://doi.org/10.6084/m9.figshare.c.3968970
s1042	Stomach flushing	Stomach contents analysis	s1042_analysis	dataset.csv	figshare	doi:10.6084/m9.figshare.c.3968970	https://doi.org/10.6084/m9.figshare.c.3968970	Stomach contents analysis	misure.csv	figshare	doi:10.6084/m9.figshare.c.3968970	https://doi.org/10.6084/m9.figshare.c.3968970
s1043	Stomach flushing	Stomach contents analysis	s1043_analysis	dataset.csv	figshare	doi:10.6084/m9.figshare.c.3968970	https://doi.org/10.6084/m9.figshare.c.3968970	Stomach contents analysis	misure.csv	figshare	doi:10.6084/m9.figshare.c.3968970	https://doi.org/10.6084/m9.figshare.c.3968970
s1044	Stomach flushing	Stomach contents analysis	s1044_analysis	dataset.csv	figshare	doi:10.6084/m9.figshare.c.3968970	https://doi.org/10.6084/m9.figshare.c.3968970	Stomach contents analysis	misure.csv	figshare	doi:10.6084/m9.figshare.c.3968970	https://doi.org/10.6084/m9.figshare.c.3968970
s1045	Stomach flushing	Stomach contents analysis	s1045_analysis	dataset.csv	figshare	doi:10.6084/m9.figshare.c.3968970	https://doi.org/10.6084/m9.figshare.c.3968970	Stomach contents analysis	misure.csv	figshare	doi:10.6084/m9.figshare.c.3968970	https://doi.org/10.6084/m9.figshare.c.3968970
s1046	Stomach flushing	Stomach contents analysis	s1046_analysis	dataset.csv	figshare	doi:10.6084/m9.figshare.c.3968970	https://doi.org/10.6084/m9.figshare.c.3968970	Stomach contents analysis	misure.csv	figshare	doi:10.6084/m9.figshare.c.3968970	https://doi.org/10.6084/m9.figshare.c.3968970
s1047	Stomach flushing	Stomach contents analysis	s1047_analysis	dataset.csv	figshare	doi:10.6084/m9.figshare.c.3968970	https://doi.org/10.6084/m9.figshare.c.3968970	Stomach contents analysis	misure.csv	figshare	doi:10.6084/m9.figshare.c.3968970	https://doi.org/10.6084/m9.figshare.c.3968970
s1048	Stomach flushing	Stomach contents analysis	s1048_analysis	dataset.csv	figshare	doi:10.6084/m9.figshare.c.3968970	https://doi.org/10.6084/m9.figshare.c.3968970	Stomach contents analysis	misure.csv	figshare	doi:10.6084/m9.figshare.c.3968970	https://doi.org/10.6084/m9.figshare.c.3968970
s1049	Stomach flushing	Stomach contents analysis	s1049_analysis	dataset.csv	figshare	doi:10.6084/m9.figshare.c.3968970	https://doi.org/10.6084/m9.figshare.c.3968970	Stomach contents analysis	misure.csv	figshare	doi:10.6084/m9.figshare.c.3968970	https://doi.org/10.6084/m9.figshare.c.3968970
s1050	Stomach flushing	Stomach contents analysis	s1050_analysis	dataset.csv	figshare	doi:10.6084/m9.figshare.c.3968970	https://doi.org/10.6084/m9.figshare.c.3968970	Stomach contents analysis	misure.csv	figshare	doi:10.6084/m9.figshare.c.3968970	https://doi.org/10.6084/m9.figshare.c.3968970
s1051	Stomach flushing	Stomach contents analysis	s1051_analysis	dataset.csv	figshare	doi:10.6084/m9.figshare.c.3968970	https://doi.org/10.6084/m9.figshare.c.3968970	Stomach contents analysis	misure.csv	figshare	doi:10.6084/m9.figshare.c.3968970	https://doi.org/10.6084/m9.figshare.c.3968970
s1052	Stomach flushing	Stomach contents analysis	s1052_analysis	dataset.csv	figshare	doi:10.6084/m9.figshare.c.3968970	https://doi.org/10.6084/m9.figshare.c.3968970	Stomach contents analysis	misure.csv	figshare	doi:10.6084/m9.figshare.c.3968970	https://doi.org/10.6084/m9.figshare.c.3968970
s1053	Stomach flushing	Stomach contents analysis	s1053_analysis	dataset.csv	figshare	doi:10.6084/m9.figshare.c.3968970	https://doi.org/10.6084/m9.figshare.c.3968970	Stomach contents analysis	misure.csv	figshare	doi:10.6084/m9.figshare.c.3968970	https://doi.org/10.6084/m9.figshare.c.3968970
s1054	Stomach flushing	Stomach contents analysis	s1054_analysis	dataset.csv	figshare	doi:10.6084/m9.figshare.c.3968970	https://doi.org/10.6084/m9.figshare.c.3968970	Stomach contents analysis	misure.csv	figshare	doi:10.6084/m9.figshare.c.3968970	https://doi.org/10.6084/m9.figshare.c.3968970
s1055	Stomach flushing	Stomach contents analysis	s1055_analysis	dataset.csv	figshare	doi:10.6084/m9.figshare.c.3968970	https://doi.org/10.6084/m9.figshare.c.3968970	Stomach contents analysis	misure.csv	figshare	doi:10.6084/m9.figshare.c.3968970	https://doi.org/10.6084/m9.figshare.c.3968970
s1056	Stomach flushing	Stomach contents analysis	s1056_analysis	dataset.csv	figshare	doi:10.6084/m9.figshare.c.3968970	https://doi.org/10.6084/m9.figshare.c.3968970	Stomach contents analysis	misure.csv	figshare	doi:10.6084/m9.figshare.c.3968970	https://doi.org/10.6084/m9.figshare.c.3968970
s1057	Stomach flushing	Stomach contents analysis	s1057_analysis	dataset.csv	figshare	doi:10.6084/m9.figshare.c.3968970	https://doi.org/10.6084/m9.figshare.c.3968970	Stomach contents analysis	misure.csv	figshare	doi:10.6084/m9.figshare.c.3968970	https://doi.org/10.6084/m9.figshare.c.3968970
s1058	Stomach flushing	Stomach contents analysis	s1058_analysis	dataset.csv	figshare	doi:10.6084/m9.figshare.c.3968970	https://doi.org/10.6084/m9.figshare.c.3968970	Stomach contents analysis	misure.csv	figshare	doi:10.6084/m9.figshare.c.3968970	https://doi.org/10.6084/m9.figshare.c.3968970
s1059	Stomach flushing	Stomach contents analysis	s1059_analysis	dataset.csv	figshare	doi:10.6084/m9.figshare.c.3968970	https://doi.org/10.6084/m9.figshare.c.3968970	Stomach contents analysis	misure.csv	figshare	doi:10.6084/m9.figshare.c.3968970	https://doi.org/10.6084/m9.figshare.c.3968970
s1060	Stomach flushing	Stomach contents analysis	s1060_analysis	dataset.csv	figshare	doi:10.6084/m9.figshare.c.3968970	https://doi.org/10.6084/m9.figshare.c.3968970	Stomach contents analysis	misure.csv	figshare	doi:10.6084/m9.figshare.c.3968970	https://doi.org/10.6084/m9.figshare.c.3968970
s1061	Stomach flushing	Stomach contents analysis	s1061_analysis	dataset.csv	figshare	doi:10.6084/m9.figshare.c.3968970	https://doi.org/10.6084/m9.figshare.c.3968970	Stomach contents analysis	misure.csv	figshare	doi:10.6084/m9.figshare.c.3968970	https://doi.org/10.6084/m9.figshare.c.3968970
s1062	Stomach flushing	Stomach contents analysis	s1062_analysis	dataset.csv	figshare	doi:10.6084/m9.figshare.c.3968970	https://doi.org/10.6084/m9.figshare.c.3968970	Stomach contents analysis	misure.csv	figshare	doi:10.6084/m9.figshare.c.3968970	https://doi.org/10.6084/m9.figshare.c.3968970
s1063	Stomach flushing	Stomach contents analysis	s1063_analysis	dataset.csv	figshare	doi:10.6084/m9.figshare.c.3968970	https://doi.org/10.6084/m9.figshare.c.3968970	Stomach contents analysis	misure.csv	figshare	doi:10.6084/m9.figshare.c.3968970	https://doi.org/10.6084/m9.figshare.c.3968970
s1064	Stomach flushing	Stomach contents analysis	s1064_analysis	dataset.csv	figshare	doi:10.6084/m9.figshare.c.3968970	https://doi.org/10.6084/m9.figshare.c.3968970	Stomach contents analysis	misure.csv	figshare	doi:10.6084/m9.figshare.c.3968970	https://doi.org/10.6084/m9.figshare.c.3968970
s1065	Stomach flushing	Stomach contents analysis	s1065_analysis	dataset.csv	figshare	doi:10.6084/m9.figshare.c.3968970	https://doi.org/10.6084/m9.figshare.c.3968970	Stomach contents analysis	misure.csv	figshare	doi:10.6084/m9.figshare.c.3968970	https://doi.org/10.6084/m9.figshare.c.3968970
s1066	Stomach flushing	Stomach contents analysis	s1066_analysis	dataset.csv	figshare	doi:10.6084/m9.figshare.c.3968970	https://doi.org/10.6084/m9.figshare.c.3968970	Stomach contents analysis	misure.csv	figshare	doi:10.6084/m9.figshare.c.3968970	https://doi.org/10.6084/m9.figshare.c.3968970
s1067	Stomach flushing	Stomach contents analysis	s1067_analysis	dataset.csv	figshare	doi:10.6084/m9.figshare.c.3968970	https://doi.org/10.6084/m9.figshare.c.3968970	Stomach contents analysis	misure.csv	figshare	doi:10.6084/m9.figshare.c.3968970	https://doi.org/10.6084/m9.figshare.c.3968970
s1068	Stomach flushing	Stomach contents analysis	s1068_analysis	dataset.csv	figshare	doi:10.6084/m9.figshare.c.3968970	https://doi.org/10.6084/m9.figshare.c.3968970	Stomach contents analysis	misure.csv	figshare	doi:10.6084/m9.figshare.c.3968970	https://doi.org/10.6084/m9.figshare.c.3968970
s1069	Stomach flushing	Stomach contents analysis	s1069_analysis	dataset.csv	figshare	doi:10.6084/m9.figshare.c.3968970	https://doi.org/10.6084/m9.figshare.c.3968970	Stomach contents analysis	misure.csv	figshare	doi:10.6084/m9.figshare.c.3968970	https://doi.org/10.6084/m9.figshare.c.3968970
s1070	Stomach flushing	Stomach contents analysis	s1070_analysis	dataset.csv	figshare	doi:10.6084/m9.figshare.c.3968970	https://doi.org/10.6084/m9.figshare.c.3968970	Stomach contents analysis	misure.csv	figshare	doi:10.6084/m9.figshare.c.3968970	https://doi.org/10.6084/m9.figshare.c.3968970
s1071	Stomach flushing	Stomach contents analysis	s1071_analysis	dataset.csv	figshare	doi:10.6084/m9.figshare.c.3968970	https://doi.org/10.6084/m9.figshare.c.3968970	Stomach contents analysis	misure.csv	figshare	doi:10.6084/m9.figshare.c.3968970	https://doi.org/10.6084/m9.figshare.c.3968970
s1072	Stomach flushing	Stomach contents analysis	s1072_analysis	dataset.csv	figshare	doi:10.6084/m9.figshare.c.3968970	https://doi.org/10.6084/m9.figshare.c.3968970	Stomach contents analysis	misure.csv	figshare	doi:10.6084/m9.figshare.c.3968970	https://doi.org/10.6084/m9.figshare.c.3968970
s1073	Stomach flushing	Stomach contents analysis	s1073_analysis	dataset.csv	figshare	doi:10.6084/m9.figshare.c.3968970	https://doi.org/10.6084/m9.figshare.c.3968970	Stomach contents analysis	misure.csv	figshare	doi:10.6084/m9.figshare.c.3968970	https://doi.org/10.6084/m9.figshare.c.3968970
s1074	Stomach flushing	Stomach contents analysis	s1074_analysis	dataset.csv	figshare	doi:10.6084/m9.figshare.c.3968970	https://doi.org/10.6084/m9.figshare.c.3968970	Stomach contents analysis	misure.csv	figshare	doi:10.6084/m9.figshare.c.3968970	https://doi.org/10.6084/m9.figshare.c.3968970
s1075	Stomach flushing	Stomach contents analysis	s1075_analysis	dataset.csv	figshare	doi:10.6084/m9.figshare.c.3968970	https://doi.org/10.6084/m9.figshare.c.3968970	Stomach contents analysis	misure.csv	figshare	doi:10.6084/m9.figshare.c.3968970	https://doi.org/10.6084/m9.figshare.c.3968970
s1076	Stomach flushing	Stomach contents analysis	s1076_analysis	dataset.csv	figshare	doi:10.6084/m9.figshare.c.3968970	https://doi.org/10.6084/m9.figshare.c.3968970	Stomach contents analysis	misure.csv	figshare	doi:10.6084/m9.figshare.c.3968970	https://doi.org/10.6084/m9.figshare.c.3968970
s1077	Stomach flushing	Stomach contents analysis	s1077_analysis	dataset.csv	figshare	doi:10.6084/m9.figshare.c.3968970	https://doi.org/10.6084/m9.figshare.c.3968970	Stomach contents analysis	misure.csv	figshare	doi:10.6084/m9.figshare.c.3968970	https://doi.org/10.6084/m9.figshare.c.3968970
s1078	Stomach flushing	Stomach contents analysis	s1078_analysis	dataset.csv	figshare	doi:10.6084/m9.figshare.c.3968970	https://doi.org/10.6084/m9.figshare.c.3968970	Stomach contents analysis	misure.csv	figshare	doi:10.6084/m9.figshare.c.3968970	https://doi.org/10.6084/m9.figshare.c.3968970
s1079	Stomach flushing	Stomach contents analysis	s1079_analysis	dataset.csv	figshare	doi:10.6084/m9.figshare.c.3968970	https://doi.org/10.6084/m9.figshare.c.3968970	Stomach contents analysis	misure.csv	figshare	doi:10.6084/m9.figshare.c.3968970	https://doi.org/10.6084/m9.figshare.c.3968970
s1080	Stomach flushing	Stomach contents analysis	s1080_analysis	dataset.csv	figshare	doi:10.6084/m9.figshare.c.3968970	https://doi.org/10.6084/m9.figshare.c.3968970	Stomach contents analysis	misure.csv	figshare	doi:10.6084/m9.figshare.c.3968970	https://doi.org/10.6084/m9.figshare.c.3968970
s1081	Stomach flushing	Stomach contents analysis	s1081_analysis	dataset.csv	figshare	doi:10.6084/m9.figshare.c.3968970	https://doi.org/10.6084/m9.figshare.c.3968970	Stomach contents analysis	misure.csv	figshare	doi:10.6084/m9.figshare.c.3968970	https://doi.org/10.6084/m9.figshare.c.3968970
s1082	Stomach flushing	Stomach contents analysis	s1082_analysis	dataset.csv	figshare	doi:10.6084/m9.figshare.c.3968970	https://doi.org/10.6084/m9.figshare.c.3968970	Stomach contents analysis	misure.csv	figshare	doi:10.6084/m9.figshare.c.3968970	https://doi.org/10.6084/m9.figshare.c.3968970
s1083	Stomach flushing	Stomach contents analysis	s1083_analysis	dataset.csv	figshare	doi:10.6084/m9.figshare.c.3968970	https://doi.org/10.6084/m9.figshare.c.3968970	Stomach contents analysis	misure.csv	figshare	doi:10.6084/m9.figshare.c.3968970	https://doi.org/10.6084/m9.figshare.c.3968970
s1084	Stomach flushing	Stomach contents analysis	s1084_analysis	dataset.csv	figshare	doi:10.6084/m9.figshare.c.3968970	https://doi.org/10.6084/m9.figshare.c.3968970	Stomach contents analysis	misure.csv	figshare	doi:10.6084/m9.figshare.c.3968970	https://doi.org/10.6084/m9.figshare.c.3968970
s1085	Stomach flushing	Stomach contents analysis	s1085_analysis	dataset.csv	figshare	doi:10.6084/m9.figshare.c.3968970	https://doi.org/10.6084/m9.figshare.c.3968970	Stomach contents analysis	misure.csv	figshare	doi:10.6084/m9.figshare.c.3968970	https://doi.org/10.6084/m9.figshare.c.3968970
s1086	Stomach flushing	Stomach contents analysis	s1086_analysis	dataset.csv	figshare	doi:10.6084/m9.figshare.c.3968970	https://doi.org/10.6084/m9.figshare.c.3968970	Stomach contents analysis	misure.csv	figshare	doi:10.6084/m9.figshare.c.3968970	https://doi.org/10.6084/m9.figshare.c.3968970
s1087	Stomach flushing	Stomach contents analysis	s1087_analysis	dataset.csv	figshare	doi:10.6084/m9.figshare.c.3968970	https://doi.org/10.6084/m9.figshare.c.3968970	Stomach contents analysis	misure.csv	figshare	doi:10.6084/m9.figshare.c.3968970	https://doi.org/10.6084/m9.figshare.c.3968970
s1088	Stomach flushing	Stomach contents analysis	s1088_analysis	dataset.csv	figshare	doi:10.6084/m9.figshare.c.3968970	https://doi.org/10.6084/m9.figshare.c.3968970	Stomach contents analysis	misure.csv	figshare	doi:10.6084/m9.figshare.c.3968970	https://doi.org/10.6084/m9.figshare.c.3968970
s1089	Stomach flushing	Stomach contents analysis	s1089_analysis	dataset.csv	figshare	doi:10.6084/m9.figshare.c.3968970	https://doi.org/10.6084/m9.figshare.c.3968970	Stomach contents analysis	misure.csv	figshare	doi:10.6084/m9.figshare.c.3968970	https://doi.org/10.6084/m9.figshare.c.3968970
s1090	Stomach flushing	Stomach contents analysis	s1090_analysis	dataset.csv	figshare	doi:10.6084/m9.figshare.c.3968970	https://doi.org/10.6084/m9.figshare.c.3968970	Stomach contents analysis	misure.csv	figshare	doi:10.6084/m9.figshare.c.3968970	https://doi.org/10.6084/m9.figshare.c.3968970
s1091	Stomach flushing	Stomach contents analysis	s1091_analysis	dataset.csv	figshare	doi:10.6084/m9.figshare.c.3968970	https://doi.org/10.6084/m9.figshare.c.3968970	Stomach contents analysis	misure.csv	figshare	doi:10.6084/m9.figshare.c.3968970	https://doi.org/10.6084/m9.figshare.c.3968970
s1092	Stomach flushing	Stomach contents analysis	s1092_analysis	dataset.csv	figshare	doi:10.6084/m9.figshare.c.3968970	https://doi.org/10.6084/m9.figshare.c.3968970	Stomach contents analysis	misure.csv	figshare	doi:10.6084/m9.figshare.c.3968970	https://doi.org/10.6084/m9.figshare.c.3968970
s1093	Stomach flushing	Stomach contents analysis	s1093_analysis	dataset.csv	figshare	doi:10.6084/m9.figshare.c.3968970	https://doi.org/10.6084/m9.figshare.c.3968970	Stomach contents analysis	misure.csv	figshare	doi:10.6084/m9.figshare.c.3968970	https://doi.org/10.6084/m9.figshare.c.3968970
s1094	Stomach flushing	Stomach contents analysis	s1094_analysis	dataset.csv	figshare	doi:10.6084/m9.figshare.c.3968970	https://doi.org/10.6084/m9.figshare.c.3968970	Stomach contents analysis	misure.csv	figshare	doi:10.6084/m9.figshare.c.3968970	https://doi.org/10.6084/m9.figshare.c.3968970
s1095	Stomach flushing	Stomach contents analysis	s1095_analysis	dataset.csv	figshare	doi:10.6084/m9.figshare.c.3968970	https://doi.org/10.6084/m9.figshare.c.3968970	Stomach contents analysis	misure.csv	figshare	doi:10.6084/m9.figshare.c.3968970	https://doi.org/10.6084/m9.figshare.c.3968970
s1096	Stomach flushing	Stomach contents analysis	s1096_analysis	dataset.csv	figshare	doi:10.6084/m9.figshare.c.3968970	https://doi.org/10.6084/m9.figshare.c.3968970	Stomach contents analysis	misure.csv	figshare	doi:10.6084/m9.figshare.c.3968970	https://doi.org/10.6084/m9.figshare.c.3968970
s1097	Stomach flushing	Stomach contents analysis	s1097_analysis	dataset.csv	figshare	doi:10.6084/m9.figshare.c.3968970	https://doi.org/10.6084/m9.figshare.c.3968970	Stomach contents analysis	misure.csv	figshare	doi:10.6084/m9.figshare.c.3968970	https://doi.org/10.6084/m9.figshare.c.3968970
s1098	Stomach flushing	Stomach contents analysis	s1098_analysis	dataset.csv	figshare	doi:10.6084/m9.figshare.c.3968970	https://doi.org/10.6084/m9.figshare.c.3968970	Stomach contents analysis	misure.csv	figshare	doi:10.6084/m9.figshare.c.3968970	https://doi.org/10.6084/m9.figshare.c.3968970
s1099	Stomach flushing	Stomach contents analysis	s1099_analysis	dataset.csv	figshare	doi:10.6084/m9.figshare.c.3968970	https://doi.org/10.6084/m9.figshare.c.3968970	Stomach contents analysis	misure.csv	figshare	doi:10.6084/m9.figshare.c.3968970	https://doi.org/10.6084/m9.figshare.c.3968970
s1100	Stomach flushing	Stomach contents analysis	s1100_analysis	dataset.csv	figshare	doi:10.6084/m9.figshare.c.3968970	https://doi.org/10.6084/m9.figshare.c.3968970	Stomach contents analysis	misure.csv	figshare	doi:10.6084/m9.figshare.c.3968970	https://doi.org/10.6084/m9.figshare.c.3968970
s1101	Stomach flushing	Stomach contents analysis	s1101_analysis	dataset.csv	figshare	doi:10.6084/m9.figshare.c.3968970	https://doi.org/10.6084/m9.figshare.c.3968970	Stomach contents analysis	misure.csv	figshare	doi:10.6084/m9.figshare.c.3968970	https://doi.org/10.6084/m9.figshare.c.3968970
s1102	Stomach flushing	Stomach contents analysis	s1102_analysis	dataset.csv	figshare	doi:10.6084/m9.figshare.c.3968970	https://doi.org/10.6084/m9.figshare.c.3968970	Stomach contents analysis	misure.csv	figshare	doi:10.6084/m9.figshare.c.3968970	https://doi.org/10.6084/m9.figshare.c.3968970
s1103	Stomach flushing	Stomach contents analysis	s1103_analysis	dataset.csv	figshare	doi:10.6084/m9.figshare.c.3968970	https://doi.org/10.6084/m9.figshare.c.3968970	Stomach contents analysis	misure.csv	figshare	doi:10.6084/m9.figshare.c.3968970	https://doi.org/10.6084/m9.figshare.c.3968970
s1104	Stomach flushing	Stomach contents analysis	s1104_analysis	dataset.csv	figshare	doi:10.6084/m9.figshare.c.3968970	https://doi.org/10.6084/m9.figshare.c.3968970	Stomach contents analysis	misure.csv	figshare	doi:10.6084/m9.figshare.c.3968970	https://doi.org/10.6084/m9.figshare.c.3968970
s1105	Stomach flushing	Stomach contents analysis	s1105_analysis	dataset.csv	figshare	doi:10.6084/m9.figshare.c.3968970	https://doi.org/10.6084/m9.figshare.c.3968970	Stomach contents analysis	misure.csv	figshare	doi:10.6084/m9.figshare.c.3968970	https://doi.org/10.6084/m9.figshare.c.3968970
s1106	Stomach flushing	Stomach contents analysis	s1106_analysis	dataset.csv	figshare	doi:10.6084/m9.figshare.c.3968970	https://doi.org/10.6084/m9.figshare.c.3968970	Stomach contents analysis	misure.csv	figshare	doi:10.6084/m9.figshare.c.3968970	https://doi.org/10.6084/m9.figshare.c.3968970
s1107	Stomach flushing	Stomach contents analysis	s1107_analysis	dataset.csv	figshare	doi:10.6084/m9.figshare.c.3968970	https://doi.org/10.6084/m9.figshare.c.3968970	Stomach contents analysis	misure.csv	figshare	doi:10.6084/m9.figshare.c.3968970	https://doi.org/10.6084/m9.figshare.c.3968970
s1108	Stomach flushing	Stomach contents analysis	s1108_analysis	dataset.csv	figshare	doi:10.6084/m9.figshare.c.3968970	https://doi.org/10.6084/m9.figshare.c.3968970	Stomach contents analysis	misure.csv	figshare	doi:10.6084/m9.figshare.c.3968970	https://doi.org/10.6084/m9.figshare.c.3968970
s1109	Stomach flushing	Stomach contents analysis	s1109_analysis	dataset.csv	figshare	doi:10.6084/m9.figshare.c.3968970	https://doi.org/10.6084/m9.figshare.c.3968970	Stomach contents analysis	misure.csv	figshare	doi:10.6084/m9.figshare.c.3968970	https://doi.org/10.6084/m9.figshare.c.3968970
s1110	Stomach flushing	Stomach contents analysis	s1110_analysis	dataset.csv	figshare	doi:10.6084/m9.figshare.c.3968970	https://doi.org/10.6084/m9.figshare.c.3968970	Stomach contents analysis	misure.csv	figshare	doi:10.6084/m9.figshare.c.3968970	https://doi.org/10.6084/m9.figshare.c.3968970
s1111	Stomach flushing	Stomach contents analysis	s1111_analysis	dataset.csv	figshare	doi:10.6084/m9.figshare.c.3968970	https://doi.org/10.6084/m9.figshare.c.3968970	Stomach contents analysis	misure.csv	figshare	doi:10.6084/m9.figshare.c.3968970	https://doi.org/10.6084/m9.figshare.c.3968970
s1112	Stomach flushing	Stomach contents analysis	s1112_analysis	dataset.csv	figshare	doi:10.6084/m9.figshare.c.3968970	https://doi.org/10.6084/m9.figshare.c.3968970	Stomach contents analysis	misure.csv	figshare	doi:10.6084/m9.figshare.c.3968970	https://doi.org/10.6084/m9.figshare.c.3968970
s1113	Stomach flushing	Stomach contents analysis	s1113_analysis	dataset.csv	figshare	doi:10.6084/m9.figshare.c.3968970	https://doi.org/10.6084/m9.figshare.c.3968970	Stomach contents analysis	misure.csv	figshare	doi:10.6084/m9.figshare.c.3968970	https://doi.org/10.6084/m9.figshare.c.3968970
s1114	Stomach flushing	Stomach contents analysis	s1114_analysis	dataset.csv	figshare	doi:10.6084/m9.figshare.c.3968970	https://doi.org/10.6084/m9.figshare.c.3968970	Stomach contents analysis	misure.csv	figshare	doi:10.6084/m9.figshare.c.3968970	https://doi.org/10.6084/m9.figshare.c.3968970
s1115	Stomach flushing	Stomach contents analysis	s1115_analysis	dataset.csv	figshare	doi:10.6084/m9.figshare.c.3968970	https://doi.org/10.6084/m9.figshare.c.3968970	Stomach contents analysis	misure.csv	figshare	doi:10.6084/m9.figshare.c.3968970	https://doi.org/10.6084/m9.figshare.c.3968970
s1116	Stomach flushing	Stomach contents analysis	s1116_analysis	dataset.csv	figshare	doi:10.6084/m9.figshare.c.3968970	https://doi.org/10.6084/m9.figshare.c.3968970	Stomach contents analysis	misure.csv	figshare	doi:10.6084/m9.figshare.c.3968970	https://doi.org/10.6084/m9.figshare.c.3968970
s1117	Stomach flushing	Stomach contents analysis	s1117_analysis	dataset.csv	figshare	doi:10.6084/m9.figshare.c.3968970	https://doi.org/10.6084/m9.figshare.c.3968970	Stomach contents analysis	misure.csv	figshare	doi:10.6084/m9.figshare.c.3968970	https://doi.org/10.6084/m9.figshare.c.3968970
s1118	Stomach flushing	Stomach contents analysis	s1118_analysis	dataset.csv	figshare	doi:10.6084/m9.figshare.c.3968970	https://doi.org/10.6084/m9.figshare.c.3968970	Stomach contents analysis	misure.csv	figshare	doi:10.6084/m9.figshare.c.3968970	https://doi.org/10.6084/m9.figshare.c.3968970
s1119	Stomach flushing	Stomach contents analysis	s1119_analysis	dataset.csv	figshare	doi:10.6084/m9.figshare.c.3968970	https://doi.org/10.6084/m9.figshare.c.3968970	Stomach contents analysis	misure.csv	figshare	doi:10.6084/m9.figshare.c.3968970	https://doi.org/10.6084/m9.figshare.c.3968970
s1120	Stomach flushing	Stomach contents analysis	s1120_analysis	dataset.csv	figshare	doi:10.6084/m9.figshare.c.3968970	https://doi.org/10.6084/m9.figshare.c.3968970	Stomach contents analysis	misure.csv	figshare	doi:10.6084/m9.figshare.c.3968970	https://doi.org/10.6084/m9.figshare.c.3968970
s1121	Stomach flushing	Stomach contents analysis	s1121_analysis	dataset.csv	figshare	doi:10.6084/m9.figshare.c.3968970	https://doi.org/10.6084/m9.figshare.c.3968970	Stomach contents analysis	misure.csv	figshare	doi:10.6084/m9.figshare.c.3968970	https://doi.org/10.6084/m9.figshare.c.3968970
s1122	Stomach flushing	Stomach contents analysis	s1122_analysis	dataset.csv	figshare	doi:10.6084/m9.figshare.c.3968970	https://doi.org/10.6084/m9.figshare.c.3968970	Stomach contents analysis	misure.csv	figshare	doi:10.6084/m9.figshare.c.3968970	https://doi.org/10.6084/m9.figshare.c.3968970
s1123	Stomach flushing	Stomach contents analysis	s1123_analysis	dataset.csv	figshare	doi:10.6084/m9.figshare.c.3968970	https://doi.org/10.6084/m9.figshare.c.3968970	Stomach contents analysis	misure.csv	figshare	doi:10.6084/m9.figshare.c.3968970	https://doi.org/10.6084/m9.figshare.c.3968970
s1124	Stomach flushing	Stomach contents analysis	s1124_analysis	dataset.csv	figshare	doi:10.6084/m9.figshare.c.3968970	https://doi.org/10.6084/m9.figshare.c.3968970	Stomach contents analysis	misure.csv	figshare	doi:10.6084/m9.figshare.c.3968970	https://doi.org/10.6084/m9.figshare.c.3968970
s1125	Stomach flushing	Stomach contents analysis	s1125_analysis	dataset.csv	figshare	doi:10.6084/m9.figshare.c.3968970	https://doi.org/10.6084/m9.figshare.c.3968970	Stomach contents analysis	misure.csv	figshare	doi:10.6084/m9.figshare.c.3968970	https://doi.org/10.6084/m9.figshare.c.3968970
s1126	Stomach flushing	Stomach contents analysis	s1126_analysis	dataset.csv	figshare	doi:10.6084/m9.figshare.c.3968970	https://doi.org/10.6084/m9.figshare.c.3968970	Stomach contents analysis	misure.csv	figshare	doi:10.6084/m9.figshare.c.3968970	https://doi.org/10.6084/m9.figshare.c.3968970
s1127	Stomach flushing	Stomach contents analysis	s1127_analysis	dataset.csv	figshare	doi:10.6084/m9.figshare.c.3968970	https://doi.org/10.6084/m9.figshare.c.3968970	Stomach contents analysis	misure.csv	figshare	doi:10.6084/m9.figshare.c.3968970	https://doi.org/10.6084/m9.figshare.c.3968970
s1128	Stomach flushing	Stomach contents analysis	s1128_analysis	dataset.csv	figshare	doi:10.6084/m9.figshare.c.3968970	https://doi.org/10.6084/m9.figshare.c.3968970	Stomach contents analysis	misure.csv	figshare	doi:10.6084/m9.figshare.c.3968970	https://doi.org/10.6084/m9.figshare.c.3968970
s1129	Stomach flushing	Stomach contents analysis	s1129_analysis	dataset.csv	figshare	doi:10.6084/m9.figshare.c.3968970	https://doi.org/10.6084/m9.figshare.c.3968970	Stomach contents analysis	misure.csv	figshare	doi:10.6084/m9.figshare.c.3968970	https://doi.org/10.6084/m9.figshare.c.3968970
s1130	Stomach flushing	Stomach contents analysis	s1130_analysis	dataset.csv	figshare	doi:10.6084/m9.figshare.c.3968970	https://doi.org/10.6084/m9.figshare.c.3968970	Stomach contents analysis	misure.csv	figshare	doi:10.6084/m9.figshare.c.3968970	https://doi.org/10.6084/m9.figshare.c.3968970
s1131	Stomach flushing	Stomach contents analysis	s1131_analysis	dataset.csv	figshare	doi:10.6084/m9.figshare.c.3968970	https://doi.org/10.6084/m9.figshare.c.3968970	Stomach contents analysis	misure.csv	figshare	doi:10.6084/m9.figshare.c.3968970	https://doi.org/10.6084/m9.figshare.c.3968970
s1132	Stomach flushing	Stomach contents analysis	s1132_analysis	dataset.csv	figshare	doi:10.6084/m9.figshare.c.3968970	https://doi.org/10.6084/m9.figshare.c.3968970	Stomach contents analysis	misure.csv	figshare	doi:10.6084/m9.figshare.c.3968970	https://doi.org/10.6084/m9.figshare.c.3968970
s1133	Stomach flushing	Stomach contents analysis	s1133_analysis	dataset.csv	figshare	doi:10.6084/m9.figshare.c.3968970	https://doi.org/10.6084/m9.figshare.c.3968970	Stomach contents analysis	misure.csv	figshare	doi:10.6084/m9.figshare.c.3968970	https://doi.org/10.6084/m9.figshare.c.3968970
s1134	Stomach flushing	Stomach contents analysis	s1134_analysis	dataset.csv	figshare	doi:10.6084/m9.figshare.c.3968970	https://doi.org/10.6084/m9.figshare.c.3968970	Stomach contents analysis	misure.csv	figshare	doi:10.6084/m9.figshare.c.3968970	https://doi.org/10.6084/m9.figshare.c.3968970
s1135	Stomach flushing	Stomach contents analysis	s1135_analysis	dataset.csv	figshare	doi:10.6084/m9.figshare.c.3968970	https://doi.org/10.6084/m9.figshare.c.3968970	Stomach contents analysis	misure.csv	figshare	doi:10.6084/m9.figshare.c.3968970	https://doi.org/10.6084/m9.figshare.c.3968970
s1136	Stomach flushing	Stomach contents analysis	s1136_analysis	dataset.csv	figshare	doi:10.6084/m9.figshare.c.3968970	https://doi.org/10.6084/m9.figshare.c.3968970	Stomach contents analysis	misure.csv	figshare	doi:10.6084/m9.figshare.c.3968970	https://doi.org/10.6084/m9.figshare.c.3968970
s1137	Stomach flushing	Stomach contents analysis	s1137_analysis	dataset.csv	figshare	doi:10.6084/m9.figshare.c.3968970	https://doi.org/10.6084/m9.figshare.c.3968970	Stomach contents analysis	misure.csv	figshare	doi:10.6084/m9.figshare.c.3968970	https://doi.org/10.6084/m9.figshare.c.3968970
s1138	Stomach flushing	Stomach contents analysis	s1138_analysis	dataset.csv	figshare	doi:10.6084/m9.figshare.c.3968970	https://doi.org/10.6084/m9.figshare.c.3968970	Stomach contents analysis	misure.csv	figshare	doi:10.6084/m9.figshare.c.3968970	https://doi.org/10.6084/m9.figshare.c.3968970
s1139	Stomach flushing	Stomach contents analysis	s1139_analysis	dataset.csv	figshare	doi:10.6084/m9.figshare.c.3968970	https://doi.org/10.6084/m9.figshare.c.3968970	Stomach contents analysis	misure.csv	figshare	doi:10.6084/m9.figshare.c.3968970	https://doi.org/10.6084/m9.figshare.c.3968970
s1140	Stomach flushing	Stomach contents analysis	s1140_analysis	dataset.csv	figshare	doi:10.6084/m9.figshare.c.3968970	https://doi.org/10.6084/m9.figshare.c.3968970	Stomach contents analysis	misure.csv	figshare	doi:10.6084/m9.figshare.c.3968970	https://doi.org/10.6084/m9.figshare.c.3968970
s1141	Stomach flushing	Stomach contents analysis	s1141_analysis	dataset.csv	figshare	doi:10.6084/m9.figshare.c.3968970	https://doi.org/10.6084/m9.figshare.c.3968970	Stomach contents analysis	misure.csv	figshare	doi:10.6084/m9.figshare.c.3968970	https://doi.org/10.6084/m9.figshare.c.3968970
s1142	Stomach flushing	Stomach contents analysis	s1142_analysis	dataset.csv	figshare	doi:10.6084/m9.figshare.c.3968970	https://doi.org/10.6084/m9.figshare.c.3968970	Stomach contents analysis	misure.csv	figshare	doi:10.6084/m9.figshare.c.3968970	https://doi.org/10.6084/m9.figshare.c.3968970
s1143	Stomach flushing	Stomach contents analysis	s1143_analysis	dataset.csv	figshare	doi:10.6084/m9.figshare.c.3968970	https://doi.org/10.6084/m9.figshare.c.3968970	Stomach contents analysis	misure.csv	figshare	doi:10.6084/m9.figshare.c.3968970	https://doi.org/10.6084/m9.figshare.c.3968970
s1144	Stomach flushing	Stomach contents analysis	s1144_analysis	dataset.csv	figshare	doi:10.6084/m9.figshare.c.3968970	https://doi.org/10.6084/m9.figshare.c.3968970	Stomach contents analysis	misure.csv	figshare	doi:10.6084/m9.figshare.c.3968970	https://doi.org/10.6084/m9.figshare.c.3968970
s1145	Stomach flushing	Stomach contents analysis	s1145_analysis	dataset.csv	figshare	doi:10.6084/m9.figshare.c.3968970	https://doi.org/10.6084/m9.figshare.c.3968970	Stomach contents analysis	misure.csv	figshare	doi:10.6084/m9.figshare.c.3968970	https://doi.org/10.6084/m9.figshare.c.3968970
s1146	Stomach flushing	Stomach contents analysis	s1146_analysis	dataset.csv	figshare	doi:10.6084/m9.figshare.c.3968970	https://doi.org/10.6084/m9.figshare.c.3968970	Stomach contents analysis	misure.csv	figshare	doi:10.6084/m9.figshare.c.3968970	https://doi.org/10.6084/m9.figshare.c.3968970
s1147	Stomach flushing	Stomach contents analysis	s1147_analysis	dataset.csv	figshare	doi:10.6084/m9.figshare.c.3968970	https://doi.org/10.6084/m9.figshare.c.3968970	Stomach contents analysis	misure.csv	figshare	doi:10.6084/m9.figshare.c.3968970	https://doi.org/10.6084/m9.figshare.c.3968970
s1148	Stomach flushing	Stomach contents analysis	s1148_analysis	dataset.csv	figshare	doi:10.6084/m9.figshare.c.3968970	https://doi.org/10.6084/m9.figshare.c.3968970	Stomach contents analysis	misure.csv	figshare	doi:10.6084/m9.figshare.c.3968970	https://doi.org/10.6084/m9.figshare.c.3968970
s1149	Stomach flushing	Stomach contents analysis	s1149_analysis	dataset.csv	figshare	doi:10.6084/m9.figshare.c.3968970	https://doi.org/10.6084/m9.figshare.c.3968970	Stomach contents analysis	misure.csv	figshare	doi:10.6084/m9.figshare.c.3968970	https://doi.org/10.6084/m9.figshare.c.3968970
s1150	Stomach flushing	Stomach contents analysis	s1150_analysis	dataset.csv	figshare	doi:10.6084/m9.figshare.c.3968970	https://doi.org/10.6084/m9.figshare.c.3968970	Stomach contents analysis	misure.csv	figshare	doi:10.6084/m9.figshare.c.3968970	https://doi.org/10.6084/m9.figshare.c.3968970
s1151	Stomach flushing	Stomach contents analysis	s1151_analysis	dataset.csv	figshare	doi:10.6084/m9.figshare.c.3968970	https://doi.org/10.6084/m9.figshare.c.3968970	Stomach contents analysis	misure.csv	figshare	doi:10.6084/m9.figshare.c.3968970	https://doi.org/10.6084/m9.figshare.c.3968970
s1152	Stomach flushing	Stomach contents analysis	s1152_analysis	dataset.csv	figshare	doi:10.6084/m9.figshare.c.3968970	https://doi.org/10.6084/m9.figshare.c.3968970	Stomach contents analysis	misure.csv	figshare	doi:10.6084/m9.figshare.c.3968970	https://doi.org/10.6084/m9.figshare.c.3968970
s1153	Stomach flushing	Stomach contents analysis	s1153_analysis	dataset.csv	figshare	doi:10.6084/m9.figshare.c.3968970	https://doi.org/10.6084/m9.figshare.c.3968970	Stomach contents analysis	misure.csv	figshare	doi:10.6084/m9.figshare.c.3968970	https://doi.org/10.6084/m9.figshare.c.3968970
s1154	Stomach flushing	Stomach contents analysis	s1154_analysis	dataset.csv	figshare	doi:10.6084/m9.figshare.c.3968970	https://doi.org/10.6084/m9.figshare.c.3968970	Stomach contents analysis	misure.csv	figshare	doi:10.6084/m9.figshare.c.3968970	https://doi.org/10.6084/m9.figshare.c.3968970
s1155	Stomach flushing	Stomach contents analysis	s1155_analysis	dataset.csv	figshare	doi:10.6084/m9.figshare.c.3968970	https://doi.org/10.6084/m9.figshare.c.3968970	Stomach contents analysis	misure.csv	figshare	doi:10.6084/m9.figshare.c.3968970	https://doi.org/10.6084/m9.figshare.c.3968970
s1156	Stomach flushing	Stomach contents analysis	s1156_analysis	dataset.csv	figshare	doi:10.6084/m9.figshare.c.3968970	https://doi.org/10.6084/m9.figshare.c.3968970	Stomach contents analysis	misure.csv	figshare	doi:10.6084/m9.figshare.c.3968970	https://doi.org/10.6084/m9.figshare.c.3968970
s1157	Stomach flushing	Stomach contents analysis	s1157_analysis	dataset.csv	figshare	doi:10.6084/m9.figshare.c.3968970	https://doi.org/10.6084/m9.figshare.c.3968970	Stomach contents analysis	misure.csv	figshare	doi:10.6084/m9.figshare.c.3968970	https://doi.org/10.6084/m9.figshare.c.3968970
s1158	Stomach flushing	Stomach contents analysis	s1158_analysis	dataset.csv	figshare	doi:10.6084/m9.figshare.c.3968970	https://doi.org/10.6084/m9.figshare.c.3968970	Stomach contents analysis	misure.csv	figshare	doi:10.6084/m9.figshare.c.3968970	https://doi.org/10.6084/m9.figshare.c.3968970
s1159	Stomach flushing	Stomach contents analysis	s1159_analysis	dataset.csv	figshare	doi:10.6084/m9.figshare.c.3968970	https://doi.org/10.6084/m9.figshare.c.3968970	Stomach contents analysis	misure.csv	figshare	doi:10.6084/m9.figshare.c.3968970	https://doi.org/10.6084/m9.figshare.c.3968970
s1160	Stomach flushing	Stomach contents analysis	s1160_analysis	dataset.csv	figshare	doi:10.6084/m9.figshare.c.3968970	https://doi.org/10.6084/m9.figshare.c.3968970	Stomach contents analysis	misure.csv	figshare	doi:10.6084/m9.figshare.c.3968970	https://doi.org/10.6084/m9.figshare.c.3968970
s1161	Stomach flushing	Stomach contents analysis	s1161_analysis	dataset.csv	figshare	doi:10.6084/m9.figshare.c.3968970	https://doi.org/10.6084/m9.figshare.c.3968970	Stomach contents analysis	misure.csv	figshare	doi:10.6084/m9.figshare.c.3968970	https://doi.org/10.6084/m9.figshare.c.3968970
s1162	Stomach flushing	Stomach contents analysis	s1162_analysis	dataset.csv	figshare	doi:10.6084/m9.figshare.c.3968970	https://doi.org/10.6084/m9.figshare.c.3968970	Stomach contents analysis	misure.csv	figshare	doi:10.6084/m9.figshare.c.3968970	https://doi.org/10.6084/m9.figshare.c.3968970
s1163	Stomach flushing	Stomach contents analysis	s1163_analysis	dataset.csv	figshare	doi:10.6084/m9.figshare.c.3968970	https://doi.org/10.6084/m9.figshare.c.3968970	Stomach contents analysis	misure.csv	figshare	doi:10.6084/m9.figshare.c.3968970	https://doi.org/10.6084/m9.figshare.c.3968970
s1164	Stomach flushing	Stomach contents analysis	s1164_analysis	dataset.csv	figshare	doi:10.6084/m9.figshare.c.3968970	https://doi.org/10.6084/m9.figshare.c.3968970	Stomach contents analysis	misure.csv	figshare	doi:10.6084/m9.figshare.c.3968970	https://doi.org/10.6084/m9.figshare.c.3968970
s1165	Stomach flushing	Stomach contents analysis	s1165_analysis	dataset.csv	figshare	doi:10.6084/m9.figshare.c.3968970	https://doi.org/10.6084/m9.figshare.c.3968970	Stomach contents analysis	misure.csv	figshare	doi:10.6084/m9.figshare.c.3968970	https://doi.org/10.6084/m9.figshare.c.3968970
s1166	Stomach flushing	Stomach contents analysis	s1166_analysis	dataset.csv	figshare	doi:10.6084/m9.figshare.c.3968970	https://doi.org/10.6084/m9.figshare.c.3968970	Stomach contents analysis	misure.csv	figshare	doi:10.6084/m9.figshare.c.3968970	https://doi.org/10.6084/m9.figshare.c.3968970
s1167	Stomach flushing	Stomach contents analysis	s1167_analysis	dataset.csv	figshare	doi:10.6084/m9.figshare.c.3968970	https://doi.org/10.6084/m9.figshare.c.3968970	Stomach contents analysis	misure.csv	figshare	doi:10.6084/m9.figshare.c.3968970	https://doi.org/10.6084/m9.figshare.c.3968970
s1168	Stomach flushing	Stomach contents analysis	s1168_analysis	dataset.csv	figshare	doi:10.6084/m9.figshare.c.3968970	https://doi.org/10.6084/m9.figshare.c.3968970	Stomach contents analysis	misure.csv	figshare	doi:10.6084/m9.figshare.c.3968970	https://doi.org/10.6084/m9.figshare.c.3968970
s1169	Stomach flushing	Stomach contents analysis	s1169_analysis	dataset.csv	figshare	doi:10.6084/m9.figshare.c.3968970	https://doi.org/10.6084/m9.figshare.c.3968970	Stomach contents analysis	misure.csv	figshare	doi:10.6084/m9.figshare.c.3968970	https://doi.org/10.6084/m9.figshare.c.3968970
s1170	Stomach flushing	Stomach contents analysis	s1170_analysis	dataset.csv	figshare	doi:10.6084/m9.figshare.c.3968970	https://doi.org/10.6084/m9.figshare.c.3968970	Stomach contents analysis	misure.csv	figshare	doi:10.6084/m9.figshare.c.3968970	https://doi.org/10.6084/m9.figshare.c.3968970
s1171	Stomach flushing	Stomach contents analysis	s1171_analysis	dataset.csv	figshare	doi:10.6084/m9.figshare.c.3968970	https://doi.org/10.6084/m9.figshare.c.3968970	Stomach contents analysis	misure.csv	figshare	doi:10.6084/m9.figshare.c.3968970	https://doi.org/10.6084/m9.figshare.c.3968970
s1172	Stomach flushing	Stomach contents analysis	s1172_analysis	dataset.csv	figshare	doi:10.6084/m9.figshare.c.3968970	https://doi.org/10.6084/m9.figshare.c.3968970	Stomach contents analysis	misure.csv	figshare	doi:10.6084/m9.figshare.c.3968970	https://doi.org/10.6084/m9.figshare.c.3968970
s1173	Stomach flushing	Stomach contents analysis	s1173_analysis	dataset.csv	figshare	doi:10.6084/m9.figshare.c.3968970	https://doi.org/10.6084/m9.figshare.c.3968970	Stomach contents analysis	misure.csv	figshare	doi:10.6084/m9.figshare.c.3968970	https://doi.org/10.6084/m9.figshare.c.3968970
s1174	Stomach flushing	Stomach contents analysis	s1174_analysis	dataset.csv	figshare	doi:10.6084/m9.figshare.c.3968970	https://doi.org/10.6084/m9.figshare.c.3968970	Stomach contents analysis	misure.csv	figshare	doi:10.6084/m9.figshare.c.3968970	https://doi.org/10.6084/m9.figshare.c.3968970
s1175	Stomach flushing	Stomach contents analysis	s1175_analysis	dataset.csv	figshare	doi:10.6084/m9.figshare.c.3968970	https://doi.org/10.6084/m9.figshare.c.3968970	Stomach contents analysis	misure.csv	figshare	doi:10.6084/m9.figshare.c.3968970	https://doi.org/10.6084/m9.figshare.c.3968970
s1176	Stomach flushing	Stomach contents analysis	s1176_analysis	dataset.csv	figshare	doi:10.6084/m9.figshare.c.3968970	https://doi.org/10.6084/m9.figshare.c.3968970	Stomach contents analysis	misure.csv	figshare	doi:10.6084/m9.figshare.c.3968970	https://doi.org/10.6084/m9.figshare.c.3968970
s1177	Stomach flushing	Stomach contents analysis	s1177_analysis	dataset.csv	figshare	doi:10.6084/m9.figshare.c.3968970	https://doi.org/10.6084/m9.figshare.c.3968970	Stomach contents analysis	misure.csv	figshare	doi:10.6084/m9.figshare.c.3968970	https://doi.org/10.6084/m9.figshare.c.3968970
s1178	Stomach flushing	Stomach contents analysis	s1178_analysis	dataset.csv	figshare	doi:10.6084/m9.figshare.c.3968970	https://doi.org/10.6084/m9.figshare.c.3968970	Stomach contents analysis	misure.csv	figshare	doi:10.6084/m9.figshare.c.3968970	https://doi.org/10.6084/m9.figshare.c.3968970
s1179	Stomach flushing	Stomach contents analysis	s1179_analysis	dataset.csv	figshare	doi:10.6084/m9.figshare.c.3968970	https://doi.org/10.6084/m9.figshare.c.3968970	Stomach contents analysis	misure.csv	figshare	doi:10.6084/m9.figshare.c.3968970	https://doi.org/10.6084/m9.figshare.c.3968970
s1180	Stomach flushing	Stomach contents analysis	s1180_analysis	dataset.csv	figshare	doi:10.6084/m9.figshare.c.3968970	https://doi.org/10.6084/m9.figshare.c.3968970	Stomach contents analysis	misure.csv	figshare	doi:10.6084/m9.figshare.c.3968970	https://doi.org/10.6084/m9.figshare.c.3968970
s1181	Stomach flushing	Stomach contents analysis	s1181_analysis	dataset.csv	figshare	doi:10.6084/m9.figshare.c.3968970	https://doi.org/10.6084/m9.figshare.c.3968970	Stomach contents analysis	misure.csv	figshare	doi:10.6084/m9.figshare.c.3968970	https://doi.org/10.6084/m9.figshare.c.3968970
s1182	Stomach flushing	Stomach contents analysis	s1182_analysis	dataset.csv	figshare	doi:10.6084/m9.figshare.c.3968970	https://doi.org/10.6084/m9.figshare.c.3968970	Stomach contents analysis	misure.csv	figshare	doi:10.6084/m9.figshare.c.3968970	https://doi.org/10.6084/m9.figshare.c.3968970
s1183	Stomach flushing	Stomach contents analysis	s1183_analysis	dataset.csv	figshare	doi:10.6084/m9.figshare.c.3968970	https://doi.org/10.6084/m9.figshare.c.3968970	Stomach contents analysis	misure.csv	figshare	doi:10.6084/m9.figshare.c.3968970	https://doi.org/10.6084/m9.figshare.c.3968970
s1184	Stomach flushing	Stomach contents analysis	s1184_analysis	dataset.csv	figshare	doi:10.6084/m9.figshare.c.3968970	https://doi.org/10.6084/m9.figshare.c.3968970	Stomach contents analysis	misure.csv	figshare	doi:10.6084/m9.figshare.c.3968970	https://doi.org/10.6084/m9.figshare.c.3968970
s1185	Stomach flushing	Stomach contents analysis	s1185_analysis	dataset.csv	figshare	doi:10.6084/m9.figshare.c.3968970	https://doi.org/10.6084/m9.figshare.c.3968970	Stomach contents analysis	misure.csv	figshare	doi:10.6084/m9.figshare.c.3968970	https://doi.org/10.6084/m9.figshare.c.3968970
s1186	Stomach flushing	Stomach contents analysis	s1186_analysis	dataset.csv	figshare	doi:10.6084/m9.figshare.c.3968970	https://doi.org/10.6084/m9.figshare.c.3968970	Stomach contents analysis	misure.csv	figshare	doi:10.6084/m9.figshare.c.3968970	https://doi.org/10.6084/m9.figshare.c.3968970
s1187	Stomach flushing	Stomach contents analysis	s1187_analysis	dataset.csv	figshare	doi:10.6084/m9.figshare.c.3968970	https://doi.org/10.6084/m9.figshare.c.3968970	Stomach contents analysis	misure.csv	figshare	doi:10.6084/m9.figshare.c.3968970	https://doi.org/10.6084/m9.figshare.c.3968970
s1188	Stomach flushing	Stomach contents analysis	s1188_analysis	dataset.csv	figshare	doi:10.6084/m9.figshare.c.3968970	https://doi.org/10.6084/m9.figshare.c.3968970	Stomach contents analysis	misure.csv	figshare	doi:10.6084/m9.figshare.c.3968970	https://doi.org/10.6084/m9.figshare.c.3968970
s1189	Stomach flushing	Stomach contents analysis	s1189_analysis	dataset.csv	figshare	doi:10.6084/m9.figshare.c.3968970	https://doi.org/10.6084/m9.figshare.c.3968970	Stomach contents analysis	misure.csv	figshare	doi:10.6084/m9.figshare.c.3968970	https://doi.org/10.6084/m9.figshare.c.3968970
s1190	Stomach flushing	Stomach contents analysis	s1190_analysis	dataset.csv	figshare	doi:10.6084/m9.figshare.c.3968970	https://doi.org/10.6084/m9.figshare.c.3968970	Stomach contents analysis	misure.csv	figshare	doi:10.6084/m9.figshare.c.3968970	https://doi.org/10.6084/m9.figshare.c.3968970
s1191	Stomach flushing	Stomach contents analysis	s1191_analysis	dataset.csv	figshare	doi:10.6084/m9.figshare.c.3968970	https://doi.org/10.6084/m9.figshare.c.3968970	Stomach contents analysis	misure.csv	figshare	doi:10.6084/m9.figshare.c.3968970	https://doi.org/10.6084/m9.figshare.c.3968970
s1192	Stomach flushing	Stomach contents analysis	s1192_analysis	dataset.csv	figshare	doi:10.6084/m9.figshare.c.3968970	https://doi.org/10.6084/m9.figshare.c.3968970	Stomach contents analysis	misure.csv	figshare	doi:10.6084/m9.figshare.c.3968970	https://doi.org/10.6084/m9.figshare.c.3968970
s1193	Stomach flushing	Stomach contents analysis	s1193_analysis	dataset.csv	figshare	doi:10.6084/m9.figshare.c.3968970	https://doi.org/10.6084/m9.figshare.c.3968970	Stomach contents analysis	misure.csv	figshare	doi:10.6084/m9.figshare.c.3968970	https://doi.org/10.6084/m9.figshare.c.3968970
s1194	Stomach flushing	Stomach contents analysis	s1194_analysis	dataset.csv	figshare	doi:10.6084/m9.figshare.c.3968970	https://doi.org/10.6084/m9.figshare.c.3968970	Stomach contents analysis	misure.csv	figshare	doi:10.6084/m9.figshare.c.3968970	https://doi.org/10.6084/m9.figshare.c.3968970
s1195	Stomach flushing	Stomach contents analysis	s1195_analysis	dataset.csv	figshare	doi:10.6084/m9.figshare.c.3968970	https://doi.org/10.6084/m9.figshare.c.3968970	Stomach contents analysis	misure.csv	figshare	doi:10.6084/m9.figshare.c.3968970	https://doi.org/10.6084/m9.figshare.c.3968970
s1196	Stomach flushing	Stomach contents analysis	s1196_analysis	dataset.csv	figshare	doi:10.6084/m9.figshare.c.3968970	https://doi.org/10.6084/m9.figshare.c.3968970	Stomach contents analysis	misure.csv	figshare	doi:10.6084/m9.figshare.c.3968970	https://doi.org/10.6084/m9.figshare.c.3968970
s1197	Stomach flushing	Stomach contents analysis	s1197_analysis	dataset.csv	figshare	doi:10.6084/m9.figshare.c.3968970	https://doi.org/10.6084/m9.figshare.c.3968970	Stomach contents analysis	misure.csv	figshare	doi:10.6084/m9.figshare.c.3968970	https://doi.org/10.6084/m9.figshare.c.3968970
s1198	Stomach flushing	Stomach contents analysis	s1198_analysis	dataset.csv	figshare	doi:10.6084/m9.figshare.c.3968970	https://doi.org/10.6084/m9.figshare.c.3968970	Stomach contents analysis	misure.csv	figshare	doi:10.6084/m9.figshare.c.3968970	https://doi.org/10.6084/m9.figshare.c.3968970
s1199	Stomach flushing	Stomach contents analysis	s1199_analysis	dataset.csv	figshare	doi:10.6084/m9.figshare.c.3968970	https://doi.org/10.6084/m9.figshare.c.3968970	Stomach contents analysis	misure.csv	figshare	doi:10.6084/m9.figshare.c.3968970	https://doi.org/10.6084/m9.figshare.c.3968970
s1200	Stomach flushing	Stomach contents analysis	s1200_analysis	dataset.csv	figshare	doi:10.6084/m9.figshare.c.3968970	https://doi.org/10.6084/m9.figshare.c.3968970	Stomach contents analysis	misure.csv	figshare	doi:10.6084/m9.figshare.c.3968970	https://doi.org/10.6084/m9.figshare.c.3968970
s1201	Stomach flushing	Stomach contents analysis	s1201_analysis	dataset.csv	figshare	doi:10.6084/m9.figshare.c.3968970	https://doi.org/10.6084/m9.figshare.c.3968970	Stomach contents analysis	misure.csv	figshare	doi:10.6084/m9.figshare.c.3968970	https://doi.org/10.6084/m9.figshare.c.3968970
s1202	Stomach flushing	Stomach contents analysis	s1202_analysis	dataset.csv	figshare	doi:10.6084/m9.figshare.c.3968970	https://doi.org/10.6084/m9.figshare.c.3968970	Stomach contents analysis	misure.csv	figshare	doi:10.6084/m9.figshare.c.3968970	https://doi.org/10.6084/m9.figshare.c.3968970
s1203	Stomach flushing	Stomach contents analysis	s1203_analysis	dataset.csv	figshare	doi:10.6084/m9.figshare.c.3968970	https://doi.org/10.6084/m9.figshare.c.3968970	Stomach contents analysis	misure.csv	figshare	doi:10.6084/m9.figshare.c.3968970	https://doi.org/10.6084/m9.figshare.c.3968970
s1204	Stomach flushing	Stomach contents analysis	s1204_analysis	dataset.csv	figshare	doi:10.6084/m9.figshare.c.3968970	https://doi.org/10.6084/m9.figshare.c.3968970	Stomach contents analysis	misure.csv	figshare	doi:10.6084/m9.figshare.c.3968970	https://doi.org/10.6084/m9.figshare.c.3968970
s1205	Stomach flushing	Stomach contents analysis	s1205_analysis	dataset.csv	figshare	doi:10.6084/m9.figshare.c.3968970	https://doi.org/10.6084/m9.figshare.c.3968970	Stomach contents analysis	misure.csv	figshare	doi:10.6084/m9.figshare.c.3968970	https://doi.org/10.6084/m9.figshare.c.3968970
s1206	Stomach flushing	Stomach contents analysis	s1206_analysis	dataset.csv	figshare	doi:10.6084/m9.figshare.c.3968970	https://doi.org/10.6084/m9.figshare.c.3968970	Stomach contents analysis	misure.csv	figshare	doi:10.6084/m9.figshare.c.3968970	https://doi.org/10.6084/m9.figshare.c.3968970
s1207	Stomach flushing	Stomach contents analysis	s1207_analysis	dataset.csv	figshare	doi:10.6084/m9.figshare.c.3968970	https://doi.org/10.6084/m9.figshare.c.3968970	Stomach contents analysis	misure.csv	figshare	doi:10.6084/m9.figshare.c.3968970	https://doi.org/10.6084/m9.figshare.c.3968970
s1208	Stomach flushing	Stomach contents analysis	s1208_analysis	dataset.csv	figshare	doi:10.6084/m9.figshare.c.3968970	https://doi.org/10.6084/m9.figshare.c.3968970	Stomach contents analysis	misure.csv	figshare	doi:10.6084/m9.figshare.c.3968970	https://doi.org/10.6084/m9.figshare.c.3968970
s1209	Stomach flushing	Stomach contents analysis	s1209_analysis	dataset.csv	figshare	doi:10.6084/m9.figshare.c.3968970	https://doi.org/10.6084/m9.figshare.c.3968970	Stomach contents analysis	misure.csv	figshare	doi:10.6084/m9.figshare.c.3968970	https://doi.org/10.6084/m9.figshare.c.3968970
s1210	Stomach flushing	Stomach contents analysis	s1210_analysis	dataset.csv	figshare	doi:10.6084/m9.figshare.c.3968970	https://doi.org/10.6084/m9.figshare.c.3968970	Stomach contents analysis	misure.csv	figshare	doi:10.6084/m9.figshare.c.3968970	https://doi.org/10.6084/m9.figshare.c.3968970
s1211	Stomach flushing	Stomach contents analysis	s1211_analysis	dataset.csv	figshare	doi:10.6084/m9.figshare.c.3968970	https://doi.org/10.6084/m9.figshare.c.3968970	Stomach contents analysis	misure.csv	figshare	doi:10.6084/m9.figshare.c.3968970	https://doi.org/10.6084/m9.figshare.c.3968970
s1212	Stomach flushing	Stomach contents analysis	s1212_analysis	dataset.csv	figshare	doi:10.6084/m9.figshare.c.3968970	https://doi.org/10.6084/m9.figshare.c.3968970	Stomach contents analysis	misure.csv	figshare	doi:10.6084/m9.figshare.c.3968970	https://doi.org/10.6084/m9.figshare.c.3968970
s1213	Stomach flushing	Stomach contents analysis	s1213_analysis	dataset.csv	figshare	doi:10.6084/m9.figshare.c.3968970	https://doi.org/10.6084/m9.figshare.c.3968970	Stomach contents analysis	misure.csv	figshare	doi:10.6084/m9.figshare.c.3968970	https://doi.org/10.6084/m9.figshare.c.3968970
s1214	Stomach flushing	Stomach contents analysis	s1214_analysis	dataset.csv	figshare	doi:10.6084/m9.figshare.c.3968970	https://doi.org/10.6084/m9.figshare.c.3968970	Stomach contents analysis	misure.csv	figshare	doi:10.6084/m9.figshare.c.3968970	https://doi.org/10.6084/m9.figshare.c.3968970
s1215	Stomach flushing	Stomach contents analysis	s1215_analysis	dataset.csv	figshare	doi:10.6084/m9.figshare.c.3968970	https://doi.org/10.6084/m9.figshare.c.3968970	Stomach contents analysis	misure.csv	figshare	doi:10.6084/m9.figshare.c.3968970	https://doi.org/10.6084/m9.figshare.c.3968970
s1216	Stomach flushing	Stomach contents analysis	s1216_analysis	dataset.csv	figshare	doi:10.6084/m9.figshare.c.3968970	https://doi.org/10.6084/m9.figshare.c.3968970	Stomach contents analysis	misure.csv	figshare	doi:10.6084/m9.figshare.c.3968970	https://doi.org/10.6084/m9.figshare.c.3968970
s1217	Stomach flushing	Stomach contents analysis	s1217_analysis	dataset.csv	figshare	doi:10.6084/m9.figshare.c.3968970	https://doi.org/10.6084/m9.figshare.c.3968970	Stomach contents analysis	misure.csv	figshare	doi:10.6084/m9.figshare.c.3968970	https://doi.org/10.6084/m9.figshare.c.3968970
s1218	Stomach flushing	Stomach contents analysis	s1218_analysis	dataset.csv	figshare	doi:10.6084/m9.figshare.c.3968970	https://doi.org/10.6084/m9.figshare.c.3968970	Stomach contents analysis	misure.csv	figshare	doi:10.6084/m9.figshare.c.3968970	https://doi.org/10.6084/m9.figshare.c.3968970
s1219	Stomach flushing	Stomach contents analysis	s1219_analysis	dataset.csv	figshare	doi:10.6084/m9.figshare.c.3968970	https://doi.org/10.6084/m9.figshare.c.3968970	Stomach contents analysis	misure.csv	figshare	doi:10.6084/m9.figshare.c.3968970	https://doi.org/10.6084/m9.figshare.c.3968970
s1220	Stomach flushing	Stomach contents analysis	s1220_analysis	dataset.csv	figshare	doi:10.6084/m9.figshare.c.3968970	https://doi.org/10.6084/m9.figshare.c.3968970	Stomach contents analysis	misure.csv	figshare	doi:10.6084/m9.figshare.c.3968970	https://doi.org/10.6084/m9.figshare.c.3968970
s1221	Stomach flushing	Stomach contents analysis	s1221_analysis	dataset.csv	figshare	doi:10.6084/m9.figshare.c.3968970	https://doi.org/10.6084/m9.figshare.c.3968970	Stomach contents analysis	misure.csv	figshare	doi:10.6084/m9.figshare.c.3968970	https://doi.org/10.6084/m9.figshare.c.3968970
s1222	Stomach flushing	Stomach contents analysis	s1222_analysis	dataset.csv	figshare	doi:10.6084/m9.figshare.c.3968970	https://doi.org/10.6084/m9.figshare.c.3968970	Stomach contents analysis	misure.csv	figshare	doi:10.6084/m9.figshare.c.3968970	https://doi.org/10.6084/m9.figshare.c.3968970
s1223	Stomach flushing	Stomach contents analysis	s1223_analysis	dataset.csv	figshare	doi:10.6084/m9.figshare.c.3968970	https://doi.org/10.6084/m9.figshare.c.3968970	Stomach contents analysis	misure.csv	figshare	doi:10.6084/m9.figshare.c.3968970	https://doi.org/10.6084/m9.figshare.c.3968970
s1224	Stomach flushing	Stomach contents analysis	s1224_analysis	dataset.csv	figshare	doi:10.6084/m9.figshare.c.3968970	https://doi.org/10.6084/m9.figshare.c.3968970	Stomach contents analysis	misure.csv	figshare	doi:10.6084/m9.figshare.c.3968970	https://doi.org/10.6084/m9.figshare.c.3968970
s1225	Stomach flushing	Stomach contents analysis	s1225_analysis	dataset.csv	figshare	doi:10.6084/m9.figshare.c.3968970	https://doi.org/10.6084/m9.figshare.c.3968970	Stomach contents analysis	misure.csv	figshare	doi:10.6084/m9.figshare.c.3968970	https://doi.org/10.6084/m9.figshare.c.3968970
s1226	Stomach flushing	Stomach contents analysis	s1226_analysis	dataset.csv	figshare	doi:10.6084/m9.figshare.c.3968970	https://doi.org/10.6084/m9.figshare.c.3968970	Stomach contents analysis	misure.csv	figshare	doi:10.6084/m9.figshare.c.3968970	https://doi.org/10.6084/m9.figshare.c.3968970
s1227	Stomach flushing	Stomach contents analysis	s1227_analysis	dataset.csv	figshare	doi:10.6084/m9.figshare.c.3968970	https://doi.org/10.6084/m9.figshare.c.3968970	Stomach contents analysis	misure.csv	figshare	doi:10.6084/m9.figshare.c.3968970	https://doi.org/10.6084/m9.figshare.c.3968970
s1228	Stomach flushing	Stomach contents analysis	s1228_analysis	dataset.csv	figshare	doi:10.6084/m9.figshare.c.3968970	https://doi.org/10.6084/m9.figshare.c.3968970	Stomach contents analysis	misure.csv	figshare	doi:10.6084/m9.figshare.c.3968970	https://doi.org/10.6084/m9.figshare.c.3968970
s1229	Stomach flushing	Stomach contents analysis	s1229_analysis	dataset.csv	figshare	doi:10.6084/m9.figshare.c.3968970	https://doi.org/10.6084/m9.figshare.c.3968970	Stomach contents analysis	misure.csv	figshare	doi:10.6084/m9.figshare.c.3968970	https://doi.org/10.6084/m9.figshare.c.3968970
s1230	Stomach flushing	Stomach contents analysis	s1230_analysis	dataset.csv	figshare	doi:10.6084/m9.figshare.c.3968970	https://doi.org/10.6084/m9.figshare.c.3968970	Stomach contents analysis	misure.csv	figshare	doi:10.6084/m9.figshare.c.3968970	https://doi.org/10.6084/m9.figshare.c.3968970
s1231	Stomach flushing	Stomach contents analysis	s1231_analysis	dataset.csv	figshare	doi:10.6084/m9.figshare.c.3968970	https://doi.org/10.6084/m9.figshare.c.3968970	Stomach contents analysis	misure.csv	figshare	doi:10.6084/m9.figshare.c.3968970	https://doi.org/10.6084/m9.figshare.c.3968970
s1232	Stomach flushing	Stomach contents analysis	s1232_analysis	dataset.csv	figshare	doi:10.6084/m9.figshare.c.3968970	https://doi.org/10.6084/m9.figshare.c.3968970	Stomach contents analysis	misure.csv	figshare	doi:10.6084/m9.figshare.c.3968970	https://doi.org/10.6084/m9.figshare.c.3968970
s1233	Stomach flushing	Stomach contents analysis	s1233_analysis	dataset.csv	figshare	doi:10.6084/m9.figshare.c.3968970	https://doi.org/10.6084/m9.figshare.c.3968970	Stomach contents analysis	misure.csv	figshare	doi:10.6084/m9.figshare.c.3968970	https://doi.org/10.6084/m9.figshare.c.3968970
s1234	Stomach flushing	Stomach contents analysis	s1234_analysis	dataset.csv	figshare	doi:10.6084/m9.figshare.c.3968970	https://doi.org/10.6084/m9.figshare.c.3968970	Stomach contents analysis	misure.csv	figshare	doi:10.6084/m9.figshare.c.3968970	https://doi.org/10.6084/m9.figshare.c.3968970
s1235	Stomach flushing	Stomach contents analysis	s1235_analysis	dataset.csv	figshare	doi:10.6084/m9.figshare.c.3968970	https://doi.org/10.6084/m9.figshare.c.3968970	Stomach contents analysis	misure.csv	figshare	doi:10.6084/m9.figshare.c.3968970	https://doi.org/10.6084/m9.figshare.c.3968970
s1236	Stomach flushing	Stomach contents analysis	s1236_analysis	dataset.csv	figshare	doi:10.6084/m9.figshare.c.3968970	https://doi.org/10.6084/m9.figshare.c.3968970	Stomach contents analysis	misure.csv	figshare	doi:10.6084/m9.figshare.c.3968970	https://doi.org/10.6084/m9.figshare.c.3968970
s1237	Stomach flushing	Stomach contents analysis	s1237_analysis	dataset.csv	figshare	doi:10.6084/m9.figshare.c.3968970	https://doi.org/10.6084/m9.figshare.c.3968970	Stomach contents analysis	misure.csv	figshare	doi:10.6084/m9.figshare.c.3968970	https://doi.org/10.6084/m9.figshare.c.3968970
s1238	Stomach flushing	Stomach contents analysis	s1238_analysis	dataset.csv	figshare	doi:10.6084/m9.figshare.c.3968970	https://doi.org/10.6084/m9.figshare.c.3968970	Stomach contents analysis	misure.csv	figshare	doi:10.6084/m9.figshare.c.3968970	https://doi.org/10.6084/m9.figshare.c.3968970
s1239	Stomach flushing	Stomach contents analysis	s1239_analysis	dataset.csv	figshare	doi:10.6084/m9.figshare.c.3968970	https://doi.org/10.6084/m9.figshare.c.3968970	Stomach contents analysis	misure.csv	figshare	doi:10.6084/m9.figshare.c.3968970	https://doi.org/10.6084/m9.figshare.c.3968970
s1240	Stomach flushing	Stomach contents analysis	s1240_analysis	dataset.csv	figshare	doi:10.6084/m9.figshare.c.3968970	https://doi.org/10.6084/m9.figshare.c.3968970	Stomach contents analysis	misure.csv	figshare	doi:10.6084/m9.figshare.c.3968970	https://doi.org/10.6084/m9.figshare.c.3968970
s1241	Stomach flushing	Stomach contents analysis	s1241_analysis	dataset.csv	figshare	doi:10.6084/m9.figshare.c.3968970	https://doi.org/10.6084/m9.figshare.c.3968970	Stomach contents analysis	misure.csv	figshare	doi:10.6084/m9.figshare.c.3968970	https://doi.org/10.6084/m9.figshare.c.3968970
s1242	Stomach flushing	Stomach contents analysis	s1242_analysis	dataset.csv	figshare	doi:10.6084/m9.figshare.c.3968970	https://doi.org/10.6084/m9.figshare.c.3968970	Stomach contents analysis	misure.csv	figshare	doi:10.6084/m9.figshare.c.3968970	https://doi.org/10.6084/m9.figshare.c.3968970
s1243	Stomach flushing	Stomach contents analysis	s1243_analysis	dataset.csv	figshare	doi:10.6084/m9.figshare.c.3968970	https://doi.org/10.6084/m9.figshare.c.3968970	Stomach contents analysis	misure.csv	figshare	doi:10.6084/m9.figshare.c.3968970	https://doi.org/10.6084/m9.figshare.c.3968970
s1244	Stomach flushing	Stomach contents analysis	s1244_analysis	dataset.csv	figshare	doi:10.6084/m9.figshare.c.3968970	https://doi.org/10.6084/m9.figshare.c.3968970	Stomach contents analysis	misure.csv	figshare	doi:10.6084/m9.figshare.c.3968970	https://doi.org/10.6084/m9.figshare.c.3968970
s1245	Stomach flushing	Stomach contents analysis	s1245_analysis	dataset.csv	figshare	doi:10.6084/m9.figshare.c.3968970	https://doi.org/10.6084/m9.figshare.c.3968970	Stomach contents analysis	misure.csv	figshare	doi:10.6084/m9.figshare.c.3968970	https://doi.org/10.6084/m9.figshare.c.3968970
s1246	Stomach flushing	Stomach contents analysis	s1246_analysis	dataset.csv	figshare	doi:10.6084/m9.figshare.c.3968970	https://doi.org/10.6084/m9.figshare.c.3968970	Stomach contents analysis	misure.csv	figshare	doi:10.6084/m9.figshare.c.3968970	https://doi.org/10.6084/m9.figshare.c.3968970
s1247	Stomach flushing	Stomach contents analysis	s1247_analysis	dataset.csv	figshare	doi:10.6084/m9.figshare.c.3968970	https://doi.org/10.6084/m9.figshare.c.3968970	Stomach contents analysis	misure.csv	figshare	doi:10.6084/m9.figshare.c.3968970	https://doi.org/10.6084/m9.figshare.c.3968970
s1248	Stomach flushing	Stomach contents analysis	s1248_analysis	dataset.csv	figshare	doi:10.6084/m9.figshare.c.3968970	https://doi.org/10.6084/m9.figshare.c.3968970	Stomach contents analysis	misure.csv	figshare	doi:10.6084/m9.figshare.c.3968970	https://doi.org/10.6084/m9.figshare.c.3968970
s1249	Stomach flushing	Stomach contents analysis	s1249_analysis	dataset.csv	figshare	doi:10.6084/m9.figshare.c.3968970	https://doi.org/10.6084/m9.figshare.c.3968970	Stomach contents analysis	misure.csv	figshare	doi:10.6084/m9.figshare.c.3968970	https://doi.org/10.6084/m9.figshare.c.3968970
s1250	Stomach flushing	Stomach contents analysis	s1250_analysis	dataset.csv	figshare	doi:10.6084/m9.figshare.c.3968970	https://doi.org/10.6084/m9.figshare.c.3968970	Stomach contents analysis	misure.csv	figshare	doi:10.6084/m9.figshare.c.3968970	https://doi.org/10.6084/m9.figshare.c.3968970
